# Supplementary material for: Genome-wide association studies for immunoglobulin concentrations in colostrum and serum in Chinese Holstein
Source: BMC Genomics. 2022 Jan 10;23:41. doi: 10.1186/s12864-021-08250-5 (PMC8744259; doi:10.1186/s12864-021-08250-5)
Supplement: Supplementary file 1 — Additional file 1: Table S1. The features of genes contained or were near to (within 1 Mb) the identified significant SNPs for immunoglobulins. [file 12864_2021_8250_MOESM1_ESM.xlsx]

## Sheet: Sheet1
Table S1 The features of genes contained or were near (within 1Mb) the identified significant SNPs for immunoglobulin concentrations in colostrum and serum
RefSeq ID	Gene stable ID	Gene name	Chra	Gene start (bp)b	Gene end (bp)b
NM_001098049	ENSBTAG00000013854	CALML5	1	43507343	43508180
NM_176784		CEBPA	1	43928609	43929840
NM_001014904		CHMP1B	1	43149700	43151533
NM_174024	ENSBTAG00000052272	COX8A	1	42876361	42876691
NM_001078060	ENSBTAG00000033352	DMRT1	1	43873474	43874600
NM_001040577	ENSBTAG00000024979	HSPB9	1	42896708	42897226
NM_001075757	ENSBTAG00000019157	LRRC10	1	44094623	44097713
NM_001015542	ENSBTAG00000009143	MC5R	1	43983879	43984857
NR_038137		MGC134179	1	42306678	42307536
NR_162195	ENSBTAG00000051576	MIR10165	1	44043893	44043980
NR_162202	ENSBTAG00000054867	MIR10171	1	42995742	42995837
NR_162230	ENSBTAG00000053597	MIR10225B	1	42785825	42785884
NR_162384		MIR12023	1	43203181	43203235
NR_162422	ENSBTAG00000050736	MIR12050	1	42755814	42755874
NR_031349	ENSBTAG00000029940	MIR192	1	43731659	43731765
NR_031094	ENSBTAG00000030123	MIR194-2	1	43731459	43731542
NR_162399		MIR194B-2	1	43731473	43731526
NR_031104		MIR2284D	1	43545902	43545980
NR_107811	ENSBTAG00000052756	MIR2284Z-5	1	43233810	43233890
NR_162321	ENSBTAG00000053490	MIR2285CC	1	42387093	42387151
NR_162398	ENSBTAG00000054168	MIR2285DF	1	43123253	43123310
NR_130622	ENSBTAG00000045119	MIR2285S	1	43778813	43778863
NR_031101	ENSBTAG00000051259	MIR2315	1	42754573	42754653
NR_030873		MIR2321	1	42970697	42970763
NR_030980	ENSBTAG00000044386	MIR2370	1	43741295	43741374
NR_031242		MIR2389	1	42282746	42282828
NR_031175	ENSBTAG00000044702	MIR2396	1	42482648	42482717
NR_031305	ENSBTAG00000044349	MIR2406	1	42859576	42859649
NR_030849	ENSBTAG00000044262	MIR2407	1	44088086	44088159
NR_030999	ENSBTAG00000048603	MIR2427	1	44133022	44133097
NR_036366	ENSBTAG00000047269	MIR2899	1	42198045	42198113
NR_031204	ENSBTAG00000044830	MIR339A	1	42293997	42294075
NR_107742	ENSBTAG00000050841	MIR6122	1	43503044	43503106
NR_107744	ENSBTAG00000053263	MIR6517	1	42712634	42712712
NR_107755	ENSBTAG00000053652	MIR6518	1	42911495	42911583
NR_107762	ENSBTAG00000050350	MIR6522	1	43809619	43809693
NR_107806	ENSBTAG00000049119	MIR6532	1	42218764	42218842
NM_001166516	ENSBTAG00000039441	RGS9BP	1	43324645	43325359
NR_110389		RN7SL1	1	42671323	42671622
NM_001077938	ENSBTAG00000054058	RNF182	1	42465719	42468078
NM_001080739	ENSBTAG00000021526	RPRM	1	42762912	42764359
NM_001166522		THBD	1	42217370	42221004
NM_001046373	ENSBTAG00000046337	TUBB6	1	43249499	43250810
NM_001083803	ENSBTAG00000030721	UNCX	1	42170636	42171472
NM_001083437	ENSBTAG00000018902	ZC2HC1A	1	44079596	44082198
NM_001040560	ENSBTAG00000005073	ZNHIT2	1	43986565	43987804
NM_001038673	ENSBTAG00000013141	ACTRT3	2	98396411	98398347
NM_001195050		C11H9orf16	2	98801790	98805191
NM_001206322	ENSBTAG00000051575	FOXE3	2	99445786	99449489
NM_001101074	ENSBTAG00000012156	NAIF1	2	98718505	98723380
NM_001079770	ENSBTAG00000013260	SPIN2	2	99440178	99442061
NM_001105656	ENSBTAG00000046769	SPIN2B	2	99507836	99509795
NM_001105373	ENSBTAG00000001576	TMEM140	2	99699930	99714030
NM_001046060	ENSBTAG00000046257	GIMAP4	3	113866798	113874303
NM_001193254	ENSBTAG00000005858	KCNJ13	3	113122832	113129990
NM_001080260		LOC511617	3	113763389	113768447
NM_001083677		LOC512867	3	113952124	113959951
NM_001076431	ENSBTAG00000031059	LRRC61	3	113551698	113564130
NM_001105399	ENSBTAG00000038595	MAGEB16	3	112749377	112760963
NM_175791	ENSBTAG00000009509	NDUFA6	3	113575147	113586140
NM_001045936	ENSBTAG00000009507	PHETA2	3	113564925	113569979
NM_001075521	ENSBTAG00000038241	REPIN1	3	113601336	113605802
NM_001045937	ENSBTAG00000009508	SMDT1	3	113570338	113574040
NM_001077004	ENSBTAG00000006104	SNU13	3	113255669	113264464
NM_001076262	ENSBTAG00000014304	TMEM47	3	113924566	113949565
NM_174825		CATHL1	4	2145	3570
NM_174827	ENSBTAG00000053016	CATHL4	4	9048	10420
NM_001075942	ENSBTAG00000008931	CREG1	4	1196981	1208369
NM_001075612	ENSBTAG00000017955	KCNIP3	4	1012169	1014323
NM_001102026	ENSBTAG00000020198	METRN	4	613233	615347
NM_001046601	ENSBTAG00000007398	MRPS24	4	190317	212803
NM_001034679	ENSBTAG00000020035	RCAN1	4	351707	362908
NM_001191250	ENSBTAG00000001861	SESTD1	4	2965	13205
NM_001034607	ENSBTAG00000020495	SH3YL1	4	6515	32743
NM_174660	ENSBTAG00000047418	SLC25A6	4	1866	6353
NM_001076893	ENSBTAG00000054103	SLC66A2	4	806808	846949
NM_001114516	ENSBTAG00000011528	SMIM11A	4	463563	478996
NM_174463		SNURF	4	8619	25915
NM_001076060	ENSBTAG00000013587	TXNL4A	4	776457	787213
NM_001206964	ENSBTAG00000002751	VSTM5	4	950258	979365
NM_001100351	ENSBTAG00000000667	APOL3	5	75043374	75084996
NM_001130748	ENSBTAG00000005186	DBNDD2	5	74458056	74462464
NM_001102300	ENSBTAG00000019368	IGFBP7	5	74071063	74150456
NM_001100333		LOC510193	5	74935712	74959664
NM_001102030		LOC515697	5	74673522	74688915
NM_001075377	ENSBTAG00000003404	PFN4	5	75023804	75027667
NM_001076225	ENSBTAG00000035844	PLAAT1	5	74777084	74793638
NM_001083498	ENSBTAG00000017200	RHOJ	5	75783881	75877396
NM_001105046	ENSBTAG00000013973	SERPIND1	5	74224242	74230708
NM_001075959	ENSBTAG00000020760	SNAP29	5	74260973	74269900
NM_001077847	ENSBTAG00000003506	STEAP2	5	74886595	74911780
NM_001035328	ENSBTAG00000012421	TANGO2	5	74969198	74976402
NM_001075378	ENSBTAG00000003405	TP53I3	5	75033144	75039194
NM_001038163	ENSBTAG00000030979	TUBA3E	5	74335926	74341650
NM_001206752	ENSBTAG00000016257	ZNF74	5	74559800	74564762
NM_001034372	ENSBTAG00000010339	ABHD11	6	34041447	34043850
NM_001075157	ENSBTAG00000020371	ACOT8	6	75327438	75339408
NM_001035417	ENSBTAG00000008498	ALYREF	6	51609698	51613483
NM_001079794	ENSBTAG00000008493	AQP3	6	76525366	76531321
NM_001205833	ENSBTAG00000013452	AQP9	6	52151957	52199561
NM_001192398	ENSBTAG00000015543	ARHGAP35	6	54425389	54497692
NM_176650	ENSBTAG00000030209	ARHGDIA	6	51633693	51637709
NM_001098098	ENSBTAG00000006345	ART1	6	52184588	52213125
NM_001205490	ENSBTAG00000017543	ATP23	6	55841970	55864960
NM_174724	ENSBTAG00000021227	ATP5PD	6	57020083	57024849
NM_177512	ENSBTAG00000015249	B4GALT1	6	76179279	76232552
NM_173894	ENSBTAG00000013340	BAX	6	55985201	55989210
NM_001034775	ENSBTAG00000020544	BCL7B	6	34163443	34181192
NM_001046205	ENSBTAG00000018735	C13H20orf27	6	51888451	51901484
NM_001038024	ENSBTAG00000027936	C3H1orf146	6	51326158	51349674
NM_174728	ENSBTAG00000016114	CABP5	6	55294013	55303786
NM_001046249	ENSBTAG00000014583	CALM3	6	54169312	54178929
NM_001191435	ENSBTAG00000016103	CBFB	6	34824498	34871222
NM_001075501	ENSBTAG00000000356	CCDC137	6	51757838	51763491
NM_001102017	ENSBTAG00000000838	CCDC88C	6	56629745	56645863
NM_001083758	ENSBTAG00000052670	CD99L2	6	33636322	33739781
NM_001035472	ENSBTAG00000007939	CHMP2B	6	34970459	35004357
NM_001192900	ENSBTAG00000017198	CHRNA4	6	54714618	54727493
NM_174519	ENSBTAG00000006494	CLDN16	6	77469356	77492294
NM_001075267	ENSBTAG00000004374	CNPY2	6	57354891	57357902
NM_001045882	ENSBTAG00000004199	DIABLO	6	55400570	55418224
NM_174533	ENSBTAG00000015796	DNAJC5	6	54379518	54408538
NM_001078015	ENSBTAG00000037571	EBAG9	6	57006994	57020071
NM_001075752	ENSBTAG00000047249	EIF4H	6	33710041	33729634
NR_132766		EPHX4	6	51494275	51531285
NM_001081722	ENSBTAG00000017242	FADS6	6	57141971	57157896
NM_001079789	ENSBTAG00000012413	FGF12	6	75288094	75895971
NM_001076379	ENSBTAG00000001803	FHL5	6	53977186	54030371
NM_001076182		FN3K	6	50537801	50546687
NM_001076399	ENSBTAG00000015390	FN3KRP	6	50555060	50562978
NM_173916	ENSBTAG00000000730	GCG	6	34398010	34408393
NM_001191208	ENSBTAG00000048550	GCSAM	6	57326874	57340896
NM_001191312	ENSBTAG00000016723	GFI1	6	51104163	51112405
NM_001034630	ENSBTAG00000004736	GRB2	6	56754111	56818428
NM_001098123	ENSBTAG00000018989	GRM3	6	33769687	34021297
NM_001242347	ENSBTAG00000046644	HRAS	6	51095422	51098331
NM_001102313	ENSBTAG00000002853	HRC	6	56107440	56111943
NM_001123032	ENSBTAG00000015086	HSD11B1	6	75463611	75508770
NM_174556	ENSBTAG00000003994	IGFBP3	6	76705104	76713510
NM_001076010	ENSBTAG00000011595	IP6K1	6	51014685	51049409
NM_001034317	ENSBTAG00000021853	IP6K2	6	51747918	51771676
NM_001034320	ENSBTAG00000019153	JMJD6	6	55675263	55681075
NM_001105437	ENSBTAG00000030646	KCTD17	6	75855302	75866757
NM_001076495	ENSBTAG00000004463	KDELR1	6	55523302	55534438
NM_001035370	ENSBTAG00000000981	KLHDC8B	6	51427512	51432248
NM_001192324	ENSBTAG00000015087	KLHL35	6	55380884	55387365
NM_001075890	ENSBTAG00000015129	KLK10	6	57448223	57454197
NM_001075256	ENSBTAG00000030483	KLK7	6	57419930	57425155
NM_001046316	ENSBTAG00000001368	LGALS3BP	6	54035258	54045166
NR_038105		LOC100196901	6	55822701	55827196
NR_038107		LOC100196901	6	55822701	55827196
NM_001076515		LOC618664	6	52255759	52259541
NM_001102326		LOC781977	6	51104745	51149876
NM_001076442	ENSBTAG00000020251	LYPD4	6	51707794	51717366
NM_001099080	ENSBTAG00000001014	MAPK7	6	34687985	34693036
NM_001046077	ENSBTAG00000016908	METTL1	6	56019429	56023034
NM_001080217	ENSBTAG00000006187	MFAP4	6	34685356	34687894
NM_001034732	ENSBTAG00000030168	MIF4GD	6	56855651	56859773
NM_001045989	ENSBTAG00000004512	MKRN2	6	57210752	57236946
NM_001099136	ENSBTAG00000037483	MOGAT2	6	55892937	55904776
NM_001015623	ENSBTAG00000020047	MON1A	6	50912975	50924039
NM_001040550	ENSBTAG00000004458	MORN3	6	55844947	55853702
NM_001034493	ENSBTAG00000003303	MRPL58	6	57040856	57047924
NM_001034767	ENSBTAG00000000387	NICN1	6	51262428	51266667
NM_001192219	ENSBTAG00000003025	NME6	6	52126503	52133264
NM_001206872	ENSBTAG00000044132	NTN5	6	55745675	55751080
NM_001075997	ENSBTAG00000006325	NUDCD3	6	77598537	77670088
NM_174407	ENSBTAG00000020769	OPCML	6	34554006	35085490
NM_001192647	ENSBTAG00000021257	OTOP2	6	57112191	57121003
NM_001256572	ENSBTAG00000040111	OTOP3	6	57097789	57104987
NM_174665	ENSBTAG00000019787	PAFAH1B3	6	51308583	51311417
NM_001099111	ENSBTAG00000008433	PGAP2	6	52075816	52089324
NM_174579	ENSBTAG00000009128	POU1F1	6	35006731	35024781
NM_001034773	ENSBTAG00000014089	PPCDC	6	34063457	34085961
NM_001075294	ENSBTAG00000031800	PPDPF	6	54607895	54609543
NM_178320	ENSBTAG00000012003	PPIA	6	77409432	77413143
NM_001205440	ENSBTAG00000006733	PPP1R3A	6	54866420	54906486
NR_153377		PPP1R42	6	33149555	33194460
NM_001192610	ENSBTAG00000018332	PPTC7	6	56659324	56700484
NM_212448	ENSBTAG00000025304	PRP4	6	34357707	34379025
NM_001034441	ENSBTAG00000004179	PSMD9	6	55672657	55687404
NM_174738	ENSBTAG00000002788	RAB27B	6	54653964	54715265
NM_001102166	ENSBTAG00000015387	RAB40B	6	50579226	50604299
NM_001099179	ENSBTAG00000022927	RAC3	6	51470005	51471808
NM_001076105	ENSBTAG00000045834	RASSF7	6	51028451	51030999
NM_001024534	ENSBTAG00000007135	REG3G	6	56528810	56531769
NM_001076915	ENSBTAG00000021837	RGS19	6	54270411	54276001
NM_001105458		RNF219	6	54102933	54147844
NM_001014858	ENSBTAG00000002315	RNF34	6	56021829	56042534
NM_001037467	ENSBTAG00000011963	RPS19	6	51689624	51697161
NM_001040581	ENSBTAG00000020795	RPS21	6	55358718	55359979
NM_001025339	ENSBTAG00000013264	RPS24	6	33926496	33931777
NM_001038688	ENSBTAG00000020983	RRAS	6	56497091	56501119
NM_001080355	ENSBTAG00000001342	RSL24D1	6	55165841	55179464
NM_001083787	ENSBTAG00000038910	SECTM1	6	50977052	50984331
NM_001163225		SELENOW	6	55112227	55116595
NM_001046063	ENSBTAG00000001027	SERPINH1	6	55514944	55525177
NM_001080911	ENSBTAG00000039520	SIRPB1	6	53903060	53941039
NM_001281909	ENSBTAG00000048053	SLBP2	6	51344516	51348406
NM_001109980	ENSBTAG00000017461	SLC16A3	6	51243971	51255385
NM_001076336	ENSBTAG00000021287	SLC16A7	6	53987897	54214799
NM_001077852	ENSBTAG00000011382	SLC9A3R1	6	57270434	57287588
NM_001205583	ENSBTAG00000017957	SPATA24	6	52295078	52300485
NM_001205444	ENSBTAG00000043953	SPIB	6	57030432	57036600
NM_001075580	ENSBTAG00000017627	STMN4	6	75636005	75659670
NM_001046353	ENSBTAG00000023419	SULT2A1	6	55173173	55191604
NM_001075676	ENSBTAG00000015470	SYPL2	6	34082110	34095369
NM_001098115	ENSBTAG00000001703	SYT13	6	76161410	76203527
NM_001101252	ENSBTAG00000016777	TEX101	6	51897362	51900499
NM_001166068	ENSBTAG00000020457	TGFB1	6	50772077	50785924
NM_001034285	ENSBTAG00000002327	TMEM208	6	34974963	34977126
NM_001080312	ENSBTAG00000009032	TMEM80	6	51042212	51046616
NM_001039961	ENSBTAG00000008237	TOLLIP	6	51319496	51335168
NM_001075725	ENSBTAG00000017228	TP53I11	6	75870182	75884483
NM_001034615	ENSBTAG00000021232	TPD52L2	6	54411450	54427367
NM_001163943	ENSBTAG00000049108	TRAT1	6	53995475	54043196
NM_182655	ENSBTAG00000013900	TRIM21	6	51474120	51483658
NM_001193197	ENSBTAG00000018920	TRIM47	6	56373298	56377735
NM_001206256	ENSBTAG00000005798	TRIM50	6	34320558	34327971
NM_001192913	ENSBTAG00000017694	TRPS1	6	50844178	51066193
NM_174204	ENSBTAG00000016912	TSFM	6	56003066	56011109
NM_001100376	ENSBTAG00000000320	UBAP1	6	76964251	76989051
NM_001037449	ENSBTAG00000016746	UBE2C	6	75306756	75310190
NM_001082456	ENSBTAG00000010820	WNT11	6	56384699	56404335
NM_001192370	ENSBTAG00000005570	WNT8A	6	51126578	51131523
NM_001034543	ENSBTAG00000012758	YIPF5	6	57200807	57216549
NM_001191416	ENSBTAG00000010383	YTHDF1	6	54805021	54817791
NM_001205803	ENSBTAG00000049358	ZNF287	6	33727235	33739918
NM_001034451	ENSBTAG00000016441	ZNF622	6	56767511	56781229
NM_001082438	ENSBTAG00000001578	ADPGK	7	19377399	19409943
NM_001035018	ENSBTAG00000004230	AIMP1	7	20111143	20138597
NM_001046043	ENSBTAG00000002473	ANGPTL4	7	18236516	18243587
NM_001195019	ENSBTAG00000012365	ANP32A	7	15589746	15629076
NM_001014924	ENSBTAG00000010101	BYSL	7	15696924	15706220
NM_001015666	ENSBTAG00000020026	C3H1orf43	7	16358534	16366943
NM_001109984	ENSBTAG00000005565	CLN6	7	15025857	15041922
NM_001076300	ENSBTAG00000019930	CLNS1A	7	18444586	18465090
NM_001034312	ENSBTAG00000018036	CNOT7	7	19052443	19067492
NM_001046399	ENSBTAG00000007913	CWC15	7	15705459	15713950
NM_174298	ENSBTAG00000004869	CXADR	7	18950609	18993431
NM_205789	ENSBTAG00000020693	DERL1	7	18307115	18333425
NM_001113259	ENSBTAG00000018513	FHL1	7	19777798	19820952
NM_001098918	ENSBTAG00000009861	FRS3	7	15592217	15601796
NM_001076242	ENSBTAG00000015371	GABPB2	7	19740206	19756233
NM_001034580	ENSBTAG00000009416	GPALPP1	7	15203255	15220756
NM_001045953	ENSBTAG00000013025	HAX1	7	16307940	16310581
NM_001075237	ENSBTAG00000012721	HOGA1	7	18636694	18658208
NM_174348	ENSBTAG00000010303	ICAM1	7	16040883	16051454
NM_174349	ENSBTAG00000015742	ICAM3	7	16087158	16094419
NM_001105642	ENSBTAG00000023412	IZUMO3	7	19629741	19632947
NM_001040527	ENSBTAG00000012752	MRPL2	7	16656284	16660495
NM_001035029	ENSBTAG00000000797	MRPL9	7	19060352	19067401
NM_001035314	ENSBTAG00000015301	MRPS10	7	15930027	15941569
NM_001046201	ENSBTAG00000001872	ORC6	7	15066960	15075289
NM_001035455	ENSBTAG00000011182	PDLIM1	7	16605967	16646598
NM_001034646	ENSBTAG00000017183	PDLIM3	7	14769562	14800205
NM_001205791	ENSBTAG00000003818	PGC	7	15560416	15568717
NM_001034266	ENSBTAG00000021288	PSMB4	7	19412240	19414598
NM_177506	ENSBTAG00000013923	QPCT	7	19815844	19846493
NM_001205817	ENSBTAG00000043992	RNF180	7	15075200	15320360
NM_001206301	ENSBTAG00000018478	RPL7L1	7	16520001	16526344
NM_001105479	ENSBTAG00000053873	RRP36	7	16634029	16638403
NM_001034254	ENSBTAG00000018070	SCNM1	7	19684359	19686905
NM_001046546	ENSBTAG00000006570	SEC22C	7	15327001	15345250
NM_001015533	ENSBTAG00000001212	SSR2	7	14808604	14815178
NM_174193	ENSBTAG00000015356	TAC1	7	14920825	14929428
NM_001080368	ENSBTAG00000004772	THEM4	7	18881346	18930587
NM_001075223	ENSBTAG00000005100	TMEM30A	7	15058057	15102252
NM_001078043	ENSBTAG00000047939	ZNF75D	7	18812294	19100123
NM_001098872	ENSBTAG00000016275	AMDHD1	9	60598347	60613064
NM_001076483	ENSBTAG00000021811	ANGPT4	9	60729757	60773779
NM_001079800	ENSBTAG00000011416	ARHGEF39	9	60247499	60251092
NM_001034669	ENSBTAG00000007109	ASB2	9	59126040	59160340
NM_001038028	ENSBTAG00000013009	AURKA	9	60092042	60107180
NM_174286	ENSBTAG00000011429	CREB3	9	60312669	60316861
NM_001099045	ENSBTAG00000003423	DDX24	9	59256614	59275061
NM_001014893	ENSBTAG00000011394	FAM214B	9	59773127	59784218
NM_001034557	ENSBTAG00000006533	NSFL1C	9	60244888	60265286
NR_073586		PPP2R2B	9	59782766	60099412
NM_001075358	ENSBTAG00000007137	RFC5	9	59438186	59448901
NM_001083417	ENSBTAG00000008118	RPF1	9	59792644	59809111
NM_001075625	ENSBTAG00000027390	RTF2	9	59983722	60027251
NM_001083753	ENSBTAG00000006762	SH3RF2	9	59136027	59267639
NM_001010995	ENSBTAG00000011424	TPM2	9	60267450	60274815
NM_173988	ENSBTAG00000004793	AMBN	10	87694424	87705731
NM_001192099	ENSBTAG00000010795	ATG14	10	68073406	68110299
NM_001105436	ENSBTAG00000047649	AUH	10	87946779	88123853
NM_174025	ENSBTAG00000003162	CRYZ	10	70246970	70275575
NM_001099147	ENSBTAG00000007976	FAM3C	10	86620367	86674480
NM_001101912	ENSBTAG00000003084	GPATCH2L	10	88467534	88522555
NM_001034430	ENSBTAG00000007369	PDLIM2	10	70388328	70401480
NM_174445	ENSBTAG00000014127	PTGS2	10	69263775	69271399
NM_001244181	ENSBTAG00000008216	RRM2	10	87466579	87473868
NM_001206070	ENSBTAG00000016334	SATB2	10	88248732	88455549
NM_001105431	ENSBTAG00000002127	TCP11L2	10	70013666	70054235
NM_001205586	ENSBTAG00000013475	TRAF3	10	69228046	69254558
NM_001035016	ENSBTAG00000019093	AMY2B	11	39926295	39948945
NM_001015589	ENSBTAG00000002503	BSCL2	11	41713373	41722903
NM_001015668		C10H15orf41	11	32328991	32570684
NM_001035288	ENSBTAG00000001075	CALB2	11	39808724	39838373
NM_001046244	ENSBTAG00000019410	CEP57L1	11	41469870	41554001
NM_174699	ENSBTAG00000000259	CHIA	11	32183904	32203685
NM_001076316	ENSBTAG00000002914	GALNT18	11	41624350	41980710
NM_174064	ENSBTAG00000012125	GDI1	11	40411178	40416942
NM_001038065	ENSBTAG00000000604	GPNMB	11	32010891	32037151
NM_001359925	ENSBTAG00000008280	HNF4G	11	40830953	40965793
NM_174354	ENSBTAG00000006268	IKBKG	11	40501901	40519263
NM_001102501	ENSBTAG00000003035	IMPACT	11	32611655	32646496
NM_001076037	ENSBTAG00000016010	KLHL7	11	31900914	31956647
NM_001101903	ENSBTAG00000004979	MRS2	11	33038549	33077190
NM_174119	ENSBTAG00000003305	NCF1	11	33267455	33282333
NM_001046532	ENSBTAG00000015745	RAB3IL1	11	41112113	41130629
NM_001192346	ENSBTAG00000011753	RCC1L	11	33178160	33201942
NM_001080903	ENSBTAG00000018589	RFC2	11	33672212	33686225
NM_001102204	ENSBTAG00000020382	RIN2	11	39764798	39872398
NM_001075706	ENSBTAG00000006371	RMND5B	11	40583482	40600677
NM_001076874	ENSBTAG00000021313	RUNDC3B	11	32691261	32858259
NM_001099173	ENSBTAG00000019926	SCGN	11	31951990	32004354
NM_001076299	ENSBTAG00000054987	SLC25A40	11	32454916	32531664
NM_001166573	ENSBTAG00000001981	SLC6A17	11	33334403	33373481
NM_001099116	ENSBTAG00000015308	SMARCE1	11	41488342	41510910
NM_001075383	ENSBTAG00000008145	SMPD2	11	41197562	41200852
NM_001076406	ENSBTAG00000033180	SMYD3	11	31589363	32333420
NM_001046533	ENSBTAG00000013708	SNX8	11	41480284	41519854
NM_001076435	ENSBTAG00000003110	TAFA4	11	32698748	32906212
NM_001143739	ENSBTAG00000021574	TCF7L2	11	33756335	33942737
NM_181812	ENSBTAG00000020546	TRDMT1	11	31853809	31905552
NM_001035305	ENSBTAG00000007559	URI1	11	40683381	40745560
NM_001046167	ENSBTAG00000006713	ZDHHC6	11	33238810	33253738
NM_001100349	ENSBTAG00000011548	AMPD1	12	28756906	28768515
NM_001034523	ENSBTAG00000020106	AP2M1	12	83583027	83591912
NM_001083435	ENSBTAG00000008897	BIN2	12	28640674	28677835
NM_001303621	ENSBTAG00000021370	BLMH	12	21895377	21936669
NM_001034542	ENSBTAG00000008184	CCT6A	12	27985752	27994510
NM_001038517	ENSBTAG00000004266	DDX25	12	29630842	29650857
NM_001103092	ENSBTAG00000012904	EDEM1	12	21268888	21295366
NM_001164032	ENSBTAG00000007588	ERLIN1	12	20921805	20963567
NM_001015534	ENSBTAG00000017943	GALNT6	12	28576319	28615499
NM_001083436	ENSBTAG00000000704	GUSB	12	28162567	28174955
NM_001075209	ENSBTAG00000012941	IFT46	12	29732273	29746372
NM_001075338	ENSBTAG00000005807	MICU1	12	28562361	28777941
NM_174456	ENSBTAG00000007703	NMT2	12	29967428	30027419
NM_001144093	ENSBTAG00000001586	OTUD7B	12	20656592	20712080
NM_001034216	ENSBTAG00000013098	PIGS	12	20573951	20585714
NM_001038030	ENSBTAG00000015090	SGTA	12	22144021	22158441
NM_001034234	ENSBTAG00000008788	SLC13A2	12	20501230	20525356
NM_001206266	ENSBTAG00000019939	SLC35D2	12	84451353	84508200
NM_001078019	ENSBTAG00000007403	SLC7A3	12	85010184	85015654
NM_001034246	ENSBTAG00000006001	STAP2	12	20966850	20978543
NM_173962	ENSBTAG00000001599	SV2A	12	20746096	20755994
NM_001076827	ENSBTAG00000006985	TM7SF3	12	83206161	83245951
NM_181038	ENSBTAG00000017278	ACBD5	13	18047208	18075547
NM_001101952	ENSBTAG00000019423	ACSM2B	13	18277524	18326154
NM_001076125	ENSBTAG00000018192	ALG8	13	18039840	18067902
NM_001206089	ENSBTAG00000007776	BRPF1	13	17009183	17022570
NM_001038203	ENSBTAG00000018180	C5H12orf50	13	17858049	17887582
NM_001102047		CCDC151	13	17023512	17034185
NM_001015605	ENSBTAG00000010284	ETNPPL	13	17710834	17729747
NM_001075696	ENSBTAG00000006193	IRAK2	13	16694669	16750676
NM_001075222	ENSBTAG00000005592	MCOLN1	13	17614262	17623096
NM_001083448	ENSBTAG00000027074	SV2B	13	16214667	16460490
NM_001192654	ENSBTAG00000015567	TIMM44	13	17907313	17920304
NM_001105612	ENSBTAG00000048107	CANX	15	1506745	1538915
NM_001083473	ENSBTAG00000012673	CDK18	15	3099022	3108510
NM_001206319	ENSBTAG00000010379	CRTC1	15	4362476	4447524
NM_173907	ENSBTAG00000020869	DDC	15	5276965	5347715
NM_001206892	ENSBTAG00000035110	DEUP1	15	1379816	1532729
NM_001045988	ENSBTAG00000020777	ERCC3	15	5181036	5211359
NM_001102281	ENSBTAG00000007131	GADL1	15	5258461	5452369
NM_001103286	ENSBTAG00000010773	GNPAT	15	3378614	3418362
NM_001206814	ENSBTAG00000003237	IQSEC1	15	59523115	59559488
NM_001034356		KARS	15	2962720	2976537
NM_177520	ENSBTAG00000010388	MGAT4A	15	3809670	3926408
NM_001192599	ENSBTAG00000010652	PDE4C	15	4927815	4939026
NM_001192571	ENSBTAG00000019139	PHF3	15	636458	715423
NM_001046362	ENSBTAG00000007234	PLRG1	15	2894753	2912625
NM_001191259	ENSBTAG00000007890	SEC14L5	15	4033531	4069992
NM_001192623	ENSBTAG00000021920	SEMA4C	15	2784989	2793644
NM_001192109		TXNRD3	15	61089181	61113414
NM_001192684	ENSBTAG00000018879	ZNF451	15	2971190	3058878
NM_001037591	ENSBTAG00000009649	DRC1	17	73084132	73122618
NM_001075290	ENSBTAG00000015595	MCM5	17	73990667	74009155
NM_001099175	ENSBTAG00000018048	MED15	17	74425041	74490537
NM_001083432	ENSBTAG00000017423	TMEM214	17	72582293	72590668
NM_001206706	ENSBTAG00000053372	TOP3B	17	73938113	73951242
NM_001205310	ENSBTAG00000014064	FGFR2	18	41823602	41930655
NM_001192584	ENSBTAG00000010543	FGFR4	18	39936163	39946911
NM_001102044	ENSBTAG00000002474	MAD1L1	18	41535262	41778056
NM_001075712	ENSBTAG00000011865	MTA2	18	41636476	41644877
NM_001192959	ENSBTAG00000007441	SEC23IP	18	40346539	40380689
NM_001101082	ENSBTAG00000006138	SEMA3C	18	40140493	40345590
NM_001024524	ENSBTAG00000018201	TKFC	18	40537652	40549705
NM_001035069	ENSBTAG00000016635	COG6	19	22718819	22773621
NM_001032300	ENSBTAG00000002941	FES	19	22192639	22204117
NM_001206100	ENSBTAG00000000827	TAOK1	19	21308164	21363337
NM_001015524	ENSBTAG00000002452	ASCC2	20	71057876	71093872
NM_001038221		CCDC175	20	72027459	72101711
NM_001289769	ENSBTAG00000044044	CLOCK	20	72573695	72633076
NM_001081605	ENSBTAG00000001030	MTMR3	20	71122532	71253676
NM_001101897	ENSBTAG00000001890	RUBCN	20	70996321	71044883
NM_001206577	ENSBTAG00000032719	TFRC	20	71259941	71287252
NM_001046206	ENSBTAG00000030784	APPL2	21	69039868	69091742
NM_001075298	ENSBTAG00000005469	CCAR2	21	70414522	70429167
NM_001256586	ENSBTAG00000024449	CENPF	21	70439073	70501667
NM_001075403	ENSBTAG00000012771	CSF1R	21	63379475	63410973
NM_181813	ENSBTAG00000003901	DNMT3B	21	62700410	62721124
NM_001192572	ENSBTAG00000003498	FAT2	21	64703773	64769033
NM_001192228	ENSBTAG00000019409	GNPTAB	21	65913563	65996223
NM_174500	ENSBTAG00000000005	GRK3	21	67642643	67759046
NM_001166484	ENSBTAG00000002699	KIT	21	71796317	71917430
NM_001354379	ENSBTAG00000009165	LPIN3	21	70666140	70683589
NM_001319896	ENSBTAG00000015526	PIWIL3	21	67222528	67247901
NM_001192209	ENSBTAG00000018220	RGSL1	21	65024926	65084632
NM_001076879	ENSBTAG00000003100	SMTN	21	72041476	72064314
NM_001045985	ENSBTAG00000014401	SORBS3	21	70357692	70384760
NM_001083716	ENSBTAG00000013150	THOC5	21	70837281	70867914
NM_001206487	ENSBTAG00000007960	TOP1	21	70383807	70481489
NM_001192527	ENSBTAG00000006040	UHRF1BP1L	21	64414614	64505191
NM_001191129	ENSBTAG00000009482	AFF4	22	46082729	46161887
NM_001113227	ENSBTAG00000003490	ELMO1	22	60356209	60838993
NM_001075897	ENSBTAG00000003349	JAKMIP2	22	60809070	60998968
NM_001192827	ENSBTAG00000015713	TLK2	22	47556654	47678473
NM_001083661	ENSBTAG00000002707	IPO4	30	20801454	20810606
aCow chromosome number.
bThe position of gene was based on the UMD 3.1 assembly.
