# Supplementary material for: Genome-wide association studies for immunoglobulin concentrations in colostrum and serum in Chinese Holstein
Source: BMC Genomics. 2022 Jan 10;23:41. doi: 10.1186/s12864-021-08250-5 (PMC8744259; doi:10.1186/s12864-021-08250-5)
Supplement: Supplementary file 2 — Additional file 2: Table S2. Functional enrichment results of GO and Pathway analysis on the 1083 genes. [file 12864_2021_8250_MOESM2_ESM.xlsx]

## Sheet: Sheet1
Table S2 Functional enrichment of GO and Pathway analysis of 1,083 adjacent genes
Category	Term	Count	%	PValue	FDR	Genes
GOTERM_BP_DIRECT	GO:0015031~protein transport	10	18.5185	2.7521e-08	1.7696e-05	ENSBTAG00000012125, ENSBTAG00000015745, ENSBTAG00000016635, ENSBTAG00000006570, ENSBTAG00000007939, ENSBTAG00000024449, ENSBTAG00000012758, ENSBTAG00000020693, ENSBTAG00000008433, ENSBTAG00000004463
KEGG_PATHWAY	bta04010:MAPK signaling pathway	10	18.5185	3.81702e-07	4.42774e-05	ENSBTAG00000004736, ENSBTAG00000001014, ENSBTAG00000022927, ENSBTAG00000010543, ENSBTAG00000006268, ENSBTAG00000020457, ENSBTAG00000000827, ENSBTAG00000020983, ENSBTAG00000014064, ENSBTAG00000046644
KEGG_PATHWAY	bta04014:Ras signaling pathway	9	16.6667	2.53044e-06	0.000146766	ENSBTAG00000004736, ENSBTAG00000002699, ENSBTAG00000022927, ENSBTAG00000010543, ENSBTAG00000006268, ENSBTAG00000014583, ENSBTAG00000020983, ENSBTAG00000014064, ENSBTAG00000046644
KEGG_PATHWAY	bta05200:Pathways in cancer	9	16.6667	0.000116586	0.00450799	ENSBTAG00000004736, ENSBTAG00000002699, ENSBTAG00000014127, ENSBTAG00000022927, ENSBTAG00000006268, ENSBTAG00000020457, ENSBTAG00000013340, ENSBTAG00000014064, ENSBTAG00000046644
GOTERM_CC_DIRECT	GO:0005789~endoplasmic reticulum membrane	8	14.8148	0.000160791	0.0194557	ENSBTAG00000006570, ENSBTAG00000014127, ENSBTAG00000012758, ENSBTAG00000002327, ENSBTAG00000013340, ENSBTAG00000020693, ENSBTAG00000008433, ENSBTAG00000004463
KEGG_PATHWAY	bta04015:Rap1 signaling pathway	7	12.963	0.00016236	0.00470845	ENSBTAG00000002699, ENSBTAG00000022927, ENSBTAG00000010543, ENSBTAG00000014583, ENSBTAG00000020983, ENSBTAG00000014064, ENSBTAG00000046644
UP_KEYWORDS	Protein transport	7	12.963	0.000173435	0.0185576	ENSBTAG00000015745, ENSBTAG00000016635, ENSBTAG00000006570, ENSBTAG00000007939, ENSBTAG00000012758, ENSBTAG00000020693, ENSBTAG00000004463
UP_SEQ_FEATURE	domain:Ig-like C2-type 5	3	5.55556	0.000350879	0.0224562	ENSBTAG00000002699, ENSBTAG00000010303, ENSBTAG00000015742
UP_SEQ_FEATURE	domain:Ig-like C2-type 4	3	5.55556	0.000350879	0.0224562	ENSBTAG00000002699, ENSBTAG00000010303, ENSBTAG00000015742
UP_KEYWORDS	Immunoglobulin domain	5	9.25926	0.00107949	0.0390061	ENSBTAG00000002699, ENSBTAG00000010543, ENSBTAG00000010303, ENSBTAG00000014064, ENSBTAG00000015742
UP_KEYWORDS	Tyrosine-protein kinase	4	7.40741	0.00128424	0.0390061	ENSBTAG00000002699, ENSBTAG00000002941, ENSBTAG00000010543, ENSBTAG00000014064
GOTERM_BP_DIRECT	GO:0006954~inflammatory response	6	11.1111	0.00135885	0.328149	ENSBTAG00000002699, ENSBTAG00000014127, ENSBTAG00000020457, ENSBTAG00000008237, ENSBTAG00000015356, ENSBTAG00000004230
KEGG_PATHWAY	bta05221:Acute myeloid leukemia	4	7.40741	0.0013617	0.0271845	ENSBTAG00000004736, ENSBTAG00000002699, ENSBTAG00000006268, ENSBTAG00000046644
KEGG_PATHWAY	bta04722:Neurotrophin signaling pathway	5	9.25926	0.0014061	0.0271845	ENSBTAG00000004736, ENSBTAG00000001014, ENSBTAG00000014583, ENSBTAG00000013340, ENSBTAG00000046644
UP_KEYWORDS	Endoplasmic reticulum	7	12.963	0.00145817	0.0390061	ENSBTAG00000006570, ENSBTAG00000014127, ENSBTAG00000012758, ENSBTAG00000002327, ENSBTAG00000020693, ENSBTAG00000008433, ENSBTAG00000004463
UP_SEQ_FEATURE	domain:Ig-like C2-type 3	3	5.55556	0.00151555	0.0646635	ENSBTAG00000002699, ENSBTAG00000010303, ENSBTAG00000015742
GOTERM_BP_DIRECT	GO:0070374~positive regulation of ERK1 and ERK2 cascade	5	9.25926	0.00153102	0.328149	ENSBTAG00000010543, ENSBTAG00000010303, ENSBTAG00000020457, ENSBTAG00000014064, ENSBTAG00000046644
GOTERM_CC_DIRECT	GO:0000922~spindle pole	4	7.40741	0.00182439	0.110376	ENSBTAG00000024449, ENSBTAG00000006268, ENSBTAG00000014583, ENSBTAG00000002474
KEGG_PATHWAY	bta04144:Endocytosis	6	11.1111	0.0024431	0.0336827	ENSBTAG00000000005, ENSBTAG00000010543, ENSBTAG00000007939, ENSBTAG00000032719, ENSBTAG00000014064, ENSBTAG00000046644
KEGG_PATHWAY	bta04662:B cell receptor signaling pathway	4	7.40741	0.0025902	0.0336827	ENSBTAG00000004736, ENSBTAG00000022927, ENSBTAG00000006268, ENSBTAG00000046644
KEGG_PATHWAY	bta05161:Hepatitis B	5	9.25926	0.00261332	0.0336827	ENSBTAG00000004736, ENSBTAG00000006268, ENSBTAG00000020457, ENSBTAG00000013340, ENSBTAG00000046644
UP_KEYWORDS	Phosphoprotein	17	31.4815	0.00285605	0.0611195	ENSBTAG00000012125, ENSBTAG00000015745, ENSBTAG00000013900, ENSBTAG00000010303, ENSBTAG00000021837, ENSBTAG00000006268, ENSBTAG00000008237, ENSBTAG00000020777, ENSBTAG00000020693, ENSBTAG00000004463, ENSBTAG00000021288, ENSBTAG00000003305, ENSBTAG00000002315, ENSBTAG00000002699, ENSBTAG00000001014, ENSBTAG00000007939, ENSBTAG00000014583
KEGG_PATHWAY	bta05220:Chronic myeloid leukemia	4	7.40741	0.00291951	0.0338663	ENSBTAG00000004736, ENSBTAG00000006268, ENSBTAG00000020457, ENSBTAG00000046644
KEGG_PATHWAY	bta05166:HTLV-I infection	6	11.1111	0.00367357	0.0387394	ENSBTAG00000010303, ENSBTAG00000006268, ENSBTAG00000020457, ENSBTAG00000013340, ENSBTAG00000020983, ENSBTAG00000046644
UP_KEYWORDS	Cytoplasm	13	24.0741	0.00413502	0.0737412	ENSBTAG00000012125, ENSBTAG00000013900, ENSBTAG00000006268, ENSBTAG00000008237, ENSBTAG00000021288, ENSBTAG00000003305, ENSBTAG00000002315, ENSBTAG00000002941, ENSBTAG00000001014, ENSBTAG00000007939, ENSBTAG00000000259, ENSBTAG00000014583, ENSBTAG00000013340
KEGG_PATHWAY	bta04912:GnRH signaling pathway	4	7.40741	0.00463999	0.041403	ENSBTAG00000004736, ENSBTAG00000001014, ENSBTAG00000014583, ENSBTAG00000046644
KEGG_PATHWAY	bta05215:Prostate cancer	4	7.40741	0.00463999	0.041403	ENSBTAG00000004736, ENSBTAG00000006268, ENSBTAG00000014064, ENSBTAG00000046644
UP_KEYWORDS	Ubl conjugation	7	12.963	0.00491544	0.075136	ENSBTAG00000002315, ENSBTAG00000002699, ENSBTAG00000000005, ENSBTAG00000013900, ENSBTAG00000010303, ENSBTAG00000006268, ENSBTAG00000014583
UP_SEQ_FEATURE	domain:Ig-like C2-type 1	3	5.55556	0.00514361	0.143775	ENSBTAG00000002699, ENSBTAG00000010303, ENSBTAG00000015742
UP_SEQ_FEATURE	domain:Ig-like C2-type 2	3	5.55556	0.00561619	0.143775	ENSBTAG00000002699, ENSBTAG00000010303, ENSBTAG00000015742
KEGG_PATHWAY	bta04062:Chemokine signaling pathway	5	9.25926	0.00580967	0.0481373	ENSBTAG00000003305, ENSBTAG00000004736, ENSBTAG00000000005, ENSBTAG00000006268, ENSBTAG00000046644
UP_KEYWORDS	Disulfide bond	12	22.2222	0.00807028	0.0983532	ENSBTAG00000002699, ENSBTAG00000014127, ENSBTAG00000010543, ENSBTAG00000010303, ENSBTAG00000000259, ENSBTAG00000006268, ENSBTAG00000020457, ENSBTAG00000003818, ENSBTAG00000014064, ENSBTAG00000017198, ENSBTAG00000030483, ENSBTAG00000015742
UP_KEYWORDS	Autophagy	3	5.55556	0.0082727	0.0983532	ENSBTAG00000021837, ENSBTAG00000002327, ENSBTAG00000008237
KEGG_PATHWAY	bta04810:Regulation of actin cytoskeleton	5	9.25926	0.00934024	0.0722312	ENSBTAG00000022927, ENSBTAG00000010543, ENSBTAG00000020983, ENSBTAG00000014064, ENSBTAG00000046644
KEGG_PATHWAY	bta04650:Natural killer cell mediated cytotoxicity	4	7.40741	0.0108588	0.0750298	ENSBTAG00000004736, ENSBTAG00000022927, ENSBTAG00000010303, ENSBTAG00000046644
UP_KEYWORDS	Kinase	6	11.1111	0.0108793	0.109587	ENSBTAG00000002699, ENSBTAG00000000005, ENSBTAG00000002941, ENSBTAG00000001014, ENSBTAG00000010543, ENSBTAG00000014064
KEGG_PATHWAY	bta04151:PI3K-Akt signaling pathway	6	11.1111	0.0109957	0.0750298	ENSBTAG00000004736, ENSBTAG00000002699, ENSBTAG00000010543, ENSBTAG00000006268, ENSBTAG00000014064, ENSBTAG00000046644
GOTERM_BP_DIRECT	GO:0030154~cell differentiation	5	9.25926	0.0112259	1	ENSBTAG00000004736, ENSBTAG00000002941, ENSBTAG00000001014, ENSBTAG00000021837, ENSBTAG00000043953
UP_KEYWORDS	ER-Golgi transport	3	5.55556	0.011266	0.109587	ENSBTAG00000006570, ENSBTAG00000012758, ENSBTAG00000004463
GOTERM_BP_DIRECT	GO:0002803~positive regulation of antibacterial peptide production	2	3.7037	0.0114585	1	ENSBTAG00000003818, ENSBTAG00000030483
KEGG_PATHWAY	bta05203:Viral carcinogenesis	5	9.25926	0.013085	0.0843257	ENSBTAG00000004736, ENSBTAG00000006268, ENSBTAG00000013340, ENSBTAG00000002474, ENSBTAG00000046644
GOTERM_BP_DIRECT	GO:0006914~autophagy	3	5.55556	0.013964	1	ENSBTAG00000021837, ENSBTAG00000002327, ENSBTAG00000008237
GOTERM_CC_DIRECT	GO:0009897~external side of plasma membrane	4	7.40741	0.0142082	0.457495	ENSBTAG00000002699, ENSBTAG00000032719, ENSBTAG00000010303, ENSBTAG00000017198
GOTERM_BP_DIRECT	GO:0016202~regulation of striated muscle tissue development	2	3.7037	0.0152493	1	ENSBTAG00000024449, ENSBTAG00000020457
KEGG_PATHWAY	bta04380:Osteoclast differentiation	4	7.40741	0.0156437	0.0955087	ENSBTAG00000003305, ENSBTAG00000004736, ENSBTAG00000006268, ENSBTAG00000020457
GOTERM_BP_DIRECT	GO:0001822~kidney development	3	5.55556	0.015709	1	ENSBTAG00000019153, ENSBTAG00000024449, ENSBTAG00000013340
GOTERM_MF_DIRECT	GO:0005007~fibroblast growth factor-activated receptor activity	2	3.7037	0.0166903	1	ENSBTAG00000010543, ENSBTAG00000014064
GOTERM_BP_DIRECT	GO:0008284~positive regulation of cell proliferation	5	9.25926	0.0167629	1	ENSBTAG00000002699, ENSBTAG00000010543, ENSBTAG00000020457, ENSBTAG00000009128, ENSBTAG00000014064
KEGG_PATHWAY	bta04550:Signaling pathways regulating pluripotency of stem cells	4	7.40741	0.0172447	0.100019	ENSBTAG00000004736, ENSBTAG00000010543, ENSBTAG00000014064, ENSBTAG00000046644
UP_KEYWORDS	Nucleotide-binding	9	16.6667	0.0173088	0.154336	ENSBTAG00000002699, ENSBTAG00000000005, ENSBTAG00000002941, ENSBTAG00000001014, ENSBTAG00000010543, ENSBTAG00000020777, ENSBTAG00000020983, ENSBTAG00000014064, ENSBTAG00000046644
GOTERM_BP_DIRECT	GO:0043547~positive regulation of GTPase activity	4	7.40741	0.0174198	1	ENSBTAG00000012125, ENSBTAG00000015745, ENSBTAG00000021837, ENSBTAG00000046644
GOTERM_CC_DIRECT	GO:0070062~extracellular exosome	14	25.9259	0.0175784	0.457495	ENSBTAG00000022927, ENSBTAG00000011963, ENSBTAG00000010303, ENSBTAG00000008237, ENSBTAG00000020983, ENSBTAG00000021288, ENSBTAG00000004736, ENSBTAG00000007939, ENSBTAG00000032719, ENSBTAG00000003818, ENSBTAG00000014583, ENSBTAG00000000827, ENSBTAG00000013340, ENSBTAG00000015742
GOTERM_BP_DIRECT	GO:0006687~glycosphingolipid metabolic process	2	3.7037	0.0190259	1	ENSBTAG00000002699, ENSBTAG00000013340
GOTERM_CC_DIRECT	GO:0005925~focal adhesion	5	9.25926	0.0192604	0.457495	ENSBTAG00000002941, ENSBTAG00000014401, ENSBTAG00000011963, ENSBTAG00000010303, ENSBTAG00000020983
KEGG_PATHWAY	bta04921:Oxytocin signaling pathway	4	7.40741	0.0192837	0.106519	ENSBTAG00000001014, ENSBTAG00000014127, ENSBTAG00000014583, ENSBTAG00000046644
GOTERM_CC_DIRECT	GO:0005635~nuclear envelope	3	5.55556	0.0226857	0.457495	ENSBTAG00000024449, ENSBTAG00000013340, ENSBTAG00000002474
KEGG_PATHWAY	bta04370:VEGF signaling pathway	3	5.55556	0.0226991	0.119167	ENSBTAG00000014127, ENSBTAG00000022927, ENSBTAG00000046644
GOTERM_BP_DIRECT	GO:0006979~response to oxidative stress	3	5.55556	0.0228486	1	ENSBTAG00000014127, ENSBTAG00000020777, ENSBTAG00000017198
GOTERM_BP_DIRECT	GO:0045944~positive regulation of transcription from RNA polymerase II promoter	7	12.963	0.0229417	1	ENSBTAG00000006268, ENSBTAG00000020457, ENSBTAG00000020777, ENSBTAG00000009128, ENSBTAG00000014064, ENSBTAG00000016103, ENSBTAG00000046644
KEGG_PATHWAY	bta05230:Central carbon metabolism in cancer	3	5.55556	0.0249037	0.119167	ENSBTAG00000002699, ENSBTAG00000014064, ENSBTAG00000046644
GOTERM_BP_DIRECT	GO:0035234~ectopic germ cell programmed cell death	2	3.7037	0.0265364	1	ENSBTAG00000002699, ENSBTAG00000013340
KEGG_PATHWAY	bta05212:Pancreatic cancer	3	5.55556	0.0271927	0.119167	ENSBTAG00000022927, ENSBTAG00000006268, ENSBTAG00000020457
KEGG_PATHWAY	bta05214:Glioma	3	5.55556	0.0271927	0.119167	ENSBTAG00000004736, ENSBTAG00000014583, ENSBTAG00000046644
GOTERM_BP_DIRECT	GO:0007267~cell-cell signaling	3	5.55556	0.0279638	1	ENSBTAG00000014064, ENSBTAG00000015356, ENSBTAG00000004230
KEGG_PATHWAY	bta05210:Colorectal cancer	3	5.55556	0.0279741	0.119167	ENSBTAG00000022927, ENSBTAG00000020457, ENSBTAG00000013340
KEGG_PATHWAY	bta05211:Renal cell carcinoma	3	5.55556	0.0279741	0.119167	ENSBTAG00000004736, ENSBTAG00000020457, ENSBTAG00000046644
KEGG_PATHWAY	bta04664:Fc epsilon RI signaling pathway	3	5.55556	0.0287646	0.119167	ENSBTAG00000004736, ENSBTAG00000022927, ENSBTAG00000046644
KEGG_PATHWAY	bta05140:Leishmaniasis	3	5.55556	0.0320152	0.128061	ENSBTAG00000003305, ENSBTAG00000014127, ENSBTAG00000020457
GOTERM_CC_DIRECT	GO:0005615~extracellular space	8	14.8148	0.0321115	0.55507	ENSBTAG00000002699, ENSBTAG00000010303, ENSBTAG00000000259, ENSBTAG00000020457, ENSBTAG00000003818, ENSBTAG00000030483, ENSBTAG00000015356, ENSBTAG00000004230
GOTERM_BP_DIRECT	GO:0060670~branching involved in labyrinthine layer morphogenesis	2	3.7037	0.0339904	1	ENSBTAG00000004736, ENSBTAG00000014064
GOTERM_BP_DIRECT	GO:0042770~signal transduction in response to DNA damage	2	3.7037	0.0339904	1	ENSBTAG00000004736, ENSBTAG00000008433
UP_SEQ_FEATURE	topological domain:Lumenal	4	7.40741	0.0376639	0.803496	ENSBTAG00000006570, ENSBTAG00000012758, ENSBTAG00000020693, ENSBTAG00000004463
UP_KEYWORDS	ATP-binding	7	12.963	0.0392891	0.283885	ENSBTAG00000002699, ENSBTAG00000000005, ENSBTAG00000002941, ENSBTAG00000001014, ENSBTAG00000010543, ENSBTAG00000020777, ENSBTAG00000014064
GOTERM_MF_DIRECT	GO:0042803~protein homodimerization activity	4	7.40741	0.0395781	1	ENSBTAG00000019153, ENSBTAG00000002699, ENSBTAG00000006268, ENSBTAG00000013340
UP_KEYWORDS	Transport	8	14.8148	0.0397817	0.283885	ENSBTAG00000015745, ENSBTAG00000016635, ENSBTAG00000006570, ENSBTAG00000007939, ENSBTAG00000012758, ENSBTAG00000017198, ENSBTAG00000020693, ENSBTAG00000004463
UP_KEYWORDS	Acetylation	10	18.5185	0.039797	0.283885	ENSBTAG00000012125, ENSBTAG00000001014, ENSBTAG00000007939, ENSBTAG00000011963, ENSBTAG00000002327, ENSBTAG00000008237, ENSBTAG00000014583, ENSBTAG00000013340, ENSBTAG00000020693, ENSBTAG00000021288
GOTERM_BP_DIRECT	GO:2000251~positive regulation of actin cytoskeleton reorganization	2	3.7037	0.0413885	1	ENSBTAG00000002941, ENSBTAG00000046644
GOTERM_CC_DIRECT	GO:0005829~cytosol	8	14.8148	0.0455623	0.640816	ENSBTAG00000012125, ENSBTAG00000003305, ENSBTAG00000002315, ENSBTAG00000019153, ENSBTAG00000001014, ENSBTAG00000007939, ENSBTAG00000014583, ENSBTAG00000013340
KEGG_PATHWAY	bta05205:Proteoglycans in cancer	4	7.40741	0.0456585	0.176546	ENSBTAG00000004736, ENSBTAG00000020457, ENSBTAG00000020983, ENSBTAG00000046644
GOTERM_CC_DIRECT	GO:0005911~cell-cell junction	3	5.55556	0.047664	0.640816	ENSBTAG00000004736, ENSBTAG00000002699, ENSBTAG00000010543
KEGG_PATHWAY	bta04540:Gap junction	3	5.55556	0.0482891	0.180695	ENSBTAG00000004736, ENSBTAG00000001014, ENSBTAG00000046644
KEGG_PATHWAY	bta04064:NF-kappa B signaling pathway	3	5.55556	0.0502518	0.182163	ENSBTAG00000014127, ENSBTAG00000010303, ENSBTAG00000006268
GOTERM_BP_DIRECT	GO:0097193~intrinsic apoptotic signaling pathway	2	3.7037	0.0523815	1	ENSBTAG00000013340, ENSBTAG00000046644
KEGG_PATHWAY	bta04915:Estrogen signaling pathway	3	5.55556	0.0573446	0.193506	ENSBTAG00000004736, ENSBTAG00000014583, ENSBTAG00000046644
KEGG_PATHWAY	bta05231:Choline metabolism in cancer	3	5.55556	0.0583854	0.193506	ENSBTAG00000004736, ENSBTAG00000022927, ENSBTAG00000046644
KEGG_PATHWAY	bta04916:Melanogenesis	3	5.55556	0.0583854	0.193506	ENSBTAG00000002699, ENSBTAG00000014583, ENSBTAG00000046644
GOTERM_BP_DIRECT	GO:0030099~myeloid cell differentiation	2	3.7037	0.0596413	1	ENSBTAG00000016723, ENSBTAG00000016103
UP_KEYWORDS	SH3 domain	3	5.55556	0.0611735	0.409098	ENSBTAG00000003305, ENSBTAG00000004736, ENSBTAG00000014401
GOTERM_BP_DIRECT	GO:0070372~regulation of ERK1 and ERK2 cascade	2	3.7037	0.0632508	1	ENSBTAG00000020983, ENSBTAG00000014064
GOTERM_BP_DIRECT	GO:1902042~negative regulation of extrinsic apoptotic signaling pathway via death domain receptors	2	3.7037	0.0632508	1	ENSBTAG00000002315, ENSBTAG00000010303
KEGG_PATHWAY	bta04660:T cell receptor signaling pathway	3	5.55556	0.0647675	0.208695	ENSBTAG00000004736, ENSBTAG00000006268, ENSBTAG00000046644
KEGG_PATHWAY	bta04668:TNF signaling pathway	3	5.55556	0.0680443	0.213328	ENSBTAG00000014127, ENSBTAG00000010303, ENSBTAG00000006268
UP_KEYWORDS	Golgi apparatus	4	7.40741	0.0687802	0.432911	ENSBTAG00000012125, ENSBTAG00000016635, ENSBTAG00000012758, ENSBTAG00000008433
GOTERM_BP_DIRECT	GO:0050900~leukocyte migration	2	3.7037	0.0704289	1	ENSBTAG00000010303, ENSBTAG00000004230
UP_SEQ_FEATURE	domain:RGS	2	3.7037	0.0717607	1	ENSBTAG00000000005, ENSBTAG00000021837
GOTERM_BP_DIRECT	GO:0007093~mitotic cell cycle checkpoint	2	3.7037	0.0739977	1	ENSBTAG00000020457, ENSBTAG00000046644
GOTERM_BP_DIRECT	GO:0046777~protein autophosphorylation	3	5.55556	0.0740447	1	ENSBTAG00000002699, ENSBTAG00000010543, ENSBTAG00000014064
KEGG_PATHWAY	bta05206:MicroRNAs in cancer	4	7.40741	0.0741575	0.226375	ENSBTAG00000004736, ENSBTAG00000001014, ENSBTAG00000014127, ENSBTAG00000046644
UP_SEQ_FEATURE	active site:Proton acceptor	4	7.40741	0.0766372	1	ENSBTAG00000002699, ENSBTAG00000000005, ENSBTAG00000001014, ENSBTAG00000014127
UP_SEQ_FEATURE	domain:Protein kinase	3	5.55556	0.0767483	1	ENSBTAG00000002699, ENSBTAG00000000005, ENSBTAG00000001014
GOTERM_BP_DIRECT	GO:0042130~negative regulation of T cell proliferation	2	3.7037	0.077553	1	ENSBTAG00000020457, ENSBTAG00000002474
GOTERM_BP_DIRECT	GO:2000352~negative regulation of endothelial cell apoptotic process	2	3.7037	0.081095	1	ENSBTAG00000001014, ENSBTAG00000010303
KEGG_PATHWAY	bta04071:Sphingolipid signaling pathway	3	5.55556	0.0816834	0.242956	ENSBTAG00000022927, ENSBTAG00000013340, ENSBTAG00000046644
KEGG_PATHWAY	bta04360:Axon guidance	3	5.55556	0.0876007	0.254042	ENSBTAG00000002941, ENSBTAG00000022927, ENSBTAG00000046644
GOTERM_MF_DIRECT	GO:0005178~integrin binding	2	3.7037	0.0900245	1	ENSBTAG00000010303, ENSBTAG00000015742
GOTERM_BP_DIRECT	GO:0051781~positive regulation of cell division	2	3.7037	0.091641	1	ENSBTAG00000020457, ENSBTAG00000014064
GOTERM_BP_DIRECT	GO:0043085~positive regulation of catalytic activity	2	3.7037	0.0951299	1	ENSBTAG00000003305, ENSBTAG00000010543
GOTERM_BP_DIRECT	GO:0050890~cognition	2	3.7037	0.0951299	1	ENSBTAG00000007939, ENSBTAG00000017198
KEGG_PATHWAY	bta04068:FoxO signaling pathway	3	5.55556	0.096097	0.268816	ENSBTAG00000004736, ENSBTAG00000020457, ENSBTAG00000046644
GOTERM_BP_DIRECT	GO:0006468~protein phosphorylation	3	5.55556	0.096924	1	ENSBTAG00000000005, ENSBTAG00000020457, ENSBTAG00000020777
KEGG_PATHWAY	bta05160:Hepatitis C	3	5.55556	0.09733	0.268816	ENSBTAG00000004736, ENSBTAG00000006268, ENSBTAG00000046644
GOTERM_BP_DIRECT	GO:0008219~cell death	2	3.7037	0.0986056	1	ENSBTAG00000021837, ENSBTAG00000020457
KEGG_PATHWAY	bta04910:Insulin signaling pathway	3	5.55556	0.101057	0.272618	ENSBTAG00000004736, ENSBTAG00000014583, ENSBTAG00000046644
UP_KEYWORDS	Dioxygenase	2	3.7037	0.101841	0.596343	ENSBTAG00000019153, ENSBTAG00000014127
GOTERM_BP_DIRECT	GO:0071560~cellular response to transforming growth factor beta stimulus	2	3.7037	0.102068	1	ENSBTAG00000001014, ENSBTAG00000020457
GOTERM_BP_DIRECT	GO:0048565~digestive tract development	2	3.7037	0.102068	1	ENSBTAG00000002699, ENSBTAG00000014064
GOTERM_BP_DIRECT	GO:0060325~face morphogenesis	2	3.7037	0.102068	1	ENSBTAG00000020457, ENSBTAG00000020983
GOTERM_BP_DIRECT	GO:0010628~positive regulation of gene expression	3	5.55556	0.102927	1	ENSBTAG00000002699, ENSBTAG00000010543, ENSBTAG00000020457
GOTERM_CC_DIRECT	GO:0072686~mitotic spindle	2	3.7037	0.10439	1	ENSBTAG00000006268, ENSBTAG00000002474
GOTERM_BP_DIRECT	GO:0001657~ureteric bud development	2	3.7037	0.105518	1	ENSBTAG00000020457, ENSBTAG00000014064
GOTERM_BP_DIRECT	GO:0048873~homeostasis of number of cells within a tissue	2	3.7037	0.105518	1	ENSBTAG00000022927, ENSBTAG00000013340
GOTERM_BP_DIRECT	GO:0001541~ovarian follicle development	2	3.7037	0.105518	1	ENSBTAG00000002699, ENSBTAG00000013340
UP_KEYWORDS	Apoptosis	3	5.55556	0.105893	0.596343	ENSBTAG00000002315, ENSBTAG00000000259, ENSBTAG00000013340
GOTERM_BP_DIRECT	GO:0042127~regulation of cell proliferation	3	5.55556	0.107802	1	ENSBTAG00000002941, ENSBTAG00000014127, ENSBTAG00000014064
UP_SEQ_FEATURE	nucleotide phosphate-binding region:ATP	4	7.40741	0.108568	1	ENSBTAG00000002699, ENSBTAG00000000005, ENSBTAG00000001014, ENSBTAG00000020777
GOTERM_BP_DIRECT	GO:0031648~protein destabilization	2	3.7037	0.108954	1	ENSBTAG00000013900, ENSBTAG00000020693
GOTERM_MF_DIRECT	GO:0005524~ATP binding	8	14.8148	0.112011	1	ENSBTAG00000002699, ENSBTAG00000000005, ENSBTAG00000002941, ENSBTAG00000001014, ENSBTAG00000010543, ENSBTAG00000020777, ENSBTAG00000000827, ENSBTAG00000014064
GOTERM_BP_DIRECT	GO:0007173~epidermal growth factor receptor signaling pathway	2	3.7037	0.112378	1	ENSBTAG00000002941, ENSBTAG00000020457
UP_SEQ_FEATURE	binding site:ATP	3	5.55556	0.114898	1	ENSBTAG00000002699, ENSBTAG00000000005, ENSBTAG00000001014
GOTERM_MF_DIRECT	GO:0003924~GTPase activity	3	5.55556	0.115721	1	ENSBTAG00000022927, ENSBTAG00000020983, ENSBTAG00000046644
GOTERM_BP_DIRECT	GO:0019233~sensory perception of pain	2	3.7037	0.115789	1	ENSBTAG00000017198, ENSBTAG00000015356
GOTERM_BP_DIRECT	GO:0030155~regulation of cell adhesion	2	3.7037	0.115789	1	ENSBTAG00000002941, ENSBTAG00000010303
GOTERM_BP_DIRECT	GO:0071407~cellular response to organic cyclic compound	2	3.7037	0.119187	1	ENSBTAG00000021837, ENSBTAG00000020457
GOTERM_BP_DIRECT	GO:0055114~oxidation-reduction process	4	7.40741	0.120663	1	ENSBTAG00000012125, ENSBTAG00000003305, ENSBTAG00000019153, ENSBTAG00000014127
UP_KEYWORDS	Cytoplasmic vesicle	3	5.55556	0.122317	0.654396	ENSBTAG00000013900, ENSBTAG00000012758, ENSBTAG00000004463
GOTERM_BP_DIRECT	GO:0030218~erythrocyte differentiation	2	3.7037	0.122572	1	ENSBTAG00000002699, ENSBTAG00000011963
GOTERM_MF_DIRECT	GO:0019904~protein domain specific binding	2	3.7037	0.123181	1	ENSBTAG00000007939, ENSBTAG00000006268
GOTERM_CC_DIRECT	GO:0005634~nucleus	14	25.9259	0.123236	1	ENSBTAG00000014401, ENSBTAG00000013900, ENSBTAG00000020457, ENSBTAG00000006268, ENSBTAG00000043953, ENSBTAG00000009128, ENSBTAG00000008433, ENSBTAG00000021288, ENSBTAG00000002315, ENSBTAG00000001014, ENSBTAG00000007939, ENSBTAG00000014583, ENSBTAG00000013340, ENSBTAG00000014064
GOTERM_BP_DIRECT	GO:0043406~positive regulation of MAP kinase activity	2	3.7037	0.125944	1	ENSBTAG00000020457, ENSBTAG00000046644
GOTERM_CC_DIRECT	GO:0005654~nucleoplasm	8	14.8148	0.127146	1	ENSBTAG00000004736, ENSBTAG00000019153, ENSBTAG00000010543, ENSBTAG00000024449, ENSBTAG00000001030, ENSBTAG00000009128, ENSBTAG00000014064, ENSBTAG00000001890
GOTERM_BP_DIRECT	GO:0050679~positive regulation of epithelial cell proliferation	2	3.7037	0.129303	1	ENSBTAG00000014064, ENSBTAG00000046644
GOTERM_BP_DIRECT	GO:0007155~cell adhesion	3	5.55556	0.142178	1	ENSBTAG00000002941, ENSBTAG00000010303, ENSBTAG00000015742
GOTERM_BP_DIRECT	GO:0060041~retina development in camera-type eye	2	3.7037	0.142615	1	ENSBTAG00000019153, ENSBTAG00000013340
GOTERM_MF_DIRECT	GO:0001948~glycoprotein binding	2	3.7037	0.149427	1	ENSBTAG00000032719, ENSBTAG00000020457
GOTERM_BP_DIRECT	GO:0043408~regulation of MAPK cascade	2	3.7037	0.155728	1	ENSBTAG00000004736, ENSBTAG00000020457
UP_SEQ_FEATURE	transmembrane region	10	18.5185	0.158881	1	ENSBTAG00000002699, ENSBTAG00000006570, ENSBTAG00000010303, ENSBTAG00000012758, ENSBTAG00000002327, ENSBTAG00000013340, ENSBTAG00000015742, ENSBTAG00000020693, ENSBTAG00000008433, ENSBTAG00000004463
GOTERM_BP_DIRECT	GO:0000165~MAPK cascade	2	3.7037	0.158975	1	ENSBTAG00000001014, ENSBTAG00000020457
KEGG_PATHWAY	bta05152:Tuberculosis	3	5.55556	0.161068	0.424634	ENSBTAG00000020457, ENSBTAG00000014583, ENSBTAG00000013340
UP_SEQ_FEATURE	zinc finger region:RING-type	2	3.7037	0.16391	1	ENSBTAG00000002315, ENSBTAG00000013900
UP_SEQ_FEATURE	topological domain:Cytoplasmic	7	12.963	0.165758	1	ENSBTAG00000002699, ENSBTAG00000006570, ENSBTAG00000010303, ENSBTAG00000012758, ENSBTAG00000015742, ENSBTAG00000020693, ENSBTAG00000004463
GOTERM_CC_DIRECT	GO:0019898~extrinsic component of membrane	2	3.7037	0.166164	1	ENSBTAG00000003305, ENSBTAG00000001030
UP_KEYWORDS	Inflammatory response	2	3.7037	0.166503	0.848375	ENSBTAG00000000259, ENSBTAG00000008237
GOTERM_BP_DIRECT	GO:0046330~positive regulation of JNK cascade	2	3.7037	0.168643	1	ENSBTAG00000000827, ENSBTAG00000046644
GOTERM_CC_DIRECT	GO:0016363~nuclear matrix	2	3.7037	0.171568	1	ENSBTAG00000016723, ENSBTAG00000024449
GOTERM_CC_DIRECT	GO:0000776~kinetochore	2	3.7037	0.176938	1	ENSBTAG00000024449, ENSBTAG00000002474
GOTERM_BP_DIRECT	GO:0007264~small GTPase mediated signal transduction	3	5.55556	0.17716	1	ENSBTAG00000022927, ENSBTAG00000020983, ENSBTAG00000046644
GOTERM_BP_DIRECT	GO:0006915~apoptotic process	3	5.55556	0.184043	1	ENSBTAG00000002315, ENSBTAG00000000259, ENSBTAG00000020777
KEGG_PATHWAY	bta05213:Endometrial cancer	2	3.7037	0.184317	0.465176	ENSBTAG00000004736, ENSBTAG00000046644
GOTERM_BP_DIRECT	GO:0043410~positive regulation of MAPK cascade	2	3.7037	0.184515	1	ENSBTAG00000014401, ENSBTAG00000014064
GOTERM_BP_DIRECT	GO:0030324~lung development	2	3.7037	0.184515	1	ENSBTAG00000019153, ENSBTAG00000014064
GOTERM_BP_DIRECT	GO:0030855~epithelial cell differentiation	2	3.7037	0.184515	1	ENSBTAG00000008237, ENSBTAG00000014064
KEGG_PATHWAY	bta04024:cAMP signaling pathway	3	5.55556	0.185233	0.465176	ENSBTAG00000022927, ENSBTAG00000014583, ENSBTAG00000020983
KEGG_PATHWAY	bta05144:Malaria	2	3.7037	0.190831	0.465176	ENSBTAG00000010303, ENSBTAG00000020457
GOTERM_CC_DIRECT	GO:0005737~cytoplasm	14	25.9259	0.191081	1	ENSBTAG00000014401, ENSBTAG00000013900, ENSBTAG00000020457, ENSBTAG00000001030, ENSBTAG00000008237, ENSBTAG00000009128, ENSBTAG00000002474, ENSBTAG00000021288, ENSBTAG00000002315, ENSBTAG00000001014, ENSBTAG00000024449, ENSBTAG00000000259, ENSBTAG00000000827, ENSBTAG00000013340
GOTERM_BP_DIRECT	GO:0007050~cell cycle arrest	2	3.7037	0.193895	1	ENSBTAG00000020457, ENSBTAG00000046644
KEGG_PATHWAY	bta05014:Amyotrophic lateral sclerosis (ALS)	2	3.7037	0.194069	0.465176	ENSBTAG00000013340, ENSBTAG00000020693
KEGG_PATHWAY	bta04510:Focal adhesion	3	5.55556	0.199702	0.465176	ENSBTAG00000004736, ENSBTAG00000022927, ENSBTAG00000046644
KEGG_PATHWAY	bta05223:Non-small cell lung cancer	2	3.7037	0.200507	0.465176	ENSBTAG00000004736, ENSBTAG00000046644
GOTERM_BP_DIRECT	GO:0001934~positive regulation of protein phosphorylation	2	3.7037	0.203169	1	ENSBTAG00000014127, ENSBTAG00000020457
GOTERM_BP_DIRECT	GO:0016337~single organismal cell-cell adhesion	2	3.7037	0.206238	1	ENSBTAG00000010303, ENSBTAG00000015742
UP_KEYWORDS	Transferase	6	11.1111	0.207505	0.946903	ENSBTAG00000002699, ENSBTAG00000000005, ENSBTAG00000002941, ENSBTAG00000001014, ENSBTAG00000010543, ENSBTAG00000014064
UP_KEYWORDS	Signal	12	22.2222	0.207824	0.946903	ENSBTAG00000002699, ENSBTAG00000038910, ENSBTAG00000014127, ENSBTAG00000010543, ENSBTAG00000010303, ENSBTAG00000000259, ENSBTAG00000020457, ENSBTAG00000003818, ENSBTAG00000017198, ENSBTAG00000030483, ENSBTAG00000015356, ENSBTAG00000015742
KEGG_PATHWAY	bta05034:Alcoholism	3	5.55556	0.209918	0.477461	ENSBTAG00000004736, ENSBTAG00000014583, ENSBTAG00000046644
GOTERM_MF_DIRECT	GO:0035091~phosphatidylinositol binding	2	3.7037	0.213064	1	ENSBTAG00000003305, ENSBTAG00000002941
GOTERM_CC_DIRECT	GO:0005938~cell cortex	2	3.7037	0.213583	1	ENSBTAG00000021837, ENSBTAG00000014064
GOTERM_CC_DIRECT	GO:0072562~blood microparticle	2	3.7037	0.216139	1	ENSBTAG00000032719, ENSBTAG00000020457
GOTERM_BP_DIRECT	GO:0000122~negative regulation of transcription from RNA polymerase II promoter	4	7.40741	0.217485	1	ENSBTAG00000016723, ENSBTAG00000014401, ENSBTAG00000020457, ENSBTAG00000014064
KEGG_PATHWAY	bta04210:Apoptosis	2	3.7037	0.219525	0.48971	ENSBTAG00000006268, ENSBTAG00000013340
UP_SEQ_FEATURE	disulfide bond	7	12.963	0.220335	1	ENSBTAG00000002699, ENSBTAG00000014127, ENSBTAG00000010303, ENSBTAG00000000259, ENSBTAG00000006268, ENSBTAG00000020457, ENSBTAG00000015742
GOTERM_BP_DIRECT	GO:0051091~positive regulation of sequence-specific DNA binding transcription factor activity	2	3.7037	0.221405	1	ENSBTAG00000002699, ENSBTAG00000013900
GOTERM_CC_DIRECT	GO:0005770~late endosome	2	3.7037	0.223756	1	ENSBTAG00000001890, ENSBTAG00000020693
KEGG_PATHWAY	bta04720:Long-term potentiation	2	3.7037	0.22887	0.500923	ENSBTAG00000014583, ENSBTAG00000046644
GOTERM_CC_DIRECT	GO:0012505~endomembrane system	2	3.7037	0.2338	1	ENSBTAG00000002315, ENSBTAG00000022927
GOTERM_CC_DIRECT	GO:0016023~cytoplasmic, membrane-bounded vesicle	2	3.7037	0.2338	1	ENSBTAG00000032719, ENSBTAG00000021837
KEGG_PATHWAY	bta05416:Viral myocarditis	2	3.7037	0.241161	0.518049	ENSBTAG00000022927, ENSBTAG00000010303
UP_KEYWORDS	Protease	3	5.55556	0.243211	0.946903	ENSBTAG00000003818, ENSBTAG00000030483, ENSBTAG00000021288
GOTERM_CC_DIRECT	GO:0005794~Golgi apparatus	4	7.40741	0.243236	1	ENSBTAG00000012125, ENSBTAG00000010543, ENSBTAG00000001890, ENSBTAG00000046644
GOTERM_BP_DIRECT	GO:0010629~negative regulation of gene expression	2	3.7037	0.245083	1	ENSBTAG00000020457, ENSBTAG00000046644
GOTERM_BP_DIRECT	GO:0007219~Notch signaling pathway	2	3.7037	0.247993	1	ENSBTAG00000011963, ENSBTAG00000020457
UP_KEYWORDS	Nucleus	9	16.6667	0.248375	0.946903	ENSBTAG00000002315, ENSBTAG00000019153, ENSBTAG00000001014, ENSBTAG00000013900, ENSBTAG00000006268, ENSBTAG00000020777, ENSBTAG00000043953, ENSBTAG00000009128, ENSBTAG00000021288
KEGG_PATHWAY	bta04917:Prolactin signaling pathway	2	3.7037	0.256259	0.540473	ENSBTAG00000004736, ENSBTAG00000046644
GOTERM_BP_DIRECT	GO:0000209~protein polyubiquitination	2	3.7037	0.259522	1	ENSBTAG00000013900, ENSBTAG00000016103
UP_KEYWORDS	Glycoprotein	6	11.1111	0.260106	0.946903	ENSBTAG00000002699, ENSBTAG00000014127, ENSBTAG00000010303, ENSBTAG00000000259, ENSBTAG00000020457, ENSBTAG00000015742
GOTERM_MF_DIRECT	GO:0016874~ligase activity	2	3.7037	0.272039	1	ENSBTAG00000002315, ENSBTAG00000013900
GOTERM_CC_DIRECT	GO:0005887~integral component of plasma membrane	5	9.25926	0.273003	1	ENSBTAG00000010543, ENSBTAG00000032719, ENSBTAG00000010303, ENSBTAG00000014064, ENSBTAG00000015742
GOTERM_MF_DIRECT	GO:0005102~receptor binding	2	3.7037	0.279406	1	ENSBTAG00000002941, ENSBTAG00000015356
GOTERM_CC_DIRECT	GO:0030496~midbody	2	3.7037	0.279797	1	ENSBTAG00000012125, ENSBTAG00000024449
GOTERM_BP_DIRECT	GO:0043524~negative regulation of neuron apoptotic process	2	3.7037	0.29034	1	ENSBTAG00000013340, ENSBTAG00000046644
KEGG_PATHWAY	bta04012:ErbB signaling pathway	2	3.7037	0.291318	0.598655	ENSBTAG00000004736, ENSBTAG00000046644
GOTERM_CC_DIRECT	GO:0009986~cell surface	3	5.55556	0.291632	1	ENSBTAG00000020457, ENSBTAG00000014064, ENSBTAG00000004230
GOTERM_BP_DIRECT	GO:0016192~vesicle-mediated transport	2	3.7037	0.293078	1	ENSBTAG00000012758, ENSBTAG00000004463
KEGG_PATHWAY	bta05222:Small cell lung cancer	2	3.7037	0.294167	0.598655	ENSBTAG00000014127, ENSBTAG00000006268
UP_KEYWORDS	Transcription regulation	4	7.40741	0.295367	0.946903	ENSBTAG00000019153, ENSBTAG00000006268, ENSBTAG00000020777, ENSBTAG00000009128
GOTERM_BP_DIRECT	GO:0007049~cell cycle	2	3.7037	0.303928	1	ENSBTAG00000001014, ENSBTAG00000013900
UP_KEYWORDS	Membrane	20	37.037	0.304721	0.946903	ENSBTAG00000016635, ENSBTAG00000014127, ENSBTAG00000010543, ENSBTAG00000006570, ENSBTAG00000010303, ENSBTAG00000021837, ENSBTAG00000012758, ENSBTAG00000020693, ENSBTAG00000008433, ENSBTAG00000004463, ENSBTAG00000003305, ENSBTAG00000002315, ENSBTAG00000002699, ENSBTAG00000007939, ENSBTAG00000032719, ENSBTAG00000002327, ENSBTAG00000013340, ENSBTAG00000014064, ENSBTAG00000017198, ENSBTAG00000015742
KEGG_PATHWAY	bta04640:Hematopoietic cell lineage	2	3.7037	0.308243	0.616487	ENSBTAG00000002699, ENSBTAG00000032719
GOTERM_MF_DIRECT	GO:0046982~protein heterodimerization activity	2	3.7037	0.312831	1	ENSBTAG00000006268, ENSBTAG00000013340
UP_KEYWORDS	Cleavage on pair of basic residues	2	3.7037	0.316062	0.946903	ENSBTAG00000020457, ENSBTAG00000015356
KEGG_PATHWAY	bta05323:Rheumatoid arthritis	2	3.7037	0.316559	0.622387	ENSBTAG00000010303, ENSBTAG00000020457
GOTERM_MF_DIRECT	GO:0031625~ubiquitin protein ligase binding	2	3.7037	0.319794	1	ENSBTAG00000002315, ENSBTAG00000006268
GOTERM_MF_DIRECT	GO:0005525~GTP binding	3	5.55556	0.323428	1	ENSBTAG00000022927, ENSBTAG00000020983, ENSBTAG00000046644
KEGG_PATHWAY	bta04070:Phosphatidylinositol signaling system	2	3.7037	0.324777	0.627903	ENSBTAG00000001030, ENSBTAG00000014583
GOTERM_CC_DIRECT	GO:0031410~cytoplasmic vesicle	2	3.7037	0.327489	1	ENSBTAG00000002941, ENSBTAG00000013900
UP_KEYWORDS	Ligase	2	3.7037	0.332295	0.946903	ENSBTAG00000002315, ENSBTAG00000013900
UP_KEYWORDS	DNA damage	2	3.7037	0.332295	0.946903	ENSBTAG00000006268, ENSBTAG00000020777
GOTERM_BP_DIRECT	GO:0008360~regulation of cell shape	2	3.7037	0.332931	1	ENSBTAG00000002699, ENSBTAG00000002941
GOTERM_CC_DIRECT	GO:0016020~membrane	5	9.25926	0.333495	1	ENSBTAG00000011963, ENSBTAG00000020983, ENSBTAG00000004230, ENSBTAG00000016103, ENSBTAG00000046644
UP_KEYWORDS	Transcription	4	7.40741	0.342194	0.946903	ENSBTAG00000019153, ENSBTAG00000006268, ENSBTAG00000020777, ENSBTAG00000009128
GOTERM_CC_DIRECT	GO:0043025~neuronal cell body	2	3.7037	0.342688	1	ENSBTAG00000022927, ENSBTAG00000015356
KEGG_PATHWAY	bta04620:Toll-like receptor signaling pathway	2	3.7037	0.343585	0.653024	ENSBTAG00000006268, ENSBTAG00000008237
UP_KEYWORDS	Hydrolase	5	9.25926	0.345813	0.946903	ENSBTAG00000000259, ENSBTAG00000003818, ENSBTAG00000020777, ENSBTAG00000030483, ENSBTAG00000021288
GOTERM_BP_DIRECT	GO:0006281~DNA repair	2	3.7037	0.350767	1	ENSBTAG00000020777, ENSBTAG00000017198
GOTERM_MF_DIRECT	GO:0005125~cytokine activity	2	3.7037	0.351387	1	ENSBTAG00000020457, ENSBTAG00000004230
KEGG_PATHWAY	bta04725:Cholinergic synapse	2	3.7037	0.356707	0.653024	ENSBTAG00000017198, ENSBTAG00000046644
KEGG_PATHWAY	bta05145:Toxoplasmosis	2	3.7037	0.364459	0.653024	ENSBTAG00000006268, ENSBTAG00000020457
GOTERM_BP_DIRECT	GO:0016477~cell migration	2	3.7037	0.365681	1	ENSBTAG00000010543, ENSBTAG00000020457
GOTERM_CC_DIRECT	GO:0005769~early endosome	2	3.7037	0.365895	1	ENSBTAG00000001890, ENSBTAG00000020693
KEGG_PATHWAY	bta05142:Chagas disease (American trypanosomiasis)	2	3.7037	0.367023	0.653024	ENSBTAG00000006268, ENSBTAG00000020457
KEGG_PATHWAY	bta04726:Serotonergic synapse	2	3.7037	0.37212	0.653024	ENSBTAG00000014127, ENSBTAG00000046644
KEGG_PATHWAY	bta04670:Leukocyte transendothelial migration	2	3.7037	0.37212	0.653024	ENSBTAG00000003305, ENSBTAG00000010303
KEGG_PATHWAY	bta05169:Epstein-Barr virus infection	2	3.7037	0.377178	0.653024	ENSBTAG00000010303, ENSBTAG00000006268
UP_KEYWORDS	Immunity	2	3.7037	0.380626	0.946903	ENSBTAG00000000259, ENSBTAG00000008237
UP_SEQ_FEATURE	signal peptide	7	12.963	0.382744	1	ENSBTAG00000002699, ENSBTAG00000014127, ENSBTAG00000010303, ENSBTAG00000000259, ENSBTAG00000020457, ENSBTAG00000015356, ENSBTAG00000015742
UP_KEYWORDS	Coiled coil	9	16.6667	0.385299	0.946903	ENSBTAG00000015745, ENSBTAG00000007939, ENSBTAG00000013900, ENSBTAG00000024449, ENSBTAG00000001030, ENSBTAG00000006268, ENSBTAG00000000827, ENSBTAG00000004230, ENSBTAG00000002474
GOTERM_BP_DIRECT	GO:0030335~positive regulation of cell migration	2	3.7037	0.387425	1	ENSBTAG00000020457, ENSBTAG00000046644
GOTERM_BP_DIRECT	GO:0051260~protein homooligomerization	2	3.7037	0.394509	1	ENSBTAG00000013340, ENSBTAG00000020693
KEGG_PATHWAY	bta04110:Cell cycle	2	3.7037	0.394572	0.673093	ENSBTAG00000020457, ENSBTAG00000002474
UP_KEYWORDS	Cell adhesion	2	3.7037	0.395354	0.946903	ENSBTAG00000010303, ENSBTAG00000015742
GOTERM_BP_DIRECT	GO:0043065~positive regulation of apoptotic process	2	3.7037	0.401513	1	ENSBTAG00000020777, ENSBTAG00000013340
GOTERM_MF_DIRECT	GO:0000981~RNA polymerase II transcription factor activity, sequence-specific DNA binding	2	3.7037	0.408317	1	ENSBTAG00000043953, ENSBTAG00000009128
UP_KEYWORDS	Metal-binding	7	12.963	0.426199	0.946903	ENSBTAG00000002315, ENSBTAG00000019153, ENSBTAG00000002699, ENSBTAG00000014127, ENSBTAG00000013900, ENSBTAG00000006268, ENSBTAG00000014583
UP_KEYWORDS	Differentiation	2	3.7037	0.427247	0.946903	ENSBTAG00000019153, ENSBTAG00000001014
UP_KEYWORDS	DNA-binding	4	7.40741	0.432521	0.946903	ENSBTAG00000013900, ENSBTAG00000020777, ENSBTAG00000043953, ENSBTAG00000009128
UP_KEYWORDS	Receptor	6	11.1111	0.441766	0.946903	ENSBTAG00000004736, ENSBTAG00000002699, ENSBTAG00000010543, ENSBTAG00000014064, ENSBTAG00000017198, ENSBTAG00000004463
KEGG_PATHWAY	bta04514:Cell adhesion molecules (CAMs)	2	3.7037	0.46176	0.775618	ENSBTAG00000010303, ENSBTAG00000015742
GOTERM_MF_DIRECT	GO:0005096~GTPase activator activity	2	3.7037	0.462192	1	ENSBTAG00000012125, ENSBTAG00000021837
UP_KEYWORDS	Iron	2	3.7037	0.468821	0.946903	ENSBTAG00000019153, ENSBTAG00000014127
KEGG_PATHWAY	bta04145:Phagosome	2	3.7037	0.470441	0.775618	ENSBTAG00000003305, ENSBTAG00000032719
UP_KEYWORDS	Serine/threonine-protein kinase	2	3.7037	0.473606	0.946903	ENSBTAG00000000005, ENSBTAG00000001014
KEGG_PATHWAY	bta04932:Non-alcoholic fatty liver disease (NAFLD)	2	3.7037	0.474731	0.775618	ENSBTAG00000020457, ENSBTAG00000013340
GOTERM_BP_DIRECT	GO:0016567~protein ubiquitination	2	3.7037	0.475539	1	ENSBTAG00000002315, ENSBTAG00000013900
GOTERM_CC_DIRECT	GO:0005783~endoplasmic reticulum	3	5.55556	0.480915	1	ENSBTAG00000014127, ENSBTAG00000010543, ENSBTAG00000013340
UP_KEYWORDS	Ribonucleoprotein	2	3.7037	0.489254	0.946903	ENSBTAG00000013900, ENSBTAG00000011963
KEGG_PATHWAY	bta04141:Protein processing in endoplasmic reticulum	2	3.7037	0.493624	0.795283	ENSBTAG00000013340, ENSBTAG00000020693
UP_KEYWORDS	Cell cycle	2	3.7037	0.499935	0.946903	ENSBTAG00000001014, ENSBTAG00000013900
UP_KEYWORDS	GTP-binding	2	3.7037	0.502946	0.946903	ENSBTAG00000020983, ENSBTAG00000046644
GOTERM_CC_DIRECT	GO:0000139~Golgi membrane	2	3.7037	0.507306	1	ENSBTAG00000016635, ENSBTAG00000008433
UP_KEYWORDS	RNA-binding	2	3.7037	0.532097	0.946903	ENSBTAG00000019153, ENSBTAG00000013900
UP_KEYWORDS	Ubl conjugation pathway	2	3.7037	0.537722	0.946903	ENSBTAG00000002315, ENSBTAG00000013900
UP_KEYWORDS	Alternative splicing	2	3.7037	0.550138	0.946903	ENSBTAG00000013340, ENSBTAG00000015356
UP_SEQ_FEATURE	glycosylation site:N-linked (GlcNAc...)	6	11.1111	0.5536	1	ENSBTAG00000002699, ENSBTAG00000014127, ENSBTAG00000010303, ENSBTAG00000000259, ENSBTAG00000020457, ENSBTAG00000015742
GOTERM_BP_DIRECT	GO:0008285~negative regulation of cell proliferation	2	3.7037	0.568355	1	ENSBTAG00000020457, ENSBTAG00000046644
GOTERM_BP_DIRECT	GO:0045087~innate immune response	2	3.7037	0.584881	1	ENSBTAG00000002941, ENSBTAG00000008237
GOTERM_CC_DIRECT	GO:0005730~nucleolus	3	5.55556	0.587802	1	ENSBTAG00000004736, ENSBTAG00000019153, ENSBTAG00000011963
GOTERM_BP_DIRECT	GO:0006357~regulation of transcription from RNA polymerase II promoter	2	3.7037	0.611563	1	ENSBTAG00000043953, ENSBTAG00000016103
GOTERM_CC_DIRECT	GO:0005622~intracellular	3	5.55556	0.624038	1	ENSBTAG00000022927, ENSBTAG00000020983, ENSBTAG00000046644
GOTERM_BP_DIRECT	GO:0045892~negative regulation of transcription, DNA-templated	2	3.7037	0.629377	1	ENSBTAG00000024449, ENSBTAG00000020457
UP_KEYWORDS	Methylation	2	3.7037	0.631714	0.946903	ENSBTAG00000011963, ENSBTAG00000014583
GOTERM_MF_DIRECT	GO:0003677~DNA binding	3	5.55556	0.640871	1	ENSBTAG00000013900, ENSBTAG00000020777, ENSBTAG00000016103
GOTERM_CC_DIRECT	GO:0005813~centrosome	2	3.7037	0.65031	1	ENSBTAG00000024449, ENSBTAG00000014583
UP_KEYWORDS	Isopeptide bond	2	3.7037	0.656579	0.946903	ENSBTAG00000006268, ENSBTAG00000014583
UP_KEYWORDS	Zinc-finger	3	5.55556	0.662145	0.946903	ENSBTAG00000002315, ENSBTAG00000013900, ENSBTAG00000006268
GOTERM_BP_DIRECT	GO:0006355~regulation of transcription, DNA-templated	3	5.55556	0.677333	1	ENSBTAG00000019153, ENSBTAG00000021837, ENSBTAG00000009128
GOTERM_BP_DIRECT	GO:0006351~transcription, DNA-templated	3	5.55556	0.679126	1	ENSBTAG00000019153, ENSBTAG00000006268, ENSBTAG00000009128
UP_KEYWORDS	Cytoskeleton	2	3.7037	0.695029	0.946903	ENSBTAG00000002941, ENSBTAG00000014583
GOTERM_MF_DIRECT	GO:0043565~sequence-specific DNA binding	2	3.7037	0.696997	1	ENSBTAG00000043953, ENSBTAG00000009128
UP_KEYWORDS	Oxidoreductase	2	3.7037	0.697806	0.946903	ENSBTAG00000019153, ENSBTAG00000014127
GOTERM_CC_DIRECT	GO:0048471~perinuclear region of cytoplasm	2	3.7037	0.701724	1	ENSBTAG00000022927, ENSBTAG00000032719
UP_KEYWORDS	Secreted	3	5.55556	0.737518	0.946903	ENSBTAG00000000259, ENSBTAG00000020457, ENSBTAG00000015356
UP_KEYWORDS	Transmembrane helix	14	25.9259	0.74507	0.946903	ENSBTAG00000010543, ENSBTAG00000006570, ENSBTAG00000010303, ENSBTAG00000012758, ENSBTAG00000020693, ENSBTAG00000008433, ENSBTAG00000004463, ENSBTAG00000002699, ENSBTAG00000032719, ENSBTAG00000002327, ENSBTAG00000013340, ENSBTAG00000014064, ENSBTAG00000017198, ENSBTAG00000015742
UP_KEYWORDS	Transmembrane	14	25.9259	0.750268	0.946903	ENSBTAG00000010543, ENSBTAG00000006570, ENSBTAG00000010303, ENSBTAG00000012758, ENSBTAG00000020693, ENSBTAG00000008433, ENSBTAG00000004463, ENSBTAG00000002699, ENSBTAG00000032719, ENSBTAG00000002327, ENSBTAG00000013340, ENSBTAG00000014064, ENSBTAG00000017198, ENSBTAG00000015742
GOTERM_MF_DIRECT	GO:0046872~metal ion binding	4	7.40741	0.750764	1	ENSBTAG00000002699, ENSBTAG00000016723, ENSBTAG00000014127, ENSBTAG00000006268
UP_SEQ_FEATURE	topological domain:Extracellular	3	5.55556	0.760579	1	ENSBTAG00000002699, ENSBTAG00000010303, ENSBTAG00000015742
GOTERM_MF_DIRECT	GO:0044822~poly(A) RNA binding	3	5.55556	0.78327	1	ENSBTAG00000004736, ENSBTAG00000032719, ENSBTAG00000011963
GOTERM_BP_DIRECT	GO:0007165~signal transduction	2	3.7037	0.790519	1	ENSBTAG00000000005, ENSBTAG00000008237
GOTERM_CC_DIRECT	GO:0005576~extracellular region	2	3.7037	0.810448	1	ENSBTAG00000000259, ENSBTAG00000015356
UP_KEYWORDS	Zinc	3	5.55556	0.84409	0.946903	ENSBTAG00000002315, ENSBTAG00000013900, ENSBTAG00000006268
GOTERM_CC_DIRECT	GO:0005886~plasma membrane	5	9.25926	0.947157	1	ENSBTAG00000002315, ENSBTAG00000019153, ENSBTAG00000007939, ENSBTAG00000021837, ENSBTAG00000046644
GOTERM_CC_DIRECT	GO:0005739~mitochondrion	2	3.7037	0.948125	1	ENSBTAG00000007939, ENSBTAG00000013340
GOTERM_CC_DIRECT	GO:0016021~integral component of membrane	10	18.5185	0.950987	1	ENSBTAG00000002699, ENSBTAG00000006570, ENSBTAG00000010303, ENSBTAG00000012758, ENSBTAG00000002327, ENSBTAG00000014064, ENSBTAG00000015742, ENSBTAG00000020693, ENSBTAG00000008433, ENSBTAG00000004463
UP_KEYWORDS	Cell membrane	3	5.55556	0.955561	0.955561	ENSBTAG00000002315, ENSBTAG00000002699, ENSBTAG00000017198
GOTERM_MF_DIRECT	GO:0008270~zinc ion binding	2	3.7037	0.963563	1	ENSBTAG00000002315, ENSBTAG00000013900
KEGG_PATHWAY	bta04740:Olfactory transduction	2	3.7037	0.989509	0.989509	ENSBTAG00000000005, ENSBTAG00000014583
KEGG_PATHWAY	bta01100:Metabolic pathways	2	3.7037	0.995345	0.995345	ENSBTAG00000014127, ENSBTAG00000001030
COG_ONTOLOGY	DNA replication, recombination, and repair	1	1.85185	1	1	ENSBTAG00000000827
GOTERM_BP_DIRECT	GO:0032740~positive regulation of interleukin-17 production	1	1.85185	1	1	ENSBTAG00000020457
GOTERM_BP_DIRECT	GO:0042517~positive regulation of tyrosine phosphorylation of Stat3 protein	1	1.85185	1	1	ENSBTAG00000002699
GOTERM_BP_DIRECT	GO:0070306~lens fiber cell differentiation	1	1.85185	1	1	ENSBTAG00000020457
GOTERM_BP_DIRECT	GO:0035094~response to nicotine	1	1.85185	1	1	ENSBTAG00000017198
GOTERM_BP_DIRECT	GO:0048087~positive regulation of developmental pigmentation	1	1.85185	1	1	ENSBTAG00000013340
GOTERM_BP_DIRECT	GO:0009651~response to salt stress	1	1.85185	1	1	ENSBTAG00000013340
GOTERM_BP_DIRECT	GO:0031065~positive regulation of histone deacetylation	1	1.85185	1	1	ENSBTAG00000020457
GOTERM_BP_DIRECT	GO:0035640~exploration behavior	1	1.85185	1	1	ENSBTAG00000017198
GOTERM_BP_DIRECT	GO:0043388~positive regulation of DNA binding	1	1.85185	1	1	ENSBTAG00000014583
GOTERM_BP_DIRECT	GO:0010508~positive regulation of autophagy	1	1.85185	1	1	ENSBTAG00000013900
GOTERM_BP_DIRECT	GO:0034121~regulation of toll-like receptor signaling pathway	1	1.85185	1	1	ENSBTAG00000016723
GOTERM_BP_DIRECT	GO:0007409~axonogenesis	1	1.85185	1	1	ENSBTAG00000014064
GOTERM_BP_DIRECT	GO:0008637~apoptotic mitochondrial changes	1	1.85185	1	1	ENSBTAG00000013340
GOTERM_BP_DIRECT	GO:0032762~mast cell cytokine production	1	1.85185	1	1	ENSBTAG00000002699
GOTERM_BP_DIRECT	GO:0032976~release of matrix enzymes from mitochondria	1	1.85185	1	1	ENSBTAG00000013340
GOTERM_BP_DIRECT	GO:0071310~cellular response to organic substance	1	1.85185	1	1	ENSBTAG00000013340
GOTERM_BP_DIRECT	GO:0050873~brown fat cell differentiation	1	1.85185	1	1	ENSBTAG00000014127
GOTERM_BP_DIRECT	GO:0060601~lateral sprouting from an epithelium	1	1.85185	1	1	ENSBTAG00000014064
GOTERM_BP_DIRECT	GO:0000462~maturation of SSU-rRNA from tricistronic rRNA transcript (SSU-rRNA, 5.8S rRNA, LSU-rRNA)	1	1.85185	1	1	ENSBTAG00000011963
GOTERM_BP_DIRECT	GO:0097296~activation of cysteine-type endopeptidase activity involved in apoptotic signaling pathway	1	1.85185	1	1	ENSBTAG00000013340
GOTERM_BP_DIRECT	GO:0040036~regulation of fibroblast growth factor receptor signaling pathway	1	1.85185	1	1	ENSBTAG00000014064
GOTERM_BP_DIRECT	GO:0070079~histone H4-R3 demethylation	1	1.85185	1	1	ENSBTAG00000019153
GOTERM_BP_DIRECT	GO:0006624~vacuolar protein processing	1	1.85185	1	1	ENSBTAG00000002327
GOTERM_BP_DIRECT	GO:0048821~erythrocyte development	1	1.85185	1	1	ENSBTAG00000019153
GOTERM_BP_DIRECT	GO:0035556~intracellular signal transduction	1	1.85185	1	1	ENSBTAG00000002699
GOTERM_BP_DIRECT	GO:0030916~otic vesicle formation	1	1.85185	1	1	ENSBTAG00000014064
GOTERM_BP_DIRECT	GO:0042771~intrinsic apoptotic signaling pathway in response to DNA damage by p53 class mediator	1	1.85185	1	1	ENSBTAG00000008433
GOTERM_BP_DIRECT	GO:0051297~centrosome organization	1	1.85185	1	1	ENSBTAG00000002941
GOTERM_BP_DIRECT	GO:0007566~embryo implantation	1	1.85185	1	1	ENSBTAG00000014127
GOTERM_BP_DIRECT	GO:1990090~cellular response to nerve growth factor stimulus	1	1.85185	1	1	ENSBTAG00000015356
GOTERM_BP_DIRECT	GO:0030282~bone mineralization	1	1.85185	1	1	ENSBTAG00000014064
GOTERM_BP_DIRECT	GO:0030970~retrograde protein transport, ER to cytosol	1	1.85185	1	1	ENSBTAG00000020693
GOTERM_BP_DIRECT	GO:0043552~positive regulation of phosphatidylinositol 3-kinase activity	1	1.85185	1	1	ENSBTAG00000020457
GOTERM_BP_DIRECT	GO:0060133~somatotropin secreting cell development	1	1.85185	1	1	ENSBTAG00000009128
GOTERM_BP_DIRECT	GO:0040018~positive regulation of multicellular organism growth	1	1.85185	1	1	ENSBTAG00000009128
GOTERM_BP_DIRECT	GO:0048169~regulation of long-term neuronal synaptic plasticity	1	1.85185	1	1	ENSBTAG00000046644
GOTERM_BP_DIRECT	GO:0001578~microtubule bundle formation	1	1.85185	1	1	ENSBTAG00000002941
GOTERM_BP_DIRECT	GO:0007032~endosome organization	1	1.85185	1	1	ENSBTAG00000007939
GOTERM_BP_DIRECT	GO:0018105~peptidyl-serine phosphorylation	1	1.85185	1	1	ENSBTAG00000001014
GOTERM_BP_DIRECT	GO:0006412~translation	1	1.85185	1	1	ENSBTAG00000011963
GOTERM_BP_DIRECT	GO:0032897~negative regulation of viral transcription	1	1.85185	1	1	ENSBTAG00000013900
GOTERM_BP_DIRECT	GO:0007183~SMAD protein complex assembly	1	1.85185	1	1	ENSBTAG00000020457
GOTERM_BP_DIRECT	GO:0048730~epidermis morphogenesis	1	1.85185	1	1	ENSBTAG00000014064
GOTERM_BP_DIRECT	GO:0051281~positive regulation of release of sequestered calcium ion into cytosol	1	1.85185	1	1	ENSBTAG00000013340
GOTERM_BP_DIRECT	GO:0001937~negative regulation of endothelial cell proliferation	1	1.85185	1	1	ENSBTAG00000004230
GOTERM_BP_DIRECT	GO:0050852~T cell receptor signaling pathway	1	1.85185	1	1	ENSBTAG00000046644
GOTERM_BP_DIRECT	GO:0060174~limb bud formation	1	1.85185	1	1	ENSBTAG00000014064
GOTERM_BP_DIRECT	GO:0008156~negative regulation of DNA replication	1	1.85185	1	1	ENSBTAG00000020457
GOTERM_BP_DIRECT	GO:0043553~negative regulation of phosphatidylinositol 3-kinase activity	1	1.85185	1	1	ENSBTAG00000001890
GOTERM_BP_DIRECT	GO:0048678~response to axon injury	1	1.85185	1	1	ENSBTAG00000013340
GOTERM_BP_DIRECT	GO:0043011~myeloid dendritic cell differentiation	1	1.85185	1	1	ENSBTAG00000020457
GOTERM_BP_DIRECT	GO:1903077~negative regulation of protein localization to plasma membrane	1	1.85185	1	1	ENSBTAG00000020457
GOTERM_BP_DIRECT	GO:0090090~negative regulation of canonical Wnt signaling pathway	1	1.85185	1	1	ENSBTAG00000021837
GOTERM_BP_DIRECT	GO:0048265~response to pain	1	1.85185	1	1	ENSBTAG00000015356
GOTERM_BP_DIRECT	GO:0060395~SMAD protein signal transduction	1	1.85185	1	1	ENSBTAG00000020457
GOTERM_BP_DIRECT	GO:0048646~anatomical structure formation involved in morphogenesis	1	1.85185	1	1	ENSBTAG00000004736
GOTERM_BP_DIRECT	GO:0042149~cellular response to glucose starvation	1	1.85185	1	1	ENSBTAG00000001030
GOTERM_BP_DIRECT	GO:0042554~superoxide anion generation	1	1.85185	1	1	ENSBTAG00000003305
GOTERM_BP_DIRECT	GO:0043491~protein kinase B signaling	1	1.85185	1	1	ENSBTAG00000020457
GOTERM_BP_DIRECT	GO:0045806~negative regulation of endocytosis	1	1.85185	1	1	ENSBTAG00000001890
GOTERM_BP_DIRECT	GO:0071499~cellular response to laminar fluid shear stress	1	1.85185	1	1	ENSBTAG00000001014
GOTERM_BP_DIRECT	GO:0043567~regulation of insulin-like growth factor receptor signaling pathway	1	1.85185	1	1	ENSBTAG00000009128
GOTERM_BP_DIRECT	GO:0048286~lung alveolus development	1	1.85185	1	1	ENSBTAG00000014064
GOTERM_BP_DIRECT	GO:0060628~regulation of ER to Golgi vesicle-mediated transport	1	1.85185	1	1	ENSBTAG00000012758
GOTERM_BP_DIRECT	GO:2000374~regulation of oxygen metabolic process	1	1.85185	1	1	ENSBTAG00000002315
GOTERM_BP_DIRECT	GO:0019221~cytokine-mediated signaling pathway	1	1.85185	1	1	ENSBTAG00000002699
GOTERM_BP_DIRECT	GO:0002457~T cell antigen processing and presentation	1	1.85185	1	1	ENSBTAG00000010303
GOTERM_BP_DIRECT	GO:0030968~endoplasmic reticulum unfolded protein response	1	1.85185	1	1	ENSBTAG00000020693
GOTERM_BP_DIRECT	GO:0002521~leukocyte differentiation	1	1.85185	1	1	ENSBTAG00000020983
GOTERM_BP_DIRECT	GO:0008380~RNA splicing	1	1.85185	1	1	ENSBTAG00000019153
GOTERM_BP_DIRECT	GO:0060316~positive regulation of ryanodine-sensitive calcium-release channel activity	1	1.85185	1	1	ENSBTAG00000014583
GOTERM_BP_DIRECT	GO:0060667~branch elongation involved in salivary gland morphogenesis	1	1.85185	1	1	ENSBTAG00000014064
GOTERM_BP_DIRECT	GO:0002532~production of molecular mediator involved in inflammatory response	1	1.85185	1	1	ENSBTAG00000000259
GOTERM_BP_DIRECT	GO:0000717~nucleotide-excision repair, DNA duplex unwinding	1	1.85185	1	1	ENSBTAG00000020777
GOTERM_BP_DIRECT	GO:0006397~mRNA processing	1	1.85185	1	1	ENSBTAG00000019153
GOTERM_BP_DIRECT	GO:0045591~positive regulation of regulatory T cell differentiation	1	1.85185	1	1	ENSBTAG00000020457
GOTERM_BP_DIRECT	GO:0033137~negative regulation of peptidyl-serine phosphorylation	1	1.85185	1	1	ENSBTAG00000013340
GOTERM_BP_DIRECT	GO:0008104~protein localization	1	1.85185	1	1	ENSBTAG00000020777
GOTERM_BP_DIRECT	GO:2001244~positive regulation of intrinsic apoptotic signaling pathway	1	1.85185	1	1	ENSBTAG00000013340
GOTERM_BP_DIRECT	GO:0002262~myeloid cell homeostasis	1	1.85185	1	1	ENSBTAG00000013340
GOTERM_BP_DIRECT	GO:0048298~positive regulation of isotype switching to IgA isotypes	1	1.85185	1	1	ENSBTAG00000020457
GOTERM_BP_DIRECT	GO:0030279~negative regulation of ossification	1	1.85185	1	1	ENSBTAG00000020457
GOTERM_BP_DIRECT	GO:0002904~positive regulation of B cell apoptotic process	1	1.85185	1	1	ENSBTAG00000013340
GOTERM_BP_DIRECT	GO:0014059~regulation of dopamine secretion	1	1.85185	1	1	ENSBTAG00000017198
GOTERM_BP_DIRECT	GO:0007218~neuropeptide signaling pathway	1	1.85185	1	1	ENSBTAG00000015356
GOTERM_BP_DIRECT	GO:0006508~proteolysis	1	1.85185	1	1	ENSBTAG00000003818
GOTERM_BP_DIRECT	GO:0005975~carbohydrate metabolic process	1	1.85185	1	1	ENSBTAG00000000259
GOTERM_BP_DIRECT	GO:0045136~development of secondary sexual characteristics	1	1.85185	1	1	ENSBTAG00000013340
GOTERM_BP_DIRECT	GO:0000187~activation of MAPK activity	1	1.85185	1	1	ENSBTAG00000002699
GOTERM_BP_DIRECT	GO:0045730~respiratory burst	1	1.85185	1	1	ENSBTAG00000003305
GOTERM_BP_DIRECT	GO:0010453~regulation of cell fate commitment	1	1.85185	1	1	ENSBTAG00000014064
GOTERM_BP_DIRECT	GO:0007492~endoderm development	1	1.85185	1	1	ENSBTAG00000020457
GOTERM_BP_DIRECT	GO:0042307~positive regulation of protein import into nucleus	1	1.85185	1	1	ENSBTAG00000020457
GOTERM_BP_DIRECT	GO:0014003~oligodendrocyte development	1	1.85185	1	1	ENSBTAG00000020457
GOTERM_BP_DIRECT	GO:0010824~regulation of centrosome duplication	1	1.85185	1	1	ENSBTAG00000007939
GOTERM_BP_DIRECT	GO:0051896~regulation of protein kinase B signaling	1	1.85185	1	1	ENSBTAG00000020983
GOTERM_BP_DIRECT	GO:0006289~nucleotide-excision repair	1	1.85185	1	1	ENSBTAG00000020777
GOTERM_BP_DIRECT	GO:0070584~mitochondrion morphogenesis	1	1.85185	1	1	ENSBTAG00000013340
GOTERM_BP_DIRECT	GO:0043497~regulation of protein heterodimerization activity	1	1.85185	1	1	ENSBTAG00000013340
GOTERM_BP_DIRECT	GO:0006808~regulation of nitrogen utilization	1	1.85185	1	1	ENSBTAG00000013340
GOTERM_BP_DIRECT	GO:0009411~response to UV	1	1.85185	1	1	ENSBTAG00000020777
GOTERM_BP_DIRECT	GO:0031069~hair follicle morphogenesis	1	1.85185	1	1	ENSBTAG00000014064
GOTERM_BP_DIRECT	GO:0060058~positive regulation of apoptotic process involved in mammary gland involution	1	1.85185	1	1	ENSBTAG00000013340
GOTERM_BP_DIRECT	GO:0040014~regulation of multicellular organism growth	1	1.85185	1	1	ENSBTAG00000014064
GOTERM_BP_DIRECT	GO:2000785~regulation of autophagosome assembly	1	1.85185	1	1	ENSBTAG00000001030
GOTERM_BP_DIRECT	GO:0032088~negative regulation of NF-kappaB transcription factor activity	1	1.85185	1	1	ENSBTAG00000013900
GOTERM_BP_DIRECT	GO:0032930~positive regulation of superoxide anion generation	1	1.85185	1	1	ENSBTAG00000020457
GOTERM_BP_DIRECT	GO:0014041~regulation of neuron maturation	1	1.85185	1	1	ENSBTAG00000022927
GOTERM_BP_DIRECT	GO:0042511~positive regulation of tyrosine phosphorylation of Stat1 protein	1	1.85185	1	1	ENSBTAG00000002699
GOTERM_BP_DIRECT	GO:0060389~pathway-restricted SMAD protein phosphorylation	1	1.85185	1	1	ENSBTAG00000020457
GOTERM_BP_DIRECT	GO:0002320~lymphoid progenitor cell differentiation	1	1.85185	1	1	ENSBTAG00000002699
GOTERM_BP_DIRECT	GO:0072332~intrinsic apoptotic signaling pathway by p53 class mediator	1	1.85185	1	1	ENSBTAG00000013340
GOTERM_BP_DIRECT	GO:0010248~establishment or maintenance of transmembrane electrochemical gradient	1	1.85185	1	1	ENSBTAG00000013340
GOTERM_BP_DIRECT	GO:0019049~evasion or tolerance of host defenses by virus	1	1.85185	1	1	ENSBTAG00000020457
GOTERM_BP_DIRECT	GO:0030801~positive regulation of cyclic nucleotide metabolic process	1	1.85185	1	1	ENSBTAG00000014583
GOTERM_BP_DIRECT	GO:0038083~peptidyl-tyrosine autophosphorylation	1	1.85185	1	1	ENSBTAG00000002941
GOTERM_BP_DIRECT	GO:0007000~nucleolus organization	1	1.85185	1	1	ENSBTAG00000011963
GOTERM_BP_DIRECT	GO:0045165~cell fate commitment	1	1.85185	1	1	ENSBTAG00000014064
GOTERM_BP_DIRECT	GO:0000278~mitotic cell cycle	1	1.85185	1	1	ENSBTAG00000024449
GOTERM_BP_DIRECT	GO:0030316~osteoclast differentiation	1	1.85185	1	1	ENSBTAG00000032719
GOTERM_BP_DIRECT	GO:0002244~hematopoietic progenitor cell differentiation	1	1.85185	1	1	ENSBTAG00000020457
GOTERM_BP_DIRECT	GO:0022614~membrane to membrane docking	1	1.85185	1	1	ENSBTAG00000010303
GOTERM_BP_DIRECT	GO:0008635~activation of cysteine-type endopeptidase activity involved in apoptotic process by cytochrome c	1	1.85185	1	1	ENSBTAG00000013340
GOTERM_BP_DIRECT	GO:0045862~positive regulation of proteolysis	1	1.85185	1	1	ENSBTAG00000010543
GOTERM_BP_DIRECT	GO:0051534~negative regulation of NFAT protein import into nucleus	1	1.85185	1	1	ENSBTAG00000001014
GOTERM_BP_DIRECT	GO:0090197~positive regulation of chemokine secretion	1	1.85185	1	1	ENSBTAG00000000259
GOTERM_BP_DIRECT	GO:0030318~melanocyte differentiation	1	1.85185	1	1	ENSBTAG00000002699
GOTERM_BP_DIRECT	GO:0051101~regulation of DNA binding	1	1.85185	1	1	ENSBTAG00000020457
GOTERM_BP_DIRECT	GO:0060751~branch elongation involved in mammary gland duct branching	1	1.85185	1	1	ENSBTAG00000020457
GOTERM_BP_DIRECT	GO:0002062~chondrocyte differentiation	1	1.85185	1	1	ENSBTAG00000020457
GOTERM_BP_DIRECT	GO:0043525~positive regulation of neuron apoptotic process	1	1.85185	1	1	ENSBTAG00000013340
GOTERM_BP_DIRECT	GO:0001508~action potential	1	1.85185	1	1	ENSBTAG00000017198
GOTERM_BP_DIRECT	GO:0031293~membrane protein intracellular domain proteolysis	1	1.85185	1	1	ENSBTAG00000020457
GOTERM_BP_DIRECT	GO:1900103~positive regulation of endoplasmic reticulum unfolded protein response	1	1.85185	1	1	ENSBTAG00000013340
GOTERM_BP_DIRECT	GO:0034644~cellular response to UV	1	1.85185	1	1	ENSBTAG00000013340
GOTERM_BP_DIRECT	GO:0021591~ventricular system development	1	1.85185	1	1	ENSBTAG00000024449
GOTERM_BP_DIRECT	GO:0007094~mitotic spindle assembly checkpoint	1	1.85185	1	1	ENSBTAG00000002474
GOTERM_BP_DIRECT	GO:0060744~mammary gland branching involved in thelarche	1	1.85185	1	1	ENSBTAG00000020457
GOTERM_BP_DIRECT	GO:0039702~viral budding via host ESCRT complex	1	1.85185	1	1	ENSBTAG00000007939
GOTERM_BP_DIRECT	GO:0001783~B cell apoptotic process	1	1.85185	1	1	ENSBTAG00000013340
GOTERM_BP_DIRECT	GO:0090315~negative regulation of protein targeting to membrane	1	1.85185	1	1	ENSBTAG00000012125
GOTERM_BP_DIRECT	GO:0051603~proteolysis involved in cellular protein catabolic process	1	1.85185	1	1	ENSBTAG00000021288
GOTERM_BP_DIRECT	GO:0060390~regulation of SMAD protein import into nucleus	1	1.85185	1	1	ENSBTAG00000020457
GOTERM_BP_DIRECT	GO:0071498~cellular response to fluid shear stress	1	1.85185	1	1	ENSBTAG00000014127
GOTERM_BP_DIRECT	GO:0036010~protein localization to endosome	1	1.85185	1	1	ENSBTAG00000008237
GOTERM_BP_DIRECT	GO:0032482~Rab protein signal transduction	1	1.85185	1	1	ENSBTAG00000012125
GOTERM_BP_DIRECT	GO:0071222~cellular response to lipopolysaccharide	1	1.85185	1	1	ENSBTAG00000016723
GOTERM_BP_DIRECT	GO:0071712~ER-associated misfolded protein catabolic process	1	1.85185	1	1	ENSBTAG00000020693
GOTERM_BP_DIRECT	GO:0043029~T cell homeostasis	1	1.85185	1	1	ENSBTAG00000020457
GOTERM_BP_DIRECT	GO:0021762~substantia nigra development	1	1.85185	1	1	ENSBTAG00000014583
GOTERM_BP_DIRECT	GO:0045766~positive regulation of angiogenesis	1	1.85185	1	1	ENSBTAG00000020983
GOTERM_BP_DIRECT	GO:0048070~regulation of developmental pigmentation	1	1.85185	1	1	ENSBTAG00000002699
GOTERM_BP_DIRECT	GO:0048701~embryonic cranial skeleton morphogenesis	1	1.85185	1	1	ENSBTAG00000014064
GOTERM_BP_DIRECT	GO:0001550~ovarian cumulus expansion	1	1.85185	1	1	ENSBTAG00000014127
GOTERM_BP_DIRECT	GO:0018108~peptidyl-tyrosine phosphorylation	1	1.85185	1	1	ENSBTAG00000002699
GOTERM_BP_DIRECT	GO:0043932~ossification involved in bone remodeling	1	1.85185	1	1	ENSBTAG00000020457
GOTERM_BP_DIRECT	GO:0051310~metaphase plate congression	1	1.85185	1	1	ENSBTAG00000024449
GOTERM_BP_DIRECT	GO:0006887~exocytosis	1	1.85185	1	1	ENSBTAG00000006570
GOTERM_BP_DIRECT	GO:0043654~recognition of apoptotic cell	1	1.85185	1	1	ENSBTAG00000019153
GOTERM_BP_DIRECT	GO:0070059~intrinsic apoptotic signaling pathway in response to endoplasmic reticulum stress	1	1.85185	1	1	ENSBTAG00000013340
GOTERM_BP_DIRECT	GO:0006935~chemotaxis	1	1.85185	1	1	ENSBTAG00000002941
GOTERM_BP_DIRECT	GO:0000028~ribosomal small subunit assembly	1	1.85185	1	1	ENSBTAG00000011963
GOTERM_BP_DIRECT	GO:0070078~histone H3-R2 demethylation	1	1.85185	1	1	ENSBTAG00000019153
GOTERM_BP_DIRECT	GO:0032943~mononuclear cell proliferation	1	1.85185	1	1	ENSBTAG00000020457
GOTERM_BP_DIRECT	GO:0048535~lymph node development	1	1.85185	1	1	ENSBTAG00000020457
GOTERM_BP_DIRECT	GO:1901673~regulation of mitotic spindle assembly	1	1.85185	1	1	ENSBTAG00000007939
GOTERM_BP_DIRECT	GO:0050771~negative regulation of axonogenesis	1	1.85185	1	1	ENSBTAG00000012125
GOTERM_BP_DIRECT	GO:0010763~positive regulation of fibroblast migration	1	1.85185	1	1	ENSBTAG00000020457
GOTERM_BP_DIRECT	GO:0097194~execution phase of apoptosis	1	1.85185	1	1	ENSBTAG00000000827
GOTERM_BP_DIRECT	GO:0006919~activation of cysteine-type endopeptidase activity involved in apoptotic process	1	1.85185	1	1	ENSBTAG00000013340
GOTERM_BP_DIRECT	GO:0002028~regulation of sodium ion transport	1	1.85185	1	1	ENSBTAG00000020457
GOTERM_BP_DIRECT	GO:0006909~phagocytosis	1	1.85185	1	1	ENSBTAG00000015742
GOTERM_BP_DIRECT	GO:0001666~response to hypoxia	1	1.85185	1	1	ENSBTAG00000017198
GOTERM_BP_DIRECT	GO:0018395~peptidyl-lysine hydroxylation to 5-hydroxy-L-lysine	1	1.85185	1	1	ENSBTAG00000019153
GOTERM_BP_DIRECT	GO:0046598~positive regulation of viral entry into host cell	1	1.85185	1	1	ENSBTAG00000013900
GOTERM_BP_DIRECT	GO:0045599~negative regulation of fat cell differentiation	1	1.85185	1	1	ENSBTAG00000020457
GOTERM_BP_DIRECT	GO:0001844~protein insertion into mitochondrial membrane involved in apoptotic signaling pathway	1	1.85185	1	1	ENSBTAG00000013340
GOTERM_BP_DIRECT	GO:0071333~cellular response to glucose stimulus	1	1.85185	1	1	ENSBTAG00000010303
GOTERM_BP_DIRECT	GO:1904146~positive regulation of meiotic cell cycle process involved in oocyte maturation	1	1.85185	1	1	ENSBTAG00000014127
GOTERM_BP_DIRECT	GO:1902188~positive regulation of viral release from host cell	1	1.85185	1	1	ENSBTAG00000007939
GOTERM_BP_DIRECT	GO:0032667~regulation of interleukin-23 production	1	1.85185	1	1	ENSBTAG00000020457
GOTERM_BP_DIRECT	GO:0032962~positive regulation of inositol trisphosphate biosynthetic process	1	1.85185	1	1	ENSBTAG00000009128
GOTERM_BP_DIRECT	GO:0031663~lipopolysaccharide-mediated signaling pathway	1	1.85185	1	1	ENSBTAG00000020457
GOTERM_BP_DIRECT	GO:0050910~detection of mechanical stimulus involved in sensory perception of sound	1	1.85185	1	1	ENSBTAG00000002699
GOTERM_BP_DIRECT	GO:0038162~erythropoietin-mediated signaling pathway	1	1.85185	1	1	ENSBTAG00000002699
GOTERM_BP_DIRECT	GO:0002053~positive regulation of mesenchymal cell proliferation	1	1.85185	1	1	ENSBTAG00000014064
GOTERM_BP_DIRECT	GO:0097190~apoptotic signaling pathway	1	1.85185	1	1	ENSBTAG00000013340
GOTERM_BP_DIRECT	GO:0032471~negative regulation of endoplasmic reticulum calcium ion concentration	1	1.85185	1	1	ENSBTAG00000013340
GOTERM_BP_DIRECT	GO:0032729~positive regulation of interferon-gamma production	1	1.85185	1	1	ENSBTAG00000046644
GOTERM_BP_DIRECT	GO:0048468~cell development	1	1.85185	1	1	ENSBTAG00000020457
GOTERM_BP_DIRECT	GO:0032801~receptor catabolic process	1	1.85185	1	1	ENSBTAG00000020457
GOTERM_BP_DIRECT	GO:0001708~cell fate specification	1	1.85185	1	1	ENSBTAG00000009128
GOTERM_BP_DIRECT	GO:0030214~hyaluronan catabolic process	1	1.85185	1	1	ENSBTAG00000020457
GOTERM_BP_DIRECT	GO:0002513~tolerance induction to self antigen	1	1.85185	1	1	ENSBTAG00000020457
GOTERM_BP_DIRECT	GO:1900195~positive regulation of oocyte maturation	1	1.85185	1	1	ENSBTAG00000014127
GOTERM_BP_DIRECT	GO:0006897~endocytosis	1	1.85185	1	1	ENSBTAG00000046644
GOTERM_BP_DIRECT	GO:0048863~stem cell differentiation	1	1.85185	1	1	ENSBTAG00000002699
GOTERM_BP_DIRECT	GO:0061028~establishment of endothelial barrier	1	1.85185	1	1	ENSBTAG00000010303
GOTERM_BP_DIRECT	GO:0033601~positive regulation of mammary gland epithelial cell proliferation	1	1.85185	1	1	ENSBTAG00000020457
GOTERM_BP_DIRECT	GO:0045066~regulatory T cell differentiation	1	1.85185	1	1	ENSBTAG00000020457
GOTERM_BP_DIRECT	GO:0051932~synaptic transmission, GABAergic	1	1.85185	1	1	ENSBTAG00000022927
GOTERM_BP_DIRECT	GO:0006367~transcription initiation from RNA polymerase II promoter	1	1.85185	1	1	ENSBTAG00000020777
GOTERM_BP_DIRECT	GO:0043123~positive regulation of I-kappaB kinase/NF-kappaB signaling	1	1.85185	1	1	ENSBTAG00000006268
GOTERM_BP_DIRECT	GO:0070301~cellular response to hydrogen peroxide	1	1.85185	1	1	ENSBTAG00000001014
GOTERM_BP_DIRECT	GO:0046697~decidualization	1	1.85185	1	1	ENSBTAG00000014127
GOTERM_BP_DIRECT	GO:2001241~positive regulation of extrinsic apoptotic signaling pathway in absence of ligand	1	1.85185	1	1	ENSBTAG00000013340
GOTERM_BP_DIRECT	GO:0006974~cellular response to DNA damage stimulus	1	1.85185	1	1	ENSBTAG00000006268
GOTERM_BP_DIRECT	GO:0043653~mitochondrial fragmentation involved in apoptotic process	1	1.85185	1	1	ENSBTAG00000013340
GOTERM_BP_DIRECT	GO:0035412~regulation of catenin import into nucleus	1	1.85185	1	1	ENSBTAG00000021837
GOTERM_BP_DIRECT	GO:0010389~regulation of G2/M transition of mitotic cell cycle	1	1.85185	1	1	ENSBTAG00000024449
GOTERM_BP_DIRECT	GO:0090244~Wnt signaling pathway involved in somitogenesis	1	1.85185	1	1	ENSBTAG00000021837
GOTERM_BP_DIRECT	GO:0010862~positive regulation of pathway-restricted SMAD protein phosphorylation	1	1.85185	1	1	ENSBTAG00000020457
GOTERM_BP_DIRECT	GO:0090235~regulation of metaphase plate congression	1	1.85185	1	1	ENSBTAG00000002474
GOTERM_BP_DIRECT	GO:0034260~negative regulation of GTPase activity	1	1.85185	1	1	ENSBTAG00000046644
GOTERM_BP_DIRECT	GO:0034341~response to interferon-gamma	1	1.85185	1	1	ENSBTAG00000013900
GOTERM_BP_DIRECT	GO:0007265~Ras protein signal transduction	1	1.85185	1	1	ENSBTAG00000046644
GOTERM_BP_DIRECT	GO:0035872~nucleotide-binding domain, leucine rich repeat containing receptor signaling pathway	1	1.85185	1	1	ENSBTAG00000002315
GOTERM_BP_DIRECT	GO:0009650~UV protection	1	1.85185	1	1	ENSBTAG00000020777
GOTERM_BP_DIRECT	GO:0060348~bone development	1	1.85185	1	1	ENSBTAG00000014064
GOTERM_BP_DIRECT	GO:0040019~positive regulation of embryonic development	1	1.85185	1	1	ENSBTAG00000014127
GOTERM_BP_DIRECT	GO:0070242~thymocyte apoptotic process	1	1.85185	1	1	ENSBTAG00000013340
GOTERM_BP_DIRECT	GO:0002027~regulation of heart rate	1	1.85185	1	1	ENSBTAG00000014583
GOTERM_BP_DIRECT	GO:0008630~intrinsic apoptotic signaling pathway in response to DNA damage	1	1.85185	1	1	ENSBTAG00000013340
GOTERM_BP_DIRECT	GO:0042523~positive regulation of tyrosine phosphorylation of Stat5 protein	1	1.85185	1	1	ENSBTAG00000002699
GOTERM_BP_DIRECT	GO:0051899~membrane depolarization	1	1.85185	1	1	ENSBTAG00000017198
GOTERM_BP_DIRECT	GO:0071456~cellular response to hypoxia	1	1.85185	1	1	ENSBTAG00000014127
GOTERM_BP_DIRECT	GO:0010936~negative regulation of macrophage cytokine production	1	1.85185	1	1	ENSBTAG00000020457
GOTERM_BP_DIRECT	GO:0097192~extrinsic apoptotic signaling pathway in absence of ligand	1	1.85185	1	1	ENSBTAG00000013340
GOTERM_BP_DIRECT	GO:0006879~cellular iron ion homeostasis	1	1.85185	1	1	ENSBTAG00000032719
GOTERM_BP_DIRECT	GO:0030901~midbrain development	1	1.85185	1	1	ENSBTAG00000014064
GOTERM_BP_DIRECT	GO:0008286~insulin receptor signaling pathway	1	1.85185	1	1	ENSBTAG00000004736
GOTERM_BP_DIRECT	GO:0001777~T cell homeostatic proliferation	1	1.85185	1	1	ENSBTAG00000013340
GOTERM_BP_DIRECT	GO:0010518~positive regulation of phospholipase activity	1	1.85185	1	1	ENSBTAG00000014064
GOTERM_BP_DIRECT	GO:0060080~inhibitory postsynaptic potential	1	1.85185	1	1	ENSBTAG00000017198
GOTERM_BP_DIRECT	GO:0030177~positive regulation of Wnt signaling pathway	1	1.85185	1	1	ENSBTAG00000014064
GOTERM_BP_DIRECT	GO:0008543~fibroblast growth factor receptor signaling pathway	1	1.85185	1	1	ENSBTAG00000014064
GOTERM_BP_DIRECT	GO:0007179~transforming growth factor beta receptor signaling pathway	1	1.85185	1	1	ENSBTAG00000020457
GOTERM_BP_DIRECT	GO:0030163~protein catabolic process	1	1.85185	1	1	ENSBTAG00000003818
GOTERM_BP_DIRECT	GO:0007585~respiratory gaseous exchange	1	1.85185	1	1	ENSBTAG00000017198
GOTERM_BP_DIRECT	GO:0048608~reproductive structure development	1	1.85185	1	1	ENSBTAG00000014064
GOTERM_BP_DIRECT	GO:2001234~negative regulation of apoptotic signaling pathway	1	1.85185	1	1	ENSBTAG00000013340
GOTERM_BP_DIRECT	GO:0031622~positive regulation of fever generation	1	1.85185	1	1	ENSBTAG00000014127
GOTERM_BP_DIRECT	GO:0045740~positive regulation of DNA replication	1	1.85185	1	1	ENSBTAG00000046644
GOTERM_BP_DIRECT	GO:0032570~response to progesterone	1	1.85185	1	1	ENSBTAG00000020457
GOTERM_BP_DIRECT	GO:0043473~pigmentation	1	1.85185	1	1	ENSBTAG00000002699
GOTERM_BP_DIRECT	GO:0002318~myeloid progenitor cell differentiation	1	1.85185	1	1	ENSBTAG00000002699
GOTERM_BP_DIRECT	GO:1990117~B cell receptor apoptotic signaling pathway	1	1.85185	1	1	ENSBTAG00000013340
GOTERM_BP_DIRECT	GO:0030501~positive regulation of bone mineralization	1	1.85185	1	1	ENSBTAG00000020457
GOTERM_BP_DIRECT	GO:0051092~positive regulation of NF-kappaB transcription factor activity	1	1.85185	1	1	ENSBTAG00000006268
GOTERM_BP_DIRECT	GO:0043303~mast cell degranulation	1	1.85185	1	1	ENSBTAG00000002699
GOTERM_BP_DIRECT	GO:1901990~regulation of mitotic cell cycle phase transition	1	1.85185	1	1	ENSBTAG00000020777
GOTERM_BP_DIRECT	GO:0060326~cell chemotaxis	1	1.85185	1	1	ENSBTAG00000002699
GOTERM_BP_DIRECT	GO:0010718~positive regulation of epithelial to mesenchymal transition	1	1.85185	1	1	ENSBTAG00000020457
GOTERM_BP_DIRECT	GO:0060527~prostate epithelial cord arborization involved in prostate glandular acinus morphogenesis	1	1.85185	1	1	ENSBTAG00000014064
GOTERM_BP_DIRECT	GO:0032461~positive regulation of protein oligomerization	1	1.85185	1	1	ENSBTAG00000013340
GOTERM_BP_DIRECT	GO:0031116~positive regulation of microtubule polymerization	1	1.85185	1	1	ENSBTAG00000002941
GOTERM_BP_DIRECT	GO:0045765~regulation of angiogenesis	1	1.85185	1	1	ENSBTAG00000001014
GOTERM_BP_DIRECT	GO:0070377~negative regulation of ERK5 cascade	1	1.85185	1	1	ENSBTAG00000001014
GOTERM_BP_DIRECT	GO:0021894~cerebral cortex GABAergic interneuron development	1	1.85185	1	1	ENSBTAG00000022927
GOTERM_BP_DIRECT	GO:0002371~dendritic cell cytokine production	1	1.85185	1	1	ENSBTAG00000002699
GOTERM_BP_DIRECT	GO:0006891~intra-Golgi vesicle-mediated transport	1	1.85185	1	1	ENSBTAG00000016635
GOTERM_BP_DIRECT	GO:0000212~meiotic spindle organization	1	1.85185	1	1	ENSBTAG00000014127
GOTERM_BP_DIRECT	GO:0032092~positive regulation of protein binding	1	1.85185	1	1	ENSBTAG00000020693
GOTERM_BP_DIRECT	GO:0030183~B cell differentiation	1	1.85185	1	1	ENSBTAG00000009128
GOTERM_BP_DIRECT	GO:0048762~mesenchymal cell differentiation	1	1.85185	1	1	ENSBTAG00000014064
GOTERM_BP_DIRECT	GO:0042787~protein ubiquitination involved in ubiquitin-dependent protein catabolic process	1	1.85185	1	1	ENSBTAG00000002315
GOTERM_BP_DIRECT	GO:0010976~positive regulation of neuron projection development	1	1.85185	1	1	ENSBTAG00000002941
GOTERM_BP_DIRECT	GO:0007435~salivary gland morphogenesis	1	1.85185	1	1	ENSBTAG00000020457
GOTERM_BP_DIRECT	GO:0030032~lamellipodium assembly	1	1.85185	1	1	ENSBTAG00000002699
GOTERM_BP_DIRECT	GO:0060216~definitive hemopoiesis	1	1.85185	1	1	ENSBTAG00000016103
GOTERM_BP_DIRECT	GO:0002040~sprouting angiogenesis	1	1.85185	1	1	ENSBTAG00000019153
GOTERM_BP_DIRECT	GO:0050680~negative regulation of epithelial cell proliferation	1	1.85185	1	1	ENSBTAG00000020457
GOTERM_BP_DIRECT	GO:0006888~ER to Golgi vesicle-mediated transport	1	1.85185	1	1	ENSBTAG00000006570
GOTERM_BP_DIRECT	GO:0035855~megakaryocyte development	1	1.85185	1	1	ENSBTAG00000002699
GOTERM_BP_DIRECT	GO:0009880~embryonic pattern specification	1	1.85185	1	1	ENSBTAG00000014064
GOTERM_BP_DIRECT	GO:0008340~determination of adult lifespan	1	1.85185	1	1	ENSBTAG00000009128
GOTERM_BP_DIRECT	GO:1902230~negative regulation of intrinsic apoptotic signaling pathway in response to DNA damage	1	1.85185	1	1	ENSBTAG00000008433
GOTERM_BP_DIRECT	GO:0035162~embryonic hemopoiesis	1	1.85185	1	1	ENSBTAG00000002699
GOTERM_BP_DIRECT	GO:0031623~receptor internalization	1	1.85185	1	1	ENSBTAG00000004736
GOTERM_BP_DIRECT	GO:0002291~T cell activation via T cell receptor contact with antigen bound to MHC molecule on antigen presenting cell	1	1.85185	1	1	ENSBTAG00000010303
GOTERM_BP_DIRECT	GO:0048755~branching morphogenesis of a nerve	1	1.85185	1	1	ENSBTAG00000014064
GOTERM_BP_DIRECT	GO:0060965~negative regulation of gene silencing by miRNA	1	1.85185	1	1	ENSBTAG00000020457
GOTERM_BP_DIRECT	GO:0007274~neuromuscular synaptic transmission	1	1.85185	1	1	ENSBTAG00000017198
GOTERM_BP_DIRECT	GO:0045930~negative regulation of mitotic cell cycle	1	1.85185	1	1	ENSBTAG00000020457
GOTERM_BP_DIRECT	GO:0036003~positive regulation of transcription from RNA polymerase II promoter in response to stress	1	1.85185	1	1	ENSBTAG00000001014
GOTERM_BP_DIRECT	GO:0060523~prostate epithelial cord elongation	1	1.85185	1	1	ENSBTAG00000014064
GOTERM_BP_DIRECT	GO:0006955~immune response	1	1.85185	1	1	ENSBTAG00000038910
GOTERM_BP_DIRECT	GO:0006621~protein retention in ER lumen	1	1.85185	1	1	ENSBTAG00000004463
GOTERM_BP_DIRECT	GO:0050731~positive regulation of peptidyl-tyrosine phosphorylation	1	1.85185	1	1	ENSBTAG00000020457
GOTERM_BP_DIRECT	GO:0051315~attachment of mitotic spindle microtubules to kinetochore	1	1.85185	1	1	ENSBTAG00000002474
GOTERM_BP_DIRECT	GO:0006754~ATP biosynthetic process	1	1.85185	1	1	ENSBTAG00000020457
GOTERM_BP_DIRECT	GO:0043536~positive regulation of blood vessel endothelial cell migration	1	1.85185	1	1	ENSBTAG00000020457
GOTERM_BP_DIRECT	GO:0055117~regulation of cardiac muscle contraction	1	1.85185	1	1	ENSBTAG00000014583
GOTERM_BP_DIRECT	GO:0048568~embryonic organ development	1	1.85185	1	1	ENSBTAG00000014064
GOTERM_BP_DIRECT	GO:0042482~positive regulation of odontogenesis	1	1.85185	1	1	ENSBTAG00000020457
GOTERM_BP_DIRECT	GO:0071479~cellular response to ionizing radiation	1	1.85185	1	1	ENSBTAG00000004736
GOTERM_BP_DIRECT	GO:0048147~negative regulation of fibroblast proliferation	1	1.85185	1	1	ENSBTAG00000013340
GOTERM_BP_DIRECT	GO:1903799~negative regulation of production of miRNAs involved in gene silencing by miRNA	1	1.85185	1	1	ENSBTAG00000020457
GOTERM_BP_DIRECT	GO:0051881~regulation of mitochondrial membrane potential	1	1.85185	1	1	ENSBTAG00000013340
GOTERM_BP_DIRECT	GO:0006418~tRNA aminoacylation for protein translation	1	1.85185	1	1	ENSBTAG00000004230
GOTERM_BP_DIRECT	GO:0006816~calcium ion transport	1	1.85185	1	1	ENSBTAG00000017198
GOTERM_BP_DIRECT	GO:0006936~muscle contraction	1	1.85185	1	1	ENSBTAG00000014583
GOTERM_BP_DIRECT	GO:0060529~squamous basal epithelial stem cell differentiation involved in prostate gland acinus development	1	1.85185	1	1	ENSBTAG00000014064
GOTERM_BP_DIRECT	GO:0045662~negative regulation of myoblast differentiation	1	1.85185	1	1	ENSBTAG00000020457
GOTERM_BP_DIRECT	GO:0042113~B cell activation	1	1.85185	1	1	ENSBTAG00000017198
GOTERM_BP_DIRECT	GO:0007268~chemical synaptic transmission	1	1.85185	1	1	ENSBTAG00000015356
GOTERM_BP_DIRECT	GO:0097191~extrinsic apoptotic signaling pathway	1	1.85185	1	1	ENSBTAG00000020457
GOTERM_BP_DIRECT	GO:0042981~regulation of apoptotic process	1	1.85185	1	1	ENSBTAG00000020457
GOTERM_BP_DIRECT	GO:0060266~negative regulation of respiratory burst involved in inflammatory response	1	1.85185	1	1	ENSBTAG00000011963
GOTERM_BP_DIRECT	GO:2000145~regulation of cell motility	1	1.85185	1	1	ENSBTAG00000002941
GOTERM_BP_DIRECT	GO:0001701~in utero embryonic development	1	1.85185	1	1	ENSBTAG00000014064
GOTERM_BP_DIRECT	GO:0033077~T cell differentiation in thymus	1	1.85185	1	1	ENSBTAG00000019153
GOTERM_BP_DIRECT	GO:0050885~neuromuscular process controlling balance	1	1.85185	1	1	ENSBTAG00000022927
GOTERM_BP_DIRECT	GO:0098655~cation transmembrane transport	1	1.85185	1	1	ENSBTAG00000017198
GOTERM_BP_DIRECT	GO:1901666~positive regulation of NAD+ ADP-ribosyltransferase activity	1	1.85185	1	1	ENSBTAG00000020457
GOTERM_BP_DIRECT	GO:0097326~melanocyte adhesion	1	1.85185	1	1	ENSBTAG00000002699
GOTERM_BP_DIRECT	GO:0002358~B cell homeostatic proliferation	1	1.85185	1	1	ENSBTAG00000013340
GOTERM_BP_DIRECT	GO:0007283~spermatogenesis	1	1.85185	1	1	ENSBTAG00000002699
GOTERM_BP_DIRECT	GO:0001836~release of cytochrome c from mitochondria	1	1.85185	1	1	ENSBTAG00000013340
GOTERM_BP_DIRECT	GO:0051150~regulation of smooth muscle cell differentiation	1	1.85185	1	1	ENSBTAG00000014064
GOTERM_BP_DIRECT	GO:0009967~positive regulation of signal transduction	1	1.85185	1	1	ENSBTAG00000004736
GOTERM_BP_DIRECT	GO:0060761~negative regulation of response to cytokine stimulus	1	1.85185	1	1	ENSBTAG00000001014
GOTERM_BP_DIRECT	GO:0042476~odontogenesis	1	1.85185	1	1	ENSBTAG00000014064
GOTERM_BP_DIRECT	GO:0045780~positive regulation of bone resorption	1	1.85185	1	1	ENSBTAG00000032719
GOTERM_BP_DIRECT	GO:0048469~cell maturation	1	1.85185	1	1	ENSBTAG00000016103
GOTERM_BP_DIRECT	GO:0001525~angiogenesis	1	1.85185	1	1	ENSBTAG00000014064
GOTERM_BP_DIRECT	GO:0048024~regulation of mRNA splicing, via spliceosome	1	1.85185	1	1	ENSBTAG00000019153
GOTERM_BP_DIRECT	GO:0051098~regulation of binding	1	1.85185	1	1	ENSBTAG00000020457
GOTERM_BP_DIRECT	GO:0007184~SMAD protein import into nucleus	1	1.85185	1	1	ENSBTAG00000020457
GOTERM_BP_DIRECT	GO:0060391~positive regulation of SMAD protein import into nucleus	1	1.85185	1	1	ENSBTAG00000020457
GOTERM_BP_DIRECT	GO:0060664~epithelial cell proliferation involved in salivary gland morphogenesis	1	1.85185	1	1	ENSBTAG00000014064
GOTERM_BP_DIRECT	GO:0042832~defense response to protozoan	1	1.85185	1	1	ENSBTAG00000046644
GOTERM_BP_DIRECT	GO:0060463~lung lobe morphogenesis	1	1.85185	1	1	ENSBTAG00000014064
GOTERM_BP_DIRECT	GO:0031398~positive regulation of protein ubiquitination	1	1.85185	1	1	ENSBTAG00000020693
GOTERM_BP_DIRECT	GO:0051402~neuron apoptotic process	1	1.85185	1	1	ENSBTAG00000013340
GOTERM_BP_DIRECT	GO:0048515~spermatid differentiation	1	1.85185	1	1	ENSBTAG00000013340
GOTERM_BP_DIRECT	GO:0050714~positive regulation of protein secretion	1	1.85185	1	1	ENSBTAG00000020457
GOTERM_BP_DIRECT	GO:0030036~actin cytoskeleton organization	1	1.85185	1	1	ENSBTAG00000022927
GOTERM_BP_DIRECT	GO:0071158~positive regulation of cell cycle arrest	1	1.85185	1	1	ENSBTAG00000020457
GOTERM_BP_DIRECT	GO:0030308~negative regulation of cell growth	1	1.85185	1	1	ENSBTAG00000020457
GOTERM_BP_DIRECT	GO:0001974~blood vessel remodeling	1	1.85185	1	1	ENSBTAG00000013340
GOTERM_BP_DIRECT	GO:0055010~ventricular cardiac muscle tissue morphogenesis	1	1.85185	1	1	ENSBTAG00000014064
GOTERM_BP_DIRECT	GO:0006265~DNA topological change	1	1.85185	1	1	ENSBTAG00000020777
GOTERM_BP_DIRECT	GO:2000573~positive regulation of DNA biosynthetic process	1	1.85185	1	1	ENSBTAG00000010543
GOTERM_BP_DIRECT	GO:0034115~negative regulation of heterotypic cell-cell adhesion	1	1.85185	1	1	ENSBTAG00000001014
GOTERM_BP_DIRECT	GO:0030225~macrophage differentiation	1	1.85185	1	1	ENSBTAG00000043953
GOTERM_BP_DIRECT	GO:0031175~neuron projection development	1	1.85185	1	1	ENSBTAG00000022927
GOTERM_BP_DIRECT	GO:0006611~protein export from nucleus	1	1.85185	1	1	ENSBTAG00000020457
GOTERM_BP_DIRECT	GO:0042306~regulation of protein import into nucleus	1	1.85185	1	1	ENSBTAG00000020457
GOTERM_BP_DIRECT	GO:0050921~positive regulation of chemotaxis	1	1.85185	1	1	ENSBTAG00000020457
GOTERM_BP_DIRECT	GO:2001271~negative regulation of cysteine-type endopeptidase activity involved in execution phase of apoptosis	1	1.85185	1	1	ENSBTAG00000002315
GOTERM_BP_DIRECT	GO:2001240~negative regulation of extrinsic apoptotic signaling pathway in absence of ligand	1	1.85185	1	1	ENSBTAG00000001014
GOTERM_BP_DIRECT	GO:0001837~epithelial to mesenchymal transition	1	1.85185	1	1	ENSBTAG00000020457
GOTERM_BP_DIRECT	GO:0046813~receptor-mediated virion attachment to host cell	1	1.85185	1	1	ENSBTAG00000010303
GOTERM_BP_DIRECT	GO:0032270~positive regulation of cellular protein metabolic process	1	1.85185	1	1	ENSBTAG00000020457
GOTERM_BP_DIRECT	GO:0007217~tachykinin receptor signaling pathway	1	1.85185	1	1	ENSBTAG00000015356
GOTERM_BP_DIRECT	GO:0060265~positive regulation of respiratory burst involved in inflammatory response	1	1.85185	1	1	ENSBTAG00000011963
GOTERM_BP_DIRECT	GO:0002548~monocyte chemotaxis	1	1.85185	1	1	ENSBTAG00000011963
GOTERM_BP_DIRECT	GO:0035307~positive regulation of protein dephosphorylation	1	1.85185	1	1	ENSBTAG00000020457
GOTERM_BP_DIRECT	GO:0060615~mammary gland bud formation	1	1.85185	1	1	ENSBTAG00000014064
GOTERM_BP_DIRECT	GO:0009611~response to wounding	1	1.85185	1	1	ENSBTAG00000020457
GOTERM_BP_DIRECT	GO:0006874~cellular calcium ion homeostasis	1	1.85185	1	1	ENSBTAG00000020457
GOTERM_BP_DIRECT	GO:0060501~positive regulation of epithelial cell proliferation involved in lung morphogenesis	1	1.85185	1	1	ENSBTAG00000014064
GOTERM_BP_DIRECT	GO:0000086~G2/M transition of mitotic cell cycle	1	1.85185	1	1	ENSBTAG00000014583
GOTERM_BP_DIRECT	GO:0022612~gland morphogenesis	1	1.85185	1	1	ENSBTAG00000014064
GOTERM_BP_DIRECT	GO:0006986~response to unfolded protein	1	1.85185	1	1	ENSBTAG00000020693
GOTERM_BP_DIRECT	GO:0048642~negative regulation of skeletal muscle tissue development	1	1.85185	1	1	ENSBTAG00000020457
GOTERM_BP_DIRECT	GO:0031589~cell-substrate adhesion	1	1.85185	1	1	ENSBTAG00000014401
GOTERM_BP_DIRECT	GO:0010715~regulation of extracellular matrix disassembly	1	1.85185	1	1	ENSBTAG00000010543
GOTERM_BP_DIRECT	GO:0019371~cyclooxygenase pathway	1	1.85185	1	1	ENSBTAG00000014127
GOTERM_BP_DIRECT	GO:0090398~cellular senescence	1	1.85185	1	1	ENSBTAG00000046644
GOTERM_BP_DIRECT	GO:0002460~adaptive immune response based on somatic recombination of immune receptors built from immunoglobulin superfamily domains	1	1.85185	1	1	ENSBTAG00000020457
GOTERM_BP_DIRECT	GO:0009950~dorsal/ventral axis specification	1	1.85185	1	1	ENSBTAG00000021837
GOTERM_BP_DIRECT	GO:1900027~regulation of ruffle assembly	1	1.85185	1	1	ENSBTAG00000010303
GOTERM_BP_DIRECT	GO:0051343~positive regulation of cyclic-nucleotide phosphodiesterase activity	1	1.85185	1	1	ENSBTAG00000014583
GOTERM_BP_DIRECT	GO:2000630~positive regulation of miRNA metabolic process	1	1.85185	1	1	ENSBTAG00000046644
GOTERM_BP_DIRECT	GO:0060916~mesenchymal cell proliferation involved in lung development	1	1.85185	1	1	ENSBTAG00000014064
GOTERM_BP_DIRECT	GO:0043407~negative regulation of MAP kinase activity	1	1.85185	1	1	ENSBTAG00000001014
GOTERM_BP_DIRECT	GO:0007034~vacuolar transport	1	1.85185	1	1	ENSBTAG00000007939
GOTERM_BP_DIRECT	GO:0035265~organ growth	1	1.85185	1	1	ENSBTAG00000014064
GOTERM_BP_DIRECT	GO:0060068~vagina development	1	1.85185	1	1	ENSBTAG00000013340
GOTERM_BP_DIRECT	GO:0009566~fertilization	1	1.85185	1	1	ENSBTAG00000013340
GOTERM_BP_DIRECT	GO:0016310~phosphorylation	1	1.85185	1	1	ENSBTAG00000008237
GOTERM_BP_DIRECT	GO:0032516~positive regulation of phosphoprotein phosphatase activity	1	1.85185	1	1	ENSBTAG00000014583
GOTERM_BP_DIRECT	GO:0001649~osteoblast differentiation	1	1.85185	1	1	ENSBTAG00000016103
GOTERM_BP_DIRECT	GO:0001782~B cell homeostasis	1	1.85185	1	1	ENSBTAG00000013340
GOTERM_BP_DIRECT	GO:0043304~regulation of mast cell degranulation	1	1.85185	1	1	ENSBTAG00000002941
GOTERM_BP_DIRECT	GO:1902512~positive regulation of apoptotic DNA fragmentation	1	1.85185	1	1	ENSBTAG00000013340
GOTERM_BP_DIRECT	GO:0033683~nucleotide-excision repair, DNA incision	1	1.85185	1	1	ENSBTAG00000020777
GOTERM_BP_DIRECT	GO:0060484~lung-associated mesenchyme development	1	1.85185	1	1	ENSBTAG00000014064
GOTERM_BP_DIRECT	GO:0045787~positive regulation of cell cycle	1	1.85185	1	1	ENSBTAG00000013900
GOTERM_BP_DIRECT	GO:0007286~spermatid development	1	1.85185	1	1	ENSBTAG00000002699
GOTERM_BP_DIRECT	GO:0006511~ubiquitin-dependent protein catabolic process	1	1.85185	1	1	ENSBTAG00000008237
GOTERM_BP_DIRECT	GO:0030031~cell projection assembly	1	1.85185	1	1	ENSBTAG00000022927
GOTERM_BP_DIRECT	GO:0033599~regulation of mammary gland epithelial cell proliferation	1	1.85185	1	1	ENSBTAG00000013340
GOTERM_BP_DIRECT	GO:1903620~positive regulation of transdifferentiation	1	1.85185	1	1	ENSBTAG00000020457
GOTERM_BP_DIRECT	GO:0060045~positive regulation of cardiac muscle cell proliferation	1	1.85185	1	1	ENSBTAG00000014064
GOTERM_BP_DIRECT	GO:0071347~cellular response to interleukin-1	1	1.85185	1	1	ENSBTAG00000014127
GOTERM_BP_DIRECT	GO:0016049~cell growth	1	1.85185	1	1	ENSBTAG00000020457
GOTERM_BP_DIRECT	GO:0085029~extracellular matrix assembly	1	1.85185	1	1	ENSBTAG00000020457
GOTERM_BP_DIRECT	GO:0006513~protein monoubiquitination	1	1.85185	1	1	ENSBTAG00000013900
GOTERM_BP_DIRECT	GO:0007204~positive regulation of cytosolic calcium ion concentration	1	1.85185	1	1	ENSBTAG00000015356
GOTERM_BP_DIRECT	GO:1903911~positive regulation of receptor clustering	1	1.85185	1	1	ENSBTAG00000020457
GOTERM_BP_DIRECT	GO:0002352~B cell negative selection	1	1.85185	1	1	ENSBTAG00000013340
GOTERM_BP_DIRECT	GO:2000727~positive regulation of cardiac muscle cell differentiation	1	1.85185	1	1	ENSBTAG00000020457
GOTERM_BP_DIRECT	GO:0030336~negative regulation of cell migration	1	1.85185	1	1	ENSBTAG00000020983
GOTERM_BP_DIRECT	GO:0006796~phosphate-containing compound metabolic process	1	1.85185	1	1	ENSBTAG00000020457
GOTERM_BP_DIRECT	GO:0008625~extrinsic apoptotic signaling pathway via death domain receptors	1	1.85185	1	1	ENSBTAG00000013340
GOTERM_BP_DIRECT	GO:0007166~cell surface receptor signaling pathway	1	1.85185	1	1	ENSBTAG00000019153
GOTERM_BP_DIRECT	GO:0048538~thymus development	1	1.85185	1	1	ENSBTAG00000002474
GOTERM_BP_DIRECT	GO:1900026~positive regulation of substrate adhesion-dependent cell spreading	1	1.85185	1	1	ENSBTAG00000022927
GOTERM_BP_DIRECT	GO:1900029~positive regulation of ruffle assembly	1	1.85185	1	1	ENSBTAG00000046644
GOTERM_BP_DIRECT	GO:0070936~protein K48-linked ubiquitination	1	1.85185	1	1	ENSBTAG00000002315
GOTERM_BP_DIRECT	GO:0035066~positive regulation of histone acetylation	1	1.85185	1	1	ENSBTAG00000020457
GOTERM_BP_DIRECT	GO:0030098~lymphocyte differentiation	1	1.85185	1	1	ENSBTAG00000016103
GOTERM_BP_DIRECT	GO:0008053~mitochondrial fusion	1	1.85185	1	1	ENSBTAG00000013340
GOTERM_BP_DIRECT	GO:0051496~positive regulation of stress fiber assembly	1	1.85185	1	1	ENSBTAG00000014401
GOTERM_BP_DIRECT	GO:0060512~prostate gland morphogenesis	1	1.85185	1	1	ENSBTAG00000014064
GOTERM_BP_DIRECT	GO:0021987~cerebral cortex development	1	1.85185	1	1	ENSBTAG00000013340
GOTERM_BP_DIRECT	GO:0090086~negative regulation of protein deubiquitination	1	1.85185	1	1	ENSBTAG00000013900
GOTERM_BP_DIRECT	GO:0006032~chitin catabolic process	1	1.85185	1	1	ENSBTAG00000000259
GOTERM_BP_DIRECT	GO:0042116~macrophage activation	1	1.85185	1	1	ENSBTAG00000019153
GOTERM_BP_DIRECT	GO:0045216~cell-cell junction organization	1	1.85185	1	1	ENSBTAG00000020457
GOTERM_BP_DIRECT	GO:0070206~protein trimerization	1	1.85185	1	1	ENSBTAG00000013900
GOTERM_BP_DIRECT	GO:0038093~Fc receptor signaling pathway	1	1.85185	1	1	ENSBTAG00000002699
GOTERM_BP_DIRECT	GO:0002551~mast cell chemotaxis	1	1.85185	1	1	ENSBTAG00000002699
GOTERM_BP_DIRECT	GO:0060687~regulation of branching involved in prostate gland morphogenesis	1	1.85185	1	1	ENSBTAG00000014064
GOTERM_BP_DIRECT	GO:0000060~protein import into nucleus, translocation	1	1.85185	1	1	ENSBTAG00000020457
GOTERM_BP_DIRECT	GO:1902445~regulation of mitochondrial membrane permeability involved in programmed necrotic cell death	1	1.85185	1	1	ENSBTAG00000013340
GOTERM_BP_DIRECT	GO:0048562~embryonic organ morphogenesis	1	1.85185	1	1	ENSBTAG00000014064
GOTERM_BP_DIRECT	GO:0090303~positive regulation of wound healing	1	1.85185	1	1	ENSBTAG00000046644
GOTERM_BP_DIRECT	GO:0008354~germ cell migration	1	1.85185	1	1	ENSBTAG00000020457
GOTERM_BP_DIRECT	GO:0048146~positive regulation of fibroblast proliferation	1	1.85185	1	1	ENSBTAG00000020457
GOTERM_BP_DIRECT	GO:0008584~male gonad development	1	1.85185	1	1	ENSBTAG00000002699
GOTERM_BP_DIRECT	GO:0032700~negative regulation of interleukin-17 production	1	1.85185	1	1	ENSBTAG00000020457
GOTERM_BP_DIRECT	GO:0006801~superoxide metabolic process	1	1.85185	1	1	ENSBTAG00000003305
GOTERM_BP_DIRECT	GO:0051569~regulation of histone H3-K4 methylation	1	1.85185	1	1	ENSBTAG00000016723
GOTERM_BP_DIRECT	GO:0001516~prostaglandin biosynthetic process	1	1.85185	1	1	ENSBTAG00000014127
GOTERM_BP_DIRECT	GO:0032967~positive regulation of collagen biosynthetic process	1	1.85185	1	1	ENSBTAG00000020457
GOTERM_BP_DIRECT	GO:0007015~actin filament organization	1	1.85185	1	1	ENSBTAG00000014401
GOTERM_BP_DIRECT	GO:0030838~positive regulation of actin filament polymerization	1	1.85185	1	1	ENSBTAG00000004736
GOTERM_BP_DIRECT	GO:1902263~apoptotic process involved in embryonic digit morphogenesis	1	1.85185	1	1	ENSBTAG00000013340
GOTERM_BP_DIRECT	GO:0043161~proteasome-mediated ubiquitin-dependent protein catabolic process	1	1.85185	1	1	ENSBTAG00000002315
GOTERM_BP_DIRECT	GO:0007281~germ cell development	1	1.85185	1	1	ENSBTAG00000013340
GOTERM_BP_DIRECT	GO:2000249~regulation of actin cytoskeleton reorganization	1	1.85185	1	1	ENSBTAG00000020457
GOTERM_BP_DIRECT	GO:0003149~membranous septum morphogenesis	1	1.85185	1	1	ENSBTAG00000014064
GOTERM_BP_DIRECT	GO:0002862~negative regulation of inflammatory response to antigenic stimulus	1	1.85185	1	1	ENSBTAG00000021288
GOTERM_BP_DIRECT	GO:0003148~outflow tract septum morphogenesis	1	1.85185	1	1	ENSBTAG00000014064
GOTERM_BP_DIRECT	GO:0023014~signal transduction by protein phosphorylation	1	1.85185	1	1	ENSBTAG00000002699
GOTERM_BP_DIRECT	GO:0051726~regulation of cell cycle	1	1.85185	1	1	ENSBTAG00000013340
GOTERM_BP_DIRECT	GO:0070050~neuron cellular homeostasis	1	1.85185	1	1	ENSBTAG00000007939
GOTERM_BP_DIRECT	GO:0031334~positive regulation of protein complex assembly	1	1.85185	1	1	ENSBTAG00000020457
GOTERM_BP_DIRECT	GO:0060315~negative regulation of ryanodine-sensitive calcium-release channel activity	1	1.85185	1	1	ENSBTAG00000014583
GOTERM_BP_DIRECT	GO:1902262~apoptotic process involved in patterning of blood vessels	1	1.85185	1	1	ENSBTAG00000013340
GOTERM_BP_DIRECT	GO:0031572~G2 DNA damage checkpoint	1	1.85185	1	1	ENSBTAG00000000827
GOTERM_BP_DIRECT	GO:1901097~negative regulation of autophagosome maturation	1	1.85185	1	1	ENSBTAG00000001890
GOTERM_BP_DIRECT	GO:0048280~vesicle fusion with Golgi apparatus	1	1.85185	1	1	ENSBTAG00000006570
GOTERM_BP_DIRECT	GO:0070105~positive regulation of interleukin-6-mediated signaling pathway	1	1.85185	1	1	ENSBTAG00000016723
GOTERM_BP_DIRECT	GO:0008217~regulation of blood pressure	1	1.85185	1	1	ENSBTAG00000014127
GOTERM_BP_DIRECT	GO:0007271~synaptic transmission, cholinergic	1	1.85185	1	1	ENSBTAG00000017198
GOTERM_BP_DIRECT	GO:0061035~regulation of cartilage development	1	1.85185	1	1	ENSBTAG00000020457
GOTERM_BP_DIRECT	GO:0048597~post-embryonic camera-type eye morphogenesis	1	1.85185	1	1	ENSBTAG00000013340
GOTERM_BP_DIRECT	GO:0051262~protein tetramerization	1	1.85185	1	1	ENSBTAG00000011963
GOTERM_BP_DIRECT	GO:1902176~negative regulation of oxidative stress-induced intrinsic apoptotic signaling pathway	1	1.85185	1	1	ENSBTAG00000001014
GOTERM_BP_DIRECT	GO:0010956~negative regulation of calcidiol 1-monooxygenase activity	1	1.85185	1	1	ENSBTAG00000016723
GOTERM_BP_DIRECT	GO:0038095~Fc-epsilon receptor signaling pathway	1	1.85185	1	1	ENSBTAG00000014583
GOTERM_BP_DIRECT	GO:0045639~positive regulation of myeloid cell differentiation	1	1.85185	1	1	ENSBTAG00000002941
GOTERM_BP_DIRECT	GO:0070723~response to cholesterol	1	1.85185	1	1	ENSBTAG00000020457
GOTERM_BP_DIRECT	GO:0035095~behavioral response to nicotine	1	1.85185	1	1	ENSBTAG00000017198
GOTERM_BP_DIRECT	GO:0046666~retinal cell programmed cell death	1	1.85185	1	1	ENSBTAG00000013340
GOTERM_BP_DIRECT	GO:0005513~detection of calcium ion	1	1.85185	1	1	ENSBTAG00000014583
GOTERM_BP_DIRECT	GO:0009636~response to toxic substance	1	1.85185	1	1	ENSBTAG00000013340
GOTERM_BP_DIRECT	GO:0010332~response to gamma radiation	1	1.85185	1	1	ENSBTAG00000013340
GOTERM_BP_DIRECT	GO:0032465~regulation of cytokinesis	1	1.85185	1	1	ENSBTAG00000014583
GOTERM_BP_DIRECT	GO:0000272~polysaccharide catabolic process	1	1.85185	1	1	ENSBTAG00000000259
GOTERM_BP_DIRECT	GO:0045786~negative regulation of cell cycle	1	1.85185	1	1	ENSBTAG00000020457
GOTERM_BP_DIRECT	GO:0010977~negative regulation of neuron projection development	1	1.85185	1	1	ENSBTAG00000016723
GOTERM_BP_DIRECT	GO:1901797~negative regulation of signal transduction by p53 class mediator	1	1.85185	1	1	ENSBTAG00000002315
GOTERM_BP_DIRECT	GO:0017015~regulation of transforming growth factor beta receptor signaling pathway	1	1.85185	1	1	ENSBTAG00000020457
GOTERM_BP_DIRECT	GO:0043496~regulation of protein homodimerization activity	1	1.85185	1	1	ENSBTAG00000013340
GOTERM_BP_DIRECT	GO:0051897~positive regulation of protein kinase B signaling	1	1.85185	1	1	ENSBTAG00000020457
GOTERM_BP_DIRECT	GO:0098869~cellular oxidant detoxification	1	1.85185	1	1	ENSBTAG00000014127
GOTERM_BP_DIRECT	GO:0035264~multicellular organism growth	1	1.85185	1	1	ENSBTAG00000014064
GOTERM_BP_DIRECT	GO:0090200~positive regulation of release of cytochrome c from mitochondria	1	1.85185	1	1	ENSBTAG00000013340
GOTERM_BP_DIRECT	GO:0007182~common-partner SMAD protein phosphorylation	1	1.85185	1	1	ENSBTAG00000020457
GOTERM_BP_DIRECT	GO:0016331~morphogenesis of embryonic epithelium	1	1.85185	1	1	ENSBTAG00000014064
GOTERM_BP_DIRECT	GO:0038109~Kit signaling pathway	1	1.85185	1	1	ENSBTAG00000002699
GOTERM_BP_DIRECT	GO:0090263~positive regulation of canonical Wnt signaling pathway	1	1.85185	1	1	ENSBTAG00000014064
GOTERM_BP_DIRECT	GO:0008589~regulation of smoothened signaling pathway	1	1.85185	1	1	ENSBTAG00000014064
GOTERM_BP_DIRECT	GO:0022408~negative regulation of cell-cell adhesion	1	1.85185	1	1	ENSBTAG00000020457
GOTERM_BP_DIRECT	GO:0060595~fibroblast growth factor receptor signaling pathway involved in mammary gland specification	1	1.85185	1	1	ENSBTAG00000014064
GOTERM_BP_DIRECT	GO:0001933~negative regulation of protein phosphorylation	1	1.85185	1	1	ENSBTAG00000020457
GOTERM_BP_DIRECT	GO:0009791~post-embryonic development	1	1.85185	1	1	ENSBTAG00000014064
GOTERM_BP_DIRECT	GO:0043069~negative regulation of programmed cell death	1	1.85185	1	1	ENSBTAG00000002699
GOTERM_BP_DIRECT	GO:0060915~mesenchymal cell differentiation involved in lung development	1	1.85185	1	1	ENSBTAG00000014064
GOTERM_BP_DIRECT	GO:0097286~iron ion import	1	1.85185	1	1	ENSBTAG00000032719
GOTERM_BP_DIRECT	GO:0033627~cell adhesion mediated by integrin	1	1.85185	1	1	ENSBTAG00000010303
GOTERM_BP_DIRECT	GO:0031532~actin cytoskeleton reorganization	1	1.85185	1	1	ENSBTAG00000002699
GOTERM_BP_DIRECT	GO:0070857~regulation of bile acid biosynthetic process	1	1.85185	1	1	ENSBTAG00000010543
GOTERM_BP_DIRECT	GO:0051865~protein autoubiquitination	1	1.85185	1	1	ENSBTAG00000013900
GOTERM_BP_DIRECT	GO:0006506~GPI anchor biosynthetic process	1	1.85185	1	1	ENSBTAG00000008433
GOTERM_BP_DIRECT	GO:0001764~neuron migration	1	1.85185	1	1	ENSBTAG00000013340
GOTERM_BP_DIRECT	GO:0051247~positive regulation of protein metabolic process	1	1.85185	1	1	ENSBTAG00000001014
GOTERM_BP_DIRECT	GO:0030217~T cell differentiation	1	1.85185	1	1	ENSBTAG00000002699
GOTERM_BP_DIRECT	GO:0007080~mitotic metaphase plate congression	1	1.85185	1	1	ENSBTAG00000007939
GOTERM_BP_DIRECT	GO:0043537~negative regulation of blood vessel endothelial cell migration	1	1.85185	1	1	ENSBTAG00000020457
GOTERM_BP_DIRECT	GO:0090336~positive regulation of brown fat cell differentiation	1	1.85185	1	1	ENSBTAG00000014127
GOTERM_BP_DIRECT	GO:0032091~negative regulation of protein binding	1	1.85185	1	1	ENSBTAG00000013340
GOTERM_BP_DIRECT	GO:0060011~Sertoli cell proliferation	1	1.85185	1	1	ENSBTAG00000013340
GOTERM_BP_DIRECT	GO:0002376~immune system process	1	1.85185	1	1	ENSBTAG00000000259
GOTERM_BP_DIRECT	GO:0021854~hypothalamus development	1	1.85185	1	1	ENSBTAG00000013340
GOTERM_BP_DIRECT	GO:1900126~negative regulation of hyaluronan biosynthetic process	1	1.85185	1	1	ENSBTAG00000020457
GOTERM_BP_DIRECT	GO:0033138~positive regulation of peptidyl-serine phosphorylation	1	1.85185	1	1	ENSBTAG00000020457
GOTERM_BP_DIRECT	GO:0060349~bone morphogenesis	1	1.85185	1	1	ENSBTAG00000014064
GOTERM_BP_DIRECT	GO:0006612~protein targeting to membrane	1	1.85185	1	1	ENSBTAG00000003305
GOTERM_BP_DIRECT	GO:0033630~positive regulation of cell adhesion mediated by integrin	1	1.85185	1	1	ENSBTAG00000022927
GOTERM_BP_DIRECT	GO:0060762~regulation of branching involved in mammary gland duct morphogenesis	1	1.85185	1	1	ENSBTAG00000020457
GOTERM_BP_DIRECT	GO:0006283~transcription-coupled nucleotide-excision repair	1	1.85185	1	1	ENSBTAG00000020777
GOTERM_BP_DIRECT	GO:0007626~locomotory behavior	1	1.85185	1	1	ENSBTAG00000017198
GOTERM_BP_DIRECT	GO:0035701~hematopoietic stem cell migration	1	1.85185	1	1	ENSBTAG00000002699
GOTERM_BP_DIRECT	GO:0060688~regulation of morphogenesis of a branching structure	1	1.85185	1	1	ENSBTAG00000014064
GOTERM_BP_DIRECT	GO:0008283~cell proliferation	1	1.85185	1	1	ENSBTAG00000046644
GOTERM_BP_DIRECT	GO:2000679~positive regulation of transcription regulatory region DNA binding	1	1.85185	1	1	ENSBTAG00000020457
GOTERM_BP_DIRECT	GO:0010800~positive regulation of peptidyl-threonine phosphorylation	1	1.85185	1	1	ENSBTAG00000020457
GOTERM_BP_DIRECT	GO:0032808~lacrimal gland development	1	1.85185	1	1	ENSBTAG00000014064
GOTERM_BP_DIRECT	GO:0043117~positive regulation of vascular permeability	1	1.85185	1	1	ENSBTAG00000020457
GOTERM_BP_DIRECT	GO:0009887~organ morphogenesis	1	1.85185	1	1	ENSBTAG00000014064
GOTERM_BP_DIRECT	GO:0050767~regulation of neurogenesis	1	1.85185	1	1	ENSBTAG00000016723
GOTERM_BP_DIRECT	GO:0070085~glycosylation	1	1.85185	1	1	ENSBTAG00000016635
GOTERM_BP_DIRECT	GO:0007507~heart development	1	1.85185	1	1	ENSBTAG00000019153
GOTERM_BP_DIRECT	GO:0060445~branching involved in salivary gland morphogenesis	1	1.85185	1	1	ENSBTAG00000014064
GOTERM_BP_DIRECT	GO:0098609~cell-cell adhesion	1	1.85185	1	1	ENSBTAG00000007939
GOTERM_BP_DIRECT	GO:0060374~mast cell differentiation	1	1.85185	1	1	ENSBTAG00000002699
GOTERM_BP_DIRECT	GO:0032355~response to estradiol	1	1.85185	1	1	ENSBTAG00000020457
GOTERM_BP_DIRECT	GO:0042475~odontogenesis of dentin-containing tooth	1	1.85185	1	1	ENSBTAG00000013340
GOTERM_BP_DIRECT	GO:0042088~T-helper 1 type immune response	1	1.85185	1	1	ENSBTAG00000046644
GOTERM_BP_DIRECT	GO:0070417~cellular response to cold	1	1.85185	1	1	ENSBTAG00000002315
GOTERM_BP_DIRECT	GO:0045893~positive regulation of transcription, DNA-templated	1	1.85185	1	1	ENSBTAG00000020457
GOTERM_BP_DIRECT	GO:2000379~positive regulation of reactive oxygen species metabolic process	1	1.85185	1	1	ENSBTAG00000004736
GOTERM_BP_DIRECT	GO:0048557~embryonic digestive tract morphogenesis	1	1.85185	1	1	ENSBTAG00000014064
GOTERM_BP_DIRECT	GO:0009314~response to radiation	1	1.85185	1	1	ENSBTAG00000002699
GOTERM_BP_DIRECT	GO:1902187~negative regulation of viral release from host cell	1	1.85185	1	1	ENSBTAG00000013900
GOTERM_BP_DIRECT	GO:0060442~branching involved in prostate gland morphogenesis	1	1.85185	1	1	ENSBTAG00000014064
GOTERM_BP_DIRECT	GO:0022400~regulation of rhodopsin mediated signaling pathway	1	1.85185	1	1	ENSBTAG00000014583
GOTERM_BP_DIRECT	GO:0006366~transcription from RNA polymerase II promoter	1	1.85185	1	1	ENSBTAG00000020777
GOTERM_BP_DIRECT	GO:1905065~positive regulation of vascular smooth muscle cell differentiation	1	1.85185	1	1	ENSBTAG00000002699
GOTERM_BP_DIRECT	GO:0060449~bud elongation involved in lung branching	1	1.85185	1	1	ENSBTAG00000014064
GOTERM_BP_DIRECT	GO:0035690~cellular response to drug	1	1.85185	1	1	ENSBTAG00000032719
GOTERM_BP_DIRECT	GO:0042472~inner ear morphogenesis	1	1.85185	1	1	ENSBTAG00000014064
GOTERM_BP_DIRECT	GO:0051650~establishment of vesicle localization	1	1.85185	1	1	ENSBTAG00000006268
GOTERM_BP_DIRECT	GO:0010880~regulation of release of sequestered calcium ion into cytosol by sarcoplasmic reticulum	1	1.85185	1	1	ENSBTAG00000014583
GOTERM_BP_DIRECT	GO:0035315~hair cell differentiation	1	1.85185	1	1	ENSBTAG00000020777
GOTERM_BP_DIRECT	GO:0097324~melanocyte migration	1	1.85185	1	1	ENSBTAG00000002699
GOTERM_BP_DIRECT	GO:0002693~positive regulation of cellular extravasation	1	1.85185	1	1	ENSBTAG00000010303
GOTERM_BP_DIRECT	GO:0006997~nucleus organization	1	1.85185	1	1	ENSBTAG00000007939
GOTERM_BP_DIRECT	GO:0002327~immature B cell differentiation	1	1.85185	1	1	ENSBTAG00000002699
GOTERM_BP_DIRECT	GO:0046856~phosphatidylinositol dephosphorylation	1	1.85185	1	1	ENSBTAG00000001030
GOTERM_BP_DIRECT	GO:0000920~cell separation after cytokinesis	1	1.85185	1	1	ENSBTAG00000007939
GOTERM_BP_DIRECT	GO:0097067~cellular response to thyroid hormone stimulus	1	1.85185	1	1	ENSBTAG00000002699
GOTERM_CC_DIRECT	GO:0005930~axoneme	1	1.85185	1	1	ENSBTAG00000024449
GOTERM_CC_DIRECT	GO:0005768~endosome	1	1.85185	1	1	ENSBTAG00000004736
GOTERM_CC_DIRECT	GO:0070971~endoplasmic reticulum exit site	1	1.85185	1	1	ENSBTAG00000012758
GOTERM_CC_DIRECT	GO:0070436~Grb2-EGFR complex	1	1.85185	1	1	ENSBTAG00000004736
GOTERM_CC_DIRECT	GO:0030054~cell junction	1	1.85185	1	1	ENSBTAG00000017198
GOTERM_CC_DIRECT	GO:0017053~transcriptional repressor complex	1	1.85185	1	1	ENSBTAG00000016723
GOTERM_CC_DIRECT	GO:0008180~COP9 signalosome	1	1.85185	1	1	ENSBTAG00000004736
GOTERM_CC_DIRECT	GO:0005876~spindle microtubule	1	1.85185	1	1	ENSBTAG00000014583
GOTERM_CC_DIRECT	GO:0043234~protein complex	1	1.85185	1	1	ENSBTAG00000016103
GOTERM_CC_DIRECT	GO:0036064~ciliary basal body	1	1.85185	1	1	ENSBTAG00000024449
GOTERM_CC_DIRECT	GO:0005801~cis-Golgi network	1	1.85185	1	1	ENSBTAG00000004463
GOTERM_CC_DIRECT	GO:0030529~intracellular ribonucleoprotein complex	1	1.85185	1	1	ENSBTAG00000019153
GOTERM_CC_DIRECT	GO:0045211~postsynaptic membrane	1	1.85185	1	1	ENSBTAG00000017198
GOTERM_CC_DIRECT	GO:0014069~postsynaptic density	1	1.85185	1	1	ENSBTAG00000021837
GOTERM_CC_DIRECT	GO:0043005~neuron projection	1	1.85185	1	1	ENSBTAG00000014127
GOTERM_CC_DIRECT	GO:0045121~membrane raft	1	1.85185	1	1	ENSBTAG00000010303
GOTERM_CC_DIRECT	GO:0012506~vesicle membrane	1	1.85185	1	1	ENSBTAG00000004736
GOTERM_CC_DIRECT	GO:0016604~nuclear body	1	1.85185	1	1	ENSBTAG00000016723
GOTERM_CC_DIRECT	GO:0005773~vacuole	1	1.85185	1	1	ENSBTAG00000002327
GOTERM_CC_DIRECT	GO:0005578~proteinaceous extracellular matrix	1	1.85185	1	1	ENSBTAG00000020457
GOTERM_CC_DIRECT	GO:0045120~pronucleus	1	1.85185	1	1	ENSBTAG00000024449
GOTERM_CC_DIRECT	GO:0031090~organelle membrane	1	1.85185	1	1	ENSBTAG00000014127
GOTERM_CC_DIRECT	GO:0042629~mast cell granule	1	1.85185	1	1	ENSBTAG00000002699
GOTERM_CC_DIRECT	GO:0005643~nuclear pore	1	1.85185	1	1	ENSBTAG00000002474
GOTERM_CC_DIRECT	GO:0097539~ciliary transition fiber	1	1.85185	1	1	ENSBTAG00000024449
GOTERM_CC_DIRECT	GO:0031941~filamentous actin	1	1.85185	1	1	ENSBTAG00000022927
GOTERM_CC_DIRECT	GO:0097144~BAX complex	1	1.85185	1	1	ENSBTAG00000013340
GOTERM_CC_DIRECT	GO:0005667~transcription factor complex	1	1.85185	1	1	ENSBTAG00000009128
GOTERM_CC_DIRECT	GO:0008076~voltage-gated potassium channel complex	1	1.85185	1	1	ENSBTAG00000014583
GOTERM_CC_DIRECT	GO:0005741~mitochondrial outer membrane	1	1.85185	1	1	ENSBTAG00000013340
GOTERM_CC_DIRECT	GO:0034704~calcium channel complex	1	1.85185	1	1	ENSBTAG00000014583
GOTERM_CC_DIRECT	GO:0097136~Bcl-2 family protein complex	1	1.85185	1	1	ENSBTAG00000013340
GOTERM_CC_DIRECT	GO:0033116~endoplasmic reticulum-Golgi intermediate compartment membrane	1	1.85185	1	1	ENSBTAG00000004463
GOTERM_CC_DIRECT	GO:0001772~immunological synapse	1	1.85185	1	1	ENSBTAG00000010303
GOTERM_CC_DIRECT	GO:0031012~extracellular matrix	1	1.85185	1	1	ENSBTAG00000014064
GOTERM_CC_DIRECT	GO:0036502~Derlin-1-VIMP complex	1	1.85185	1	1	ENSBTAG00000020693
GOTERM_CC_DIRECT	GO:0005881~cytoplasmic microtubule	1	1.85185	1	1	ENSBTAG00000021837
GOTERM_CC_DIRECT	GO:0042175~nuclear outer membrane-endoplasmic reticulum membrane network	1	1.85185	1	1	ENSBTAG00000012758
GOTERM_CC_DIRECT	GO:0005913~cell-cell adherens junction	1	1.85185	1	1	ENSBTAG00000007939
GOTERM_CC_DIRECT	GO:0005902~microvillus	1	1.85185	1	1	ENSBTAG00000020457
GOTERM_CC_DIRECT	GO:0030133~transport vesicle	1	1.85185	1	1	ENSBTAG00000010543
GOTERM_CC_DIRECT	GO:0005905~clathrin-coated pit	1	1.85185	1	1	ENSBTAG00000032719
GOTERM_CC_DIRECT	GO:0031201~SNARE complex	1	1.85185	1	1	ENSBTAG00000006570
GOTERM_CC_DIRECT	GO:0008385~IkappaB kinase complex	1	1.85185	1	1	ENSBTAG00000006268
GOTERM_CC_DIRECT	GO:0017119~Golgi transport complex	1	1.85185	1	1	ENSBTAG00000016635
GOTERM_CC_DIRECT	GO:0005839~proteasome core complex	1	1.85185	1	1	ENSBTAG00000021288
GOTERM_CC_DIRECT	GO:0017102~methionyl glutamyl tRNA synthetase complex	1	1.85185	1	1	ENSBTAG00000004230
GOTERM_CC_DIRECT	GO:0043209~myelin sheath	1	1.85185	1	1	ENSBTAG00000012125
GOTERM_CC_DIRECT	GO:0071944~cell periphery	1	1.85185	1	1	ENSBTAG00000022927
GOTERM_CC_DIRECT	GO:0046930~pore complex	1	1.85185	1	1	ENSBTAG00000013340
GOTERM_CC_DIRECT	GO:0005757~mitochondrial permeability transition pore complex	1	1.85185	1	1	ENSBTAG00000013340
GOTERM_CC_DIRECT	GO:0000151~ubiquitin ligase complex	1	1.85185	1	1	ENSBTAG00000006268
GOTERM_CC_DIRECT	GO:0005764~lysosome	1	1.85185	1	1	ENSBTAG00000007939
GOTERM_CC_DIRECT	GO:0016323~basolateral plasma membrane	1	1.85185	1	1	ENSBTAG00000032719
GOTERM_CC_DIRECT	GO:0015630~microtubule cytoskeleton	1	1.85185	1	1	ENSBTAG00000002941
GOTERM_CC_DIRECT	GO:0031902~late endosome membrane	1	1.85185	1	1	ENSBTAG00000007939
GOTERM_CC_DIRECT	GO:0030877~beta-catenin destruction complex	1	1.85185	1	1	ENSBTAG00000021837
GOTERM_CC_DIRECT	GO:0016607~nuclear speck	1	1.85185	1	1	ENSBTAG00000002315
GOTERM_CC_DIRECT	GO:0031234~extrinsic component of cytoplasmic side of plasma membrane	1	1.85185	1	1	ENSBTAG00000002941
GOTERM_CC_DIRECT	GO:0030134~ER to Golgi transport vesicle	1	1.85185	1	1	ENSBTAG00000012758
GOTERM_CC_DIRECT	GO:0015629~actin cytoskeleton	1	1.85185	1	1	ENSBTAG00000002474
GOTERM_CC_DIRECT	GO:0016605~PML body	1	1.85185	1	1	ENSBTAG00000001014
GOTERM_CC_DIRECT	GO:0055037~recycling endosome	1	1.85185	1	1	ENSBTAG00000032719
GOTERM_CC_DIRECT	GO:0030426~growth cone	1	1.85185	1	1	ENSBTAG00000022927
GOTERM_CC_DIRECT	GO:0005675~holo TFIIH complex	1	1.85185	1	1	ENSBTAG00000020777
GOTERM_CC_DIRECT	GO:0097209~epidermal lamellar body	1	1.85185	1	1	ENSBTAG00000030483
GOTERM_CC_DIRECT	GO:0005892~acetylcholine-gated channel complex	1	1.85185	1	1	ENSBTAG00000017198
GOTERM_CC_DIRECT	GO:1990712~HFE-transferrin receptor complex	1	1.85185	1	1	ENSBTAG00000032719
GOTERM_CC_DIRECT	GO:0030176~integral component of endoplasmic reticulum membrane	1	1.85185	1	1	ENSBTAG00000020693
GOTERM_CC_DIRECT	GO:0017101~aminoacyl-tRNA synthetase multienzyme complex	1	1.85185	1	1	ENSBTAG00000004230
GOTERM_CC_DIRECT	GO:0019005~SCF ubiquitin ligase complex	1	1.85185	1	1	ENSBTAG00000013900
GOTERM_CC_DIRECT	GO:0030663~COPI-coated vesicle membrane	1	1.85185	1	1	ENSBTAG00000004463
GOTERM_CC_DIRECT	GO:0030017~sarcomere	1	1.85185	1	1	ENSBTAG00000014583
GOTERM_CC_DIRECT	GO:0030424~axon	1	1.85185	1	1	ENSBTAG00000015356
GOTERM_CC_DIRECT	GO:0016513~core-binding factor complex	1	1.85185	1	1	ENSBTAG00000016103
GOTERM_CC_DIRECT	GO:0000815~ESCRT III complex	1	1.85185	1	1	ENSBTAG00000007939
GOTERM_CC_DIRECT	GO:0036513~Derlin-1 retrotranslocation complex	1	1.85185	1	1	ENSBTAG00000020693
GOTERM_CC_DIRECT	GO:0043020~NADPH oxidase complex	1	1.85185	1	1	ENSBTAG00000003305
GOTERM_CC_DIRECT	GO:0000932~cytoplasmic mRNA processing body	1	1.85185	1	1	ENSBTAG00000013900
GOTERM_CC_DIRECT	GO:0022627~cytosolic small ribosomal subunit	1	1.85185	1	1	ENSBTAG00000011963
GOTERM_CC_DIRECT	GO:0032580~Golgi cisterna membrane	1	1.85185	1	1	ENSBTAG00000012758
GOTERM_CC_DIRECT	GO:0005776~autophagosome	1	1.85185	1	1	ENSBTAG00000013900
GOTERM_MF_DIRECT	GO:0003823~antigen binding	1	1.85185	1	1	ENSBTAG00000020457
GOTERM_MF_DIRECT	GO:0004666~prostaglandin-endoperoxide synthase activity	1	1.85185	1	1	ENSBTAG00000014127
GOTERM_MF_DIRECT	GO:0004725~protein tyrosine phosphatase activity	1	1.85185	1	1	ENSBTAG00000001030
GOTERM_MF_DIRECT	GO:0001077~transcriptional activator activity, RNA polymerase II core promoter proximal region sequence-specific binding	1	1.85185	1	1	ENSBTAG00000009128
GOTERM_MF_DIRECT	GO:0016887~ATPase activity	1	1.85185	1	1	ENSBTAG00000020777
GOTERM_MF_DIRECT	GO:0051213~dioxygenase activity	1	1.85185	1	1	ENSBTAG00000014127
GOTERM_MF_DIRECT	GO:0003712~transcription cofactor activity	1	1.85185	1	1	ENSBTAG00000016103
GOTERM_MF_DIRECT	GO:0004872~receptor activity	1	1.85185	1	1	ENSBTAG00000019153
GOTERM_MF_DIRECT	GO:0004672~protein kinase activity	1	1.85185	1	1	ENSBTAG00000020777
GOTERM_MF_DIRECT	GO:0098641~cadherin binding involved in cell-cell adhesion	1	1.85185	1	1	ENSBTAG00000007939
GOTERM_MF_DIRECT	GO:0008083~growth factor activity	1	1.85185	1	1	ENSBTAG00000020457
GOTERM_MF_DIRECT	GO:0004716~receptor signaling protein tyrosine kinase activity	1	1.85185	1	1	ENSBTAG00000002699
GOTERM_MF_DIRECT	GO:0005114~type II transforming growth factor beta receptor binding	1	1.85185	1	1	ENSBTAG00000020457
GOTERM_MF_DIRECT	GO:1990450~linear polyubiquitin binding	1	1.85185	1	1	ENSBTAG00000006268
GOTERM_MF_DIRECT	GO:0003725~double-stranded RNA binding	1	1.85185	1	1	ENSBTAG00000032719
GOTERM_MF_DIRECT	GO:0016175~superoxide-generating NADPH oxidase activity	1	1.85185	1	1	ENSBTAG00000003305
GOTERM_MF_DIRECT	GO:0043138~3'-5' DNA helicase activity	1	1.85185	1	1	ENSBTAG00000020777
GOTERM_MF_DIRECT	GO:0004703~G-protein coupled receptor kinase activity	1	1.85185	1	1	ENSBTAG00000000005
GOTERM_MF_DIRECT	GO:0046923~ER retention sequence binding	1	1.85185	1	1	ENSBTAG00000004463
GOTERM_MF_DIRECT	GO:0003727~single-stranded RNA binding	1	1.85185	1	1	ENSBTAG00000019153
GOTERM_MF_DIRECT	GO:0004438~phosphatidylinositol-3-phosphatase activity	1	1.85185	1	1	ENSBTAG00000001030
GOTERM_MF_DIRECT	GO:0005515~protein binding	1	1.85185	1	1	ENSBTAG00000020457
GOTERM_MF_DIRECT	GO:0070530~K63-linked polyubiquitin binding	1	1.85185	1	1	ENSBTAG00000006268
GOTERM_MF_DIRECT	GO:0002039~p53 binding	1	1.85185	1	1	ENSBTAG00000002315
GOTERM_MF_DIRECT	GO:0000149~SNARE binding	1	1.85185	1	1	ENSBTAG00000006570
GOTERM_MF_DIRECT	GO:0017134~fibroblast growth factor binding	1	1.85185	1	1	ENSBTAG00000014064
GOTERM_MF_DIRECT	GO:0008134~transcription factor binding	1	1.85185	1	1	ENSBTAG00000020777
GOTERM_MF_DIRECT	GO:0001530~lipopolysaccharide binding	1	1.85185	1	1	ENSBTAG00000021288
GOTERM_MF_DIRECT	GO:0051434~BH3 domain binding	1	1.85185	1	1	ENSBTAG00000013340
GOTERM_MF_DIRECT	GO:0019901~protein kinase binding	1	1.85185	1	1	ENSBTAG00000021837
GOTERM_MF_DIRECT	GO:0035325~Toll-like receptor binding	1	1.85185	1	1	ENSBTAG00000008237
GOTERM_MF_DIRECT	GO:0019955~cytokine binding	1	1.85185	1	1	ENSBTAG00000002699
GOTERM_MF_DIRECT	GO:0017124~SH3 domain binding	1	1.85185	1	1	ENSBTAG00000003305
GOTERM_MF_DIRECT	GO:0005484~SNAP receptor activity	1	1.85185	1	1	ENSBTAG00000006570
GOTERM_MF_DIRECT	GO:0017112~Rab guanyl-nucleotide exchange factor activity	1	1.85185	1	1	ENSBTAG00000015745
GOTERM_MF_DIRECT	GO:0016491~oxidoreductase activity	1	1.85185	1	1	ENSBTAG00000012125
GOTERM_MF_DIRECT	GO:0070016~armadillo repeat domain binding	1	1.85185	1	1	ENSBTAG00000021837
GOTERM_MF_DIRECT	GO:0004707~MAP kinase activity	1	1.85185	1	1	ENSBTAG00000001014
GOTERM_MF_DIRECT	GO:0016176~superoxide-generating NADPH oxidase activator activity	1	1.85185	1	1	ENSBTAG00000003305
GOTERM_MF_DIRECT	GO:0043539~protein serine/threonine kinase activator activity	1	1.85185	1	1	ENSBTAG00000020457
GOTERM_MF_DIRECT	GO:0020037~heme binding	1	1.85185	1	1	ENSBTAG00000014127
GOTERM_MF_DIRECT	GO:0031624~ubiquitin conjugating enzyme binding	1	1.85185	1	1	ENSBTAG00000008237
GOTERM_MF_DIRECT	GO:0015267~channel activity	1	1.85185	1	1	ENSBTAG00000013340
GOTERM_MF_DIRECT	GO:0044212~transcription regulatory region DNA binding	1	1.85185	1	1	ENSBTAG00000016723
GOTERM_MF_DIRECT	GO:0008289~lipid binding	1	1.85185	1	1	ENSBTAG00000013340
GOTERM_MF_DIRECT	GO:0004889~acetylcholine-activated cation-selective channel activity	1	1.85185	1	1	ENSBTAG00000017198
GOTERM_MF_DIRECT	GO:0008022~protein C-terminus binding	1	1.85185	1	1	ENSBTAG00000020777
GOTERM_MF_DIRECT	GO:0004714~transmembrane receptor protein tyrosine kinase activity	1	1.85185	1	1	ENSBTAG00000002699
GOTERM_MF_DIRECT	GO:0051087~chaperone binding	1	1.85185	1	1	ENSBTAG00000013340
GOTERM_MF_DIRECT	GO:0034714~type III transforming growth factor beta receptor binding	1	1.85185	1	1	ENSBTAG00000020457
GOTERM_MF_DIRECT	GO:0004190~aspartic-type endopeptidase activity	1	1.85185	1	1	ENSBTAG00000003818
GOTERM_MF_DIRECT	GO:0043130~ubiquitin binding	1	1.85185	1	1	ENSBTAG00000008237
GOTERM_MF_DIRECT	GO:0004298~threonine-type endopeptidase activity	1	1.85185	1	1	ENSBTAG00000021288
GOTERM_MF_DIRECT	GO:0004842~ubiquitin-protein transferase activity	1	1.85185	1	1	ENSBTAG00000013900
GOTERM_MF_DIRECT	GO:0002020~protease binding	1	1.85185	1	1	ENSBTAG00000002699
GOTERM_MF_DIRECT	GO:0008094~DNA-dependent ATPase activity	1	1.85185	1	1	ENSBTAG00000020777
GOTERM_MF_DIRECT	GO:0004601~peroxidase activity	1	1.85185	1	1	ENSBTAG00000014127
GOTERM_MF_DIRECT	GO:0047485~protein N-terminus binding	1	1.85185	1	1	ENSBTAG00000020777
GOTERM_MF_DIRECT	GO:0019900~kinase binding	1	1.85185	1	1	ENSBTAG00000008237
GOTERM_MF_DIRECT	GO:0004568~chitinase activity	1	1.85185	1	1	ENSBTAG00000000259
GOTERM_MF_DIRECT	GO:0003682~chromatin binding	1	1.85185	1	1	ENSBTAG00000009128
GOTERM_MF_DIRECT	GO:1901981~phosphatidylinositol phosphate binding	1	1.85185	1	1	ENSBTAG00000002315
GOTERM_MF_DIRECT	GO:0004252~serine-type endopeptidase activity	1	1.85185	1	1	ENSBTAG00000030483
GOTERM_MF_DIRECT	GO:0033746~histone demethylase activity (H3-R2 specific)	1	1.85185	1	1	ENSBTAG00000019153
GOTERM_MF_DIRECT	GO:0005506~iron ion binding	1	1.85185	1	1	ENSBTAG00000019153
GOTERM_MF_DIRECT	GO:0052629~phosphatidylinositol-3,5-bisphosphate 3-phosphatase activity	1	1.85185	1	1	ENSBTAG00000001030
GOTERM_MF_DIRECT	GO:0005509~calcium ion binding	1	1.85185	1	1	ENSBTAG00000014583
GOTERM_MF_DIRECT	GO:0005020~stem cell factor receptor activity	1	1.85185	1	1	ENSBTAG00000002699
GOTERM_MF_DIRECT	GO:0008565~protein transporter activity	1	1.85185	1	1	ENSBTAG00000008433
GOTERM_MF_DIRECT	GO:0004702~receptor signaling protein serine/threonine kinase activity	1	1.85185	1	1	ENSBTAG00000000827
GOTERM_MF_DIRECT	GO:0005093~Rab GDP-dissociation inhibitor activity	1	1.85185	1	1	ENSBTAG00000012125
GOTERM_MF_DIRECT	GO:0001105~RNA polymerase II transcription coactivator activity	1	1.85185	1	1	ENSBTAG00000009128
GOTERM_MF_DIRECT	GO:0008201~heparin binding	1	1.85185	1	1	ENSBTAG00000010543
GOTERM_MF_DIRECT	GO:0051019~mitogen-activated protein kinase binding	1	1.85185	1	1	ENSBTAG00000001014
GOTERM_MF_DIRECT	GO:0008061~chitin binding	1	1.85185	1	1	ENSBTAG00000000259
GOTERM_MF_DIRECT	GO:0072542~protein phosphatase activator activity	1	1.85185	1	1	ENSBTAG00000014583
GOTERM_MF_DIRECT	GO:0004003~ATP-dependent DNA helicase activity	1	1.85185	1	1	ENSBTAG00000020777
GOTERM_MF_DIRECT	GO:0003700~transcription factor activity, sequence-specific DNA binding	1	1.85185	1	1	ENSBTAG00000009128
GOTERM_MF_DIRECT	GO:0034713~type I transforming growth factor beta receptor binding	1	1.85185	1	1	ENSBTAG00000020457
GOTERM_MF_DIRECT	GO:0047696~beta-adrenergic receptor kinase activity	1	1.85185	1	1	ENSBTAG00000000005
GOTERM_MF_DIRECT	GO:0061630~ubiquitin protein ligase activity	1	1.85185	1	1	ENSBTAG00000002315
GOTERM_MF_DIRECT	GO:0000049~tRNA binding	1	1.85185	1	1	ENSBTAG00000004230
GOTERM_MF_DIRECT	GO:0008353~RNA polymerase II carboxy-terminal domain kinase activity	1	1.85185	1	1	ENSBTAG00000020777
GOTERM_MF_DIRECT	GO:0015464~acetylcholine receptor activity	1	1.85185	1	1	ENSBTAG00000017198
GOTERM_MF_DIRECT	GO:0033749~histone demethylase activity (H4-R3 specific)	1	1.85185	1	1	ENSBTAG00000019153
GOTERM_MF_DIRECT	GO:0019003~GDP binding	1	1.85185	1	1	ENSBTAG00000020983
GOTERM_MF_DIRECT	GO:0004715~non-membrane spanning protein tyrosine kinase activity	1	1.85185	1	1	ENSBTAG00000002941
GOTERM_MF_DIRECT	GO:0003723~RNA binding	1	1.85185	1	1	ENSBTAG00000013900
GOTERM_MF_DIRECT	GO:0008013~beta-catenin binding	1	1.85185	1	1	ENSBTAG00000021837
GOTERM_MF_DIRECT	GO:0001078~transcriptional repressor activity, RNA polymerase II core promoter proximal region sequence-specific binding	1	1.85185	1	1	ENSBTAG00000016723
GOTERM_MF_DIRECT	GO:0043325~phosphatidylinositol-3,4-bisphosphate binding	1	1.85185	1	1	ENSBTAG00000003305
GOTERM_MF_DIRECT	GO:0004722~protein serine/threonine phosphatase activity	1	1.85185	1	1	ENSBTAG00000001030
GOTERM_MF_DIRECT	GO:0003713~transcription coactivator activity	1	1.85185	1	1	ENSBTAG00000016103
GOTERM_MF_DIRECT	GO:0070815~peptidyl-lysine 5-dioxygenase activity	1	1.85185	1	1	ENSBTAG00000019153
GOTERM_MF_DIRECT	GO:0003735~structural constituent of ribosome	1	1.85185	1	1	ENSBTAG00000011963
GOTERM_MF_DIRECT	GO:0030544~Hsp70 protein binding	1	1.85185	1	1	ENSBTAG00000013340
KEGG_PATHWAY	bta05146:Amoebiasis	1	1.85185	1	1	ENSBTAG00000020457
KEGG_PATHWAY	bta04080:Neuroactive ligand-receptor interaction	1	1.85185	1	1	ENSBTAG00000017198
KEGG_PATHWAY	bta05010:Alzheimer's disease	1	1.85185	1	1	ENSBTAG00000014583
KEGG_PATHWAY	bta04750:Inflammatory mediator regulation of TRP channels	1	1.85185	1	1	ENSBTAG00000014583
KEGG_PATHWAY	bta04630:Jak-STAT signaling pathway	1	1.85185	1	1	ENSBTAG00000004736
KEGG_PATHWAY	bta03420:Nucleotide excision repair	1	1.85185	1	1	ENSBTAG00000020777
KEGG_PATHWAY	bta05216:Thyroid cancer	1	1.85185	1	1	ENSBTAG00000046644
KEGG_PATHWAY	bta04320:Dorso-ventral axis formation	1	1.85185	1	1	ENSBTAG00000004736
KEGG_PATHWAY	bta03022:Basal transcription factors	1	1.85185	1	1	ENSBTAG00000020777
KEGG_PATHWAY	bta04020:Calcium signaling pathway	1	1.85185	1	1	ENSBTAG00000014583
KEGG_PATHWAY	bta05410:Hypertrophic cardiomyopathy (HCM)	1	1.85185	1	1	ENSBTAG00000020457
KEGG_PATHWAY	bta04520:Adherens junction	1	1.85185	1	1	ENSBTAG00000022927
KEGG_PATHWAY	bta00590:Arachidonic acid metabolism	1	1.85185	1	1	ENSBTAG00000014127
KEGG_PATHWAY	bta04728:Dopaminergic synapse	1	1.85185	1	1	ENSBTAG00000014583
KEGG_PATHWAY	bta05143:African trypanosomiasis	1	1.85185	1	1	ENSBTAG00000010303
KEGG_PATHWAY	bta05032:Morphine addiction	1	1.85185	1	1	ENSBTAG00000000005
KEGG_PATHWAY	bta05150:Staphylococcus aureus infection	1	1.85185	1	1	ENSBTAG00000010303
KEGG_PATHWAY	bta05164:Influenza A	1	1.85185	1	1	ENSBTAG00000010303
KEGG_PATHWAY	bta04919:Thyroid hormone signaling pathway	1	1.85185	1	1	ENSBTAG00000046644
KEGG_PATHWAY	bta04744:Phototransduction	1	1.85185	1	1	ENSBTAG00000014583
KEGG_PATHWAY	bta04350:TGF-beta signaling pathway	1	1.85185	1	1	ENSBTAG00000020457
KEGG_PATHWAY	bta05218:Melanoma	1	1.85185	1	1	ENSBTAG00000046644
KEGG_PATHWAY	bta05031:Amphetamine addiction	1	1.85185	1	1	ENSBTAG00000014583
KEGG_PATHWAY	bta05340:Primary immunodeficiency	1	1.85185	1	1	ENSBTAG00000006268
KEGG_PATHWAY	bta04022:cGMP-PKG signaling pathway	1	1.85185	1	1	ENSBTAG00000014583
KEGG_PATHWAY	bta04066:HIF-1 signaling pathway	1	1.85185	1	1	ENSBTAG00000032719
KEGG_PATHWAY	bta04924:Renin secretion	1	1.85185	1	1	ENSBTAG00000014583
KEGG_PATHWAY	bta04115:p53 signaling pathway	1	1.85185	1	1	ENSBTAG00000013340
KEGG_PATHWAY	bta04925:Aldosterone synthesis and secretion	1	1.85185	1	1	ENSBTAG00000014583
KEGG_PATHWAY	bta04913:Ovarian steroidogenesis	1	1.85185	1	1	ENSBTAG00000014127
KEGG_PATHWAY	bta05204:Chemical carcinogenesis	1	1.85185	1	1	ENSBTAG00000014127
KEGG_PATHWAY	bta05016:Huntington's disease	1	1.85185	1	1	ENSBTAG00000013340
KEGG_PATHWAY	bta00520:Amino sugar and nucleotide sugar metabolism	1	1.85185	1	1	ENSBTAG00000000259
KEGG_PATHWAY	bta04922:Glucagon signaling pathway	1	1.85185	1	1	ENSBTAG00000014583
KEGG_PATHWAY	bta04623:Cytosolic DNA-sensing pathway	1	1.85185	1	1	ENSBTAG00000006268
KEGG_PATHWAY	bta05219:Bladder cancer	1	1.85185	1	1	ENSBTAG00000046644
KEGG_PATHWAY	bta04390:Hippo signaling pathway	1	1.85185	1	1	ENSBTAG00000020457
KEGG_PATHWAY	bta05322:Systemic lupus erythematosus	1	1.85185	1	1	ENSBTAG00000013900
KEGG_PATHWAY	bta04971:Gastric acid secretion	1	1.85185	1	1	ENSBTAG00000014583
KEGG_PATHWAY	bta03050:Proteasome	1	1.85185	1	1	ENSBTAG00000021288
KEGG_PATHWAY	bta04270:Vascular smooth muscle contraction	1	1.85185	1	1	ENSBTAG00000014583
KEGG_PATHWAY	bta05020:Prion diseases	1	1.85185	1	1	ENSBTAG00000013340
KEGG_PATHWAY	bta04310:Wnt signaling pathway	1	1.85185	1	1	ENSBTAG00000022927
KEGG_PATHWAY	bta04920:Adipocytokine signaling pathway	1	1.85185	1	1	ENSBTAG00000006268
KEGG_PATHWAY	bta04730:Long-term depression	1	1.85185	1	1	ENSBTAG00000046644
KEGG_PATHWAY	bta04114:Oocyte meiosis	1	1.85185	1	1	ENSBTAG00000014583
KEGG_PATHWAY	bta04713:Circadian entrainment	1	1.85185	1	1	ENSBTAG00000014583
KEGG_PATHWAY	bta04622:RIG-I-like receptor signaling pathway	1	1.85185	1	1	ENSBTAG00000006268
KEGG_PATHWAY	bta04724:Glutamatergic synapse	1	1.85185	1	1	ENSBTAG00000000005
KEGG_PATHWAY	bta05133:Pertussis	1	1.85185	1	1	ENSBTAG00000014583
KEGG_PATHWAY	bta04261:Adrenergic signaling in cardiomyocytes	1	1.85185	1	1	ENSBTAG00000014583
KEGG_PATHWAY	bta04723:Retrograde endocannabinoid signaling	1	1.85185	1	1	ENSBTAG00000014127
KEGG_PATHWAY	bta04923:Regulation of lipolysis in adipocytes	1	1.85185	1	1	ENSBTAG00000014127
KEGG_PATHWAY	bta04914:Progesterone-mediated oocyte maturation	1	1.85185	1	1	ENSBTAG00000002474
KEGG_PATHWAY	bta04621:NOD-like receptor signaling pathway	1	1.85185	1	1	ENSBTAG00000006268
KEGG_PATHWAY	bta05414:Dilated cardiomyopathy	1	1.85185	1	1	ENSBTAG00000020457
KEGG_PATHWAY	bta04970:Salivary secretion	1	1.85185	1	1	ENSBTAG00000014583
KEGG_PATHWAY	bta04672:Intestinal immune network for IgA production	1	1.85185	1	1	ENSBTAG00000020457
KEGG_PATHWAY	bta05033:Nicotine addiction	1	1.85185	1	1	ENSBTAG00000017198
KEGG_PATHWAY	bta03010:Ribosome	1	1.85185	1	1	ENSBTAG00000011963
KEGG_PATHWAY	bta04060:Cytokine-cytokine receptor interaction	1	1.85185	1	1	ENSBTAG00000020457
KEGG_PATHWAY	bta05321:Inflammatory bowel disease (IBD)	1	1.85185	1	1	ENSBTAG00000020457
KEGG_PATHWAY	bta00562:Inositol phosphate metabolism	1	1.85185	1	1	ENSBTAG00000001030
KEGG_PATHWAY	bta04666:Fc gamma R-mediated phagocytosis	1	1.85185	1	1	ENSBTAG00000003305
KEGG_PATHWAY	bta05168:Herpes simplex infection	1	1.85185	1	1	ENSBTAG00000006268
UP_KEYWORDS	Lipoprotein	1	1.85185	1	1	ENSBTAG00000021837
UP_KEYWORDS	Palmitate	1	1.85185	1	1	ENSBTAG00000021837
UP_KEYWORDS	Chromatin regulator	1	1.85185	1	1	ENSBTAG00000019153
UP_KEYWORDS	DNA repair	1	1.85185	1	1	ENSBTAG00000020777
UP_KEYWORDS	Lipid biosynthesis	1	1.85185	1	1	ENSBTAG00000014127
UP_KEYWORDS	Calcium	1	1.85185	1	1	ENSBTAG00000014583
UP_KEYWORDS	Microsome	1	1.85185	1	1	ENSBTAG00000014127
UP_KEYWORDS	Neurotransmitter	1	1.85185	1	1	ENSBTAG00000015356
UP_KEYWORDS	mRNA splicing	1	1.85185	1	1	ENSBTAG00000019153
UP_KEYWORDS	Zymogen	1	1.85185	1	1	ENSBTAG00000021288
UP_KEYWORDS	Cell junction	1	1.85185	1	1	ENSBTAG00000017198
UP_KEYWORDS	Postsynaptic cell membrane	1	1.85185	1	1	ENSBTAG00000017198
UP_KEYWORDS	Neuropeptide	1	1.85185	1	1	ENSBTAG00000015356
UP_KEYWORDS	Chitin-binding	1	1.85185	1	1	ENSBTAG00000000259
UP_KEYWORDS	Lipid metabolism	1	1.85185	1	1	ENSBTAG00000014127
UP_KEYWORDS	Chitin degradation	1	1.85185	1	1	ENSBTAG00000000259
UP_KEYWORDS	Phagocytosis	1	1.85185	1	1	ENSBTAG00000015742
UP_KEYWORDS	Helicase	1	1.85185	1	1	ENSBTAG00000020777
UP_KEYWORDS	Threonine protease	1	1.85185	1	1	ENSBTAG00000021288
UP_KEYWORDS	Developmental protein	1	1.85185	1	1	ENSBTAG00000019153
UP_KEYWORDS	Mitogen	1	1.85185	1	1	ENSBTAG00000020457
UP_KEYWORDS	Ion transport	1	1.85185	1	1	ENSBTAG00000017198
UP_KEYWORDS	Polysaccharide degradation	1	1.85185	1	1	ENSBTAG00000000259
UP_KEYWORDS	Guanine-nucleotide releasing factor	1	1.85185	1	1	ENSBTAG00000015745
UP_KEYWORDS	Ribosomal protein	1	1.85185	1	1	ENSBTAG00000011963
UP_KEYWORDS	Prostaglandin metabolism	1	1.85185	1	1	ENSBTAG00000014127
UP_KEYWORDS	S-nitrosylation	1	1.85185	1	1	ENSBTAG00000014127
UP_KEYWORDS	Serine protease	1	1.85185	1	1	ENSBTAG00000030483
UP_KEYWORDS	GTPase activation	1	1.85185	1	1	ENSBTAG00000012125
UP_KEYWORDS	Growth factor	1	1.85185	1	1	ENSBTAG00000020457
UP_KEYWORDS	GPI-anchor biosynthesis	1	1.85185	1	1	ENSBTAG00000008433
UP_KEYWORDS	mRNA processing	1	1.85185	1	1	ENSBTAG00000019153
UP_KEYWORDS	Signal transduction inhibitor	1	1.85185	1	1	ENSBTAG00000021837
UP_KEYWORDS	Proto-oncogene	1	1.85185	1	1	ENSBTAG00000002699
UP_KEYWORDS	Peroxidase	1	1.85185	1	1	ENSBTAG00000014127
UP_KEYWORDS	Amidation	1	1.85185	1	1	ENSBTAG00000015356
UP_KEYWORDS	Mitochondrion	1	1.85185	1	1	ENSBTAG00000013340
UP_KEYWORDS	Proteasome	1	1.85185	1	1	ENSBTAG00000021288
UP_KEYWORDS	Lipid-binding	1	1.85185	1	1	ENSBTAG00000003305
UP_KEYWORDS	Aspartyl protease	1	1.85185	1	1	ENSBTAG00000003818
UP_KEYWORDS	Synapse	1	1.85185	1	1	ENSBTAG00000017198
UP_KEYWORDS	Carbohydrate metabolism	1	1.85185	1	1	ENSBTAG00000000259
UP_KEYWORDS	Fatty acid biosynthesis	1	1.85185	1	1	ENSBTAG00000014127
UP_KEYWORDS	Fatty acid metabolism	1	1.85185	1	1	ENSBTAG00000014127
UP_KEYWORDS	Activator	1	1.85185	1	1	ENSBTAG00000009128
UP_KEYWORDS	Prostaglandin biosynthesis	1	1.85185	1	1	ENSBTAG00000014127
UP_KEYWORDS	Unfolded protein response	1	1.85185	1	1	ENSBTAG00000020693
UP_KEYWORDS	Glycosidase	1	1.85185	1	1	ENSBTAG00000000259
UP_KEYWORDS	Heme	1	1.85185	1	1	ENSBTAG00000014127
UP_KEYWORDS	Endosome	1	1.85185	1	1	ENSBTAG00000007939
UP_KEYWORDS	Homeobox	1	1.85185	1	1	ENSBTAG00000009128
UP_KEYWORDS	Magnesium	1	1.85185	1	1	ENSBTAG00000002699
UP_KEYWORDS	Ion channel	1	1.85185	1	1	ENSBTAG00000017198
UP_KEYWORDS	Extracellular matrix	1	1.85185	1	1	ENSBTAG00000020457
UP_KEYWORDS	Innate immunity	1	1.85185	1	1	ENSBTAG00000008237
UP_KEYWORDS	Ligand-gated ion channel	1	1.85185	1	1	ENSBTAG00000017198
UP_SEQ_FEATURE	chain:Proteasome subunit beta type-4	1	1.85185	1	1	ENSBTAG00000021288
UP_SEQ_FEATURE	chain:Intercellular adhesion molecule 3	1	1.85185	1	1	ENSBTAG00000015742
UP_SEQ_FEATURE	splice variant	1	1.85185	1	1	ENSBTAG00000015356
UP_SEQ_FEATURE	chain:Intercellular adhesion molecule 1	1	1.85185	1	1	ENSBTAG00000010303
UP_SEQ_FEATURE	chain:NF-kappa-B essential modulator	1	1.85185	1	1	ENSBTAG00000006268
UP_SEQ_FEATURE	domain:CUE	1	1.85185	1	1	ENSBTAG00000008237
UP_SEQ_FEATURE	short sequence motif:Nuclear localization signal 5	1	1.85185	1	1	ENSBTAG00000019153
UP_SEQ_FEATURE	chain:Calmodulin	1	1.85185	1	1	ENSBTAG00000014583
UP_SEQ_FEATURE	short sequence motif:MIT-interacting motif	1	1.85185	1	1	ENSBTAG00000007939
UP_SEQ_FEATURE	peptide:Neurokinin A	1	1.85185	1	1	ENSBTAG00000015356
UP_SEQ_FEATURE	compositionally biased region:Poly-Gln	1	1.85185	1	1	ENSBTAG00000008237
UP_SEQ_FEATURE	chain:Regulator of G-protein signaling 19	1	1.85185	1	1	ENSBTAG00000021837
UP_SEQ_FEATURE	compositionally biased region:Ser-rich	1	1.85185	1	1	ENSBTAG00000019153
UP_SEQ_FEATURE	chain:Apoptosis regulator BAX	1	1.85185	1	1	ENSBTAG00000013340
UP_SEQ_FEATURE	chain:Charged multivesicular body protein 2b	1	1.85185	1	1	ENSBTAG00000007939
UP_SEQ_FEATURE	short sequence motif:Nuclear localization signal	1	1.85185	1	1	ENSBTAG00000020777
UP_SEQ_FEATURE	domain:SH3 2	1	1.85185	1	1	ENSBTAG00000003305
UP_SEQ_FEATURE	chain:Latency-associated peptide	1	1.85185	1	1	ENSBTAG00000020457
UP_SEQ_FEATURE	short sequence motif:BH2	1	1.85185	1	1	ENSBTAG00000013340
UP_SEQ_FEATURE	chain:Conserved oligomeric Golgi complex subunit 6	1	1.85185	1	1	ENSBTAG00000016635
UP_SEQ_FEATURE	domain:Chitin-binding type-2	1	1.85185	1	1	ENSBTAG00000000259
UP_SEQ_FEATURE	short sequence motif:Cell attachment site	1	1.85185	1	1	ENSBTAG00000020457
UP_SEQ_FEATURE	chain:Beta-adrenergic receptor kinase 2	1	1.85185	1	1	ENSBTAG00000000005
UP_SEQ_FEATURE	chain:Pituitary-specific positive transcription factor 1	1	1.85185	1	1	ENSBTAG00000009128
UP_SEQ_FEATURE	calcium-binding region:3	1	1.85185	1	1	ENSBTAG00000014583
UP_SEQ_FEATURE	compositionally biased region:Asp/Glu-rich (highly acidic)	1	1.85185	1	1	ENSBTAG00000003305
UP_SEQ_FEATURE	short sequence motif:BH3	1	1.85185	1	1	ENSBTAG00000013340
UP_SEQ_FEATURE	active site:For cyclooxygenase activity	1	1.85185	1	1	ENSBTAG00000014127
UP_SEQ_FEATURE	domain:B30.2/SPRY	1	1.85185	1	1	ENSBTAG00000013900
UP_SEQ_FEATURE	site:Interaction with APS	1	1.85185	1	1	ENSBTAG00000002699
UP_SEQ_FEATURE	chain:ER lumen protein retaining receptor 1	1	1.85185	1	1	ENSBTAG00000004463
UP_SEQ_FEATURE	chain:Rab GDP dissociation inhibitor alpha	1	1.85185	1	1	ENSBTAG00000012125
UP_SEQ_FEATURE	DNA-binding region:Homeobox	1	1.85185	1	1	ENSBTAG00000009128
UP_SEQ_FEATURE	calcium-binding region:4	1	1.85185	1	1	ENSBTAG00000014583
UP_SEQ_FEATURE	calcium-binding region:1	1	1.85185	1	1	ENSBTAG00000014583
UP_SEQ_FEATURE	chain:Acidic mammalian chitinase	1	1.85185	1	1	ENSBTAG00000000259
UP_SEQ_FEATURE	region of interest:Nuclear localization signal	1	1.85185	1	1	ENSBTAG00000001014
UP_SEQ_FEATURE	zinc finger region:C2HC-type	1	1.85185	1	1	ENSBTAG00000006268
UP_SEQ_FEATURE	domain:EF-hand 2	1	1.85185	1	1	ENSBTAG00000014583
UP_SEQ_FEATURE	peptide:Neuropeptide gamma, 1st part	1	1.85185	1	1	ENSBTAG00000015356
UP_SEQ_FEATURE	metal ion-binding site:Iron; catalytic	1	1.85185	1	1	ENSBTAG00000019153
UP_SEQ_FEATURE	chain:Mitogen-activated protein kinase 7	1	1.85185	1	1	ENSBTAG00000001014
UP_SEQ_FEATURE	peptide:Neuropeptide gamma, 2nd part	1	1.85185	1	1	ENSBTAG00000015356
UP_SEQ_FEATURE	chain:Post-GPI attachment to proteins factor 2	1	1.85185	1	1	ENSBTAG00000008433
UP_SEQ_FEATURE	chain:Protein YIPF5	1	1.85185	1	1	ENSBTAG00000012758
UP_SEQ_FEATURE	domain:C2	1	1.85185	1	1	ENSBTAG00000008237
UP_SEQ_FEATURE	zinc finger region:FYVE-type	1	1.85185	1	1	ENSBTAG00000002315
UP_SEQ_FEATURE	calcium-binding region:2	1	1.85185	1	1	ENSBTAG00000014583
UP_SEQ_FEATURE	chain:Guanine nucleotide exchange factor for Rab3A	1	1.85185	1	1	ENSBTAG00000015745
UP_SEQ_FEATURE	chain:40S ribosomal protein S19	1	1.85185	1	1	ENSBTAG00000011963
UP_SEQ_FEATURE	peptide:Substance P	1	1.85185	1	1	ENSBTAG00000015356
UP_SEQ_FEATURE	chain:Transforming growth factor beta-1	1	1.85185	1	1	ENSBTAG00000020457
UP_SEQ_FEATURE	chain:Bifunctional arginine demethylase and lysyl-hydroxylase JMJD6	1	1.85185	1	1	ENSBTAG00000019153
UP_SEQ_FEATURE	domain:Helicase C-terminal	1	1.85185	1	1	ENSBTAG00000020777
UP_SEQ_FEATURE	region of interest:Required for binding to MAP2K5	1	1.85185	1	1	ENSBTAG00000001014
UP_SEQ_FEATURE	domain:SH3 1	1	1.85185	1	1	ENSBTAG00000003305
UP_SEQ_FEATURE	chain:E3 ubiquitin-protein ligase RNF34	1	1.85185	1	1	ENSBTAG00000002315
UP_SEQ_FEATURE	chain:Toll-interacting protein	1	1.85185	1	1	ENSBTAG00000008237
UP_SEQ_FEATURE	short sequence motif:TXY	1	1.85185	1	1	ENSBTAG00000001014
UP_SEQ_FEATURE	compositionally biased region:Asp/Glu-rich	1	1.85185	1	1	ENSBTAG00000002315
UP_SEQ_FEATURE	compositionally biased region:Poly-Ser	1	1.85185	1	1	ENSBTAG00000000259
UP_SEQ_FEATURE	compositionally biased region:Pro-rich	1	1.85185	1	1	ENSBTAG00000001014
UP_SEQ_FEATURE	compositionally biased region:Asp/Glu-rich (acidic)	1	1.85185	1	1	ENSBTAG00000020777
UP_SEQ_FEATURE	chain:Neutrophil cytosol factor 1	1	1.85185	1	1	ENSBTAG00000003305
UP_SEQ_FEATURE	cross-link:Glycyl lysine isopeptide (Lys-Gly) (interchain with G-Cter in ubiquitin)	1	1.85185	1	1	ENSBTAG00000014583
UP_SEQ_FEATURE	metal ion-binding site:Iron (heme axial ligand)	1	1.85185	1	1	ENSBTAG00000014127
UP_SEQ_FEATURE	region of interest:May not be required for kinase activity; required to stimulate MEF2C activity	1	1.85185	1	1	ENSBTAG00000001014
UP_SEQ_FEATURE	peptide:C-terminal-flanking peptide	1	1.85185	1	1	ENSBTAG00000015356
UP_SEQ_FEATURE	chain:Derlin-1	1	1.85185	1	1	ENSBTAG00000020693
UP_SEQ_FEATURE	domain:Leucine-zipper	1	1.85185	1	1	ENSBTAG00000006268
UP_SEQ_FEATURE	region of interest:Interaction with CHUK/IKBKB	1	1.85185	1	1	ENSBTAG00000006268
UP_SEQ_FEATURE	short sequence motif:Nuclear localization signal 2	1	1.85185	1	1	ENSBTAG00000019153
UP_SEQ_FEATURE	domain:SAP 2	1	1.85185	1	1	ENSBTAG00000002315
UP_SEQ_FEATURE	chain:Prostaglandin G/H synthase 2	1	1.85185	1	1	ENSBTAG00000014127
UP_SEQ_FEATURE	short sequence motif:Nuclear localization signal 4	1	1.85185	1	1	ENSBTAG00000019153
UP_SEQ_FEATURE	domain:EF-hand 1	1	1.85185	1	1	ENSBTAG00000014583
UP_SEQ_FEATURE	domain:Longin	1	1.85185	1	1	ENSBTAG00000006570
UP_SEQ_FEATURE	compositionally biased region:Arg/Lys-rich (highly basic)	1	1.85185	1	1	ENSBTAG00000003305
UP_SEQ_FEATURE	site:Cleavage; by caspase-3	1	1.85185	1	1	ENSBTAG00000002315
UP_SEQ_FEATURE	site:Aspirin-acetylated serine	1	1.85185	1	1	ENSBTAG00000014127
UP_SEQ_FEATURE	domain:SAP 1	1	1.85185	1	1	ENSBTAG00000002315
UP_SEQ_FEATURE	compositionally biased region:Arg-rich	1	1.85185	1	1	ENSBTAG00000001014
UP_SEQ_FEATURE	domain:EF-hand 4	1	1.85185	1	1	ENSBTAG00000014583
UP_SEQ_FEATURE	chain:TFIIH basal transcription factor complex helicase XPB subunit	1	1.85185	1	1	ENSBTAG00000020777
UP_SEQ_FEATURE	chain:Transmembrane protein 208	1	1.85185	1	1	ENSBTAG00000002327
UP_SEQ_FEATURE	region of interest:Interaction with Sec23	1	1.85185	1	1	ENSBTAG00000012758
UP_SEQ_FEATURE	short sequence motif:Nuclear localization signal 3	1	1.85185	1	1	ENSBTAG00000019153
UP_SEQ_FEATURE	region of interest:Interaction with GIPC	1	1.85185	1	1	ENSBTAG00000021837
UP_SEQ_FEATURE	short sequence motif:Nuclear localization signal 1	1	1.85185	1	1	ENSBTAG00000019153
UP_SEQ_FEATURE	domain:AGC-kinase C-terminal	1	1.85185	1	1	ENSBTAG00000000005
UP_SEQ_FEATURE	chain:Mast/stem cell growth factor receptor	1	1.85185	1	1	ENSBTAG00000002699
UP_SEQ_FEATURE	active site:Proton donor	1	1.85185	1	1	ENSBTAG00000000259
UP_SEQ_FEATURE	zinc finger region:B box-type	1	1.85185	1	1	ENSBTAG00000013900
UP_SEQ_FEATURE	peptide:Neuropeptide K	1	1.85185	1	1	ENSBTAG00000015356
UP_SEQ_FEATURE	region of interest:N-terminal	1	1.85185	1	1	ENSBTAG00000000005
UP_SEQ_FEATURE	domain:PH	1	1.85185	1	1	ENSBTAG00000000005
UP_SEQ_FEATURE	binding site:Substrate	1	1.85185	1	1	ENSBTAG00000019153
UP_SEQ_FEATURE	short sequence motif:Cell attachment site; atypical	1	1.85185	1	1	ENSBTAG00000010303
UP_SEQ_FEATURE	chain:Vesicle-trafficking protein SEC22c	1	1.85185	1	1	ENSBTAG00000006570
UP_SEQ_FEATURE	region of interest:Required for cytoplasmic targeting	1	1.85185	1	1	ENSBTAG00000001014
UP_SEQ_FEATURE	short sequence motif:BH1	1	1.85185	1	1	ENSBTAG00000013340
UP_SEQ_FEATURE	domain:POU-specific	1	1.85185	1	1	ENSBTAG00000009128
UP_SEQ_FEATURE	region of interest:Necessary for oligomerization	1	1.85185	1	1	ENSBTAG00000001014
UP_SEQ_FEATURE	chain:52 kDa Ro protein	1	1.85185	1	1	ENSBTAG00000013900
UP_SEQ_FEATURE	domain:EF-hand 3	1	1.85185	1	1	ENSBTAG00000014583
UP_SEQ_FEATURE	domain:Helicase ATP-binding	1	1.85185	1	1	ENSBTAG00000020777
UP_SEQ_FEATURE	domain:PX	1	1.85185	1	1	ENSBTAG00000003305
UP_SEQ_FEATURE	domain:EGF-like	1	1.85185	1	1	ENSBTAG00000014127
UP_SEQ_FEATURE	short sequence motif:DEVH box	1	1.85185	1	1	ENSBTAG00000020777
UP_SEQ_FEATURE	domain:JmjC	1	1.85185	1	1	ENSBTAG00000019153
--------------------
