# Supplementary material for: Genome-wide association studies for immunoglobulin concentrations in colostrum and serum in Chinese Holstein
Source: BMC Genomics. 2022 Jan 10;23:41. doi: 10.1186/s12864-021-08250-5 (PMC8744259; doi:10.1186/s12864-021-08250-5)
Supplement: Supplementary file 3 — Additional file 3. MAP file of SNP data. [file 12864_2021_8250_MOESM3_ESM.txt]

1	BovineHD0100000005	0	16947
1	BovineHD0100000026	0	78655
1	BovineHD0100000035	0	120183
1	Hapmap43437-BTA-101873	0	135098
1	BovineHD0100000048	0	158820
1	BovineHD0100000051	0	163995
1	BovineHD0100000057	0	183040
1	BovineHD0100000064	0	208728
1	BovineHD0100000067	0	218271
1	BovineHD0100000079	0	278952
1	BovineHD0100000082	0	290690
1	BovineHD0100000086	0	309487
1	BovineHD0100000092	0	331465
1	BovineHD0100000110	0	376967
1	Hapmap34944-BES1_Contig627_1906	0	393248
1	BovineHD0100000136	0	413044
1	BovineHD0100000151	0	452345
1	BovineHD0100000155	0	458718
1	BovineHD0100000161	0	465262
1	ARS-BFGL-NGS-98142	0	471078
1	BovineHD0100000166	0	473223
1	BovineHD0100000170	0	487056
1	BovineHD0100000173	0	509915
1	Hapmap53946-rs29015852	0	516404
1	BovineHD0100000200	0	602066
1	BovineHD0100000213	0	639934
1	BovineHD0100000224	0	664791
1	BovineHD0100000229	0	679689
1	BovineHD0100000234	0	695310
1	BovineHD0100000242	0	737648
1	BovineHD0100000244	0	747573
1	BovineHD0100000254	0	811543
1	BovineHD0100000257	0	819621
1	BovineHD0100000261	0	835371
1	ARS-BFGL-BAC-32770	0	845494
1	BovineHD0100000280	0	866012
1	ARS-BFGL-NGS-65067	0	883895
1	BovineHD0100000291	0	895420
1	BovineHD0100000293	0	900799
1	BovineHD0100000297	0	906528
1	BovineHD0100000304	0	931233
1	BovineHD0100000319	0	964835
1	ARS-BFGL-NGS-3964	0	974586
1	BovineHD0100000331	0	994437
1	ARS-BFGL-NGS-98203	0	1009504
1	BovineHD0100000344	0	1040958
1	BovineHD0100000350	0	1064428
1	BovineHD0100000354	0	1082403
1	BovineHD0100000360	0	1100850
1	ARS-BFGL-BAC-2376	0	1114422
1	BovineHD0100000373	0	1143137
1	BovineHD0100000382	0	1196883
1	BovineHD0100000391	0	1248050
1	BovineHD0100000396	0	1268841
1	BovineHD0100000400	0	1282813
1	BovineHD0100000402	0	1289881
1	BovineHD0100000406	0	1304562
1	ARS-BFGL-BAC-14857	0	1336351
1	Hapmap53766-ss46526150	0	1359951
1	BovineHD4100000006	0	1376932
1	ARS-BFGL-NGS-115971	0	1385605
1	BovineHD0100000437	0	1411277
1	BovineHD0100000453	0	1485786
1	BovineHD0100000455	0	1492106
1	BTA-39394-no-rs	0	1513277
1	BovineHD0100000473	0	1529411
1	BovineHD0100000488	0	1557330
1	ARS-BFGL-NGS-105306	0	1582828
1	ARS-BFGL-NGS-87636	0	1603944
1	BovineHD0100000526	0	1650994
1	ARS-BFGL-NGS-39992	0	1668494
1	ARS-BFGL-NGS-25183	0	1896112
1	ARS-BFGL-NGS-76349	0	1921756
1	ARS-BFGL-BAC-7317	0	1983902
1	BovineHD0100000619	0	2023687
1	BovineHD0100000629	0	2040563
1	BovineHD0100000636	0	2071084
1	BovineHD0100000646	0	2117893
1	BovineHD0100000658	0	2172869
1	BovineHD0100000668	0	2222338
1	BovineHD0100000676	0	2250886
1	BovineHD0100000681	0	2262097
1	BovineHD0100000687	0	2277218
1	BovineHD0100000704	0	2300660
1	ARS-BFGL-NGS-115671	0	2313042
1	BovineHD0100000714	0	2328001
1	BovineHD0100000721	0	2340614
1	BovineHD0100000740	0	2381466
1	ARS-BFGL-NGS-71085	0	2393763
1	BovineHD0100000780	0	2426750
1	BovineHD4100000021	0	2451905
1	BovineHD0100000805	0	2471818
1	BovineHD0100000807	0	2475470
1	BovineHD0100000813	0	2488038
1	BovineHD4100000023	0	2509966
1	ARS-BFGL-NGS-22858	0	2524748
1	BovineHD0100000832	0	2539996
1	BovineHD4100000025	0	2558859
1	BovineHD0100000840	0	2559848
1	BovineHD0100000845	0	2571651
1	BovineHD0100000857	0	2595204
1	BovineHD0100000861	0	2619540
1	BovineHD0100000863	0	2632340
1	BovineHD0100000872	0	2658686
1	BovineHD0100000878	0	2669386
1	BovineHD0100000887	0	2694947
1	BovineHD0100000895	0	2712746
1	BovineHD0100000899	0	2724584
1	BovineHD0100000905	0	2741967
1	BovineHD0100000908	0	2749057
1	ARS-BFGL-NGS-98287	0	2749920
1	BovineHD0100000917	0	2758093
1	BovineHD0100000923	0	2763184
1	BTB-00001612	0	2771830
1	BovineHD0100000930	0	2784249
1	BovineHD0100000948	0	2836361
1	BovineHD0100000953	0	2861346
1	BovineHD0100000964	0	2882794
1	BovineHD0100000971	0	2898664
1	BTB-00001299	0	2942947
1	BovineHD0100000985	0	2951695
1	ARS-BFGL-NGS-37412	0	2977063
1	BovineHD0100001009	0	3006723
1	BovineHD0100001017	0	3023897
1	BovineHD0100001022	0	3044481
1	BTB-02081949	0	3079342
1	BovineHD0100001043	0	3139145
1	ARS-BFGL-NGS-43924	0	3148834
1	BovineHD0100001045	0	3150839
1	BovineHD0100001052	0	3177515
1	ARS-BFGL-NGS-30999	0	3197378
1	BovineHD0100001066	0	3230920
1	ARS-USMARC-Parent-DQ381153-rs29012842	0	3249057
1	BovineHD0100001080	0	3259031
1	BovineHD0100001083	0	3263364
1	BovineHD0100001088	0	3280661
1	BovineHD0100001090	0	3289419
1	ARS-BFGL-NGS-37505	0	3295844
1	BovineHD0100001094	0	3305067
1	BovineHD0100001098	0	3318508
1	BovineHD0100001101	0	3329148
1	ARS-BFGL-NGS-107481	0	3343059
1	BovineHD0100001109	0	3361183
1	BovineHD0100001114	0	3368385
1	ARS-BFGL-NGS-108686	0	3377291
1	BovineHD0100001133	0	3414181
1	ARS-BFGL-NGS-36096	0	3433611
1	BovineHD0100001143	0	3446917
1	BovineHD0100001148	0	3453784
1	BTA-32603-no-rs	0	3459530
1	BovineHD0100001164	0	3515994
1	BovineHD0100001174	0	3546860
1	BovineHD4100000036	0	3553857
1	ARS-BFGL-NGS-43005	0	3568205
1	BovineHD0100001188	0	3585190
1	Hapmap59750-rs29024375	0	3601437
1	BovineHD0100001225	0	3639885
1	BovineHD0100001254	0	3757711
1	ARS-BFGL-NGS-81011	0	3792863
1	BovineHD0100001276	0	3808362
1	BovineHD0100001280	0	3825308
1	BTB-00003162	0	3846214
1	BovineHD0100001293	0	3869530
1	BTB-00003073	0	3873380
1	BovineHD0100001301	0	3881053
1	BovineHD0100001308	0	3893570
1	BTB-00002966	0	3913742
1	BovineHD0100001326	0	3975003
1	BovineHD0100001332	0	3987104
1	BovineHD0100001342	0	4017463
1	Hapmap42913-BTA-33619	0	4052161
1	BovineHD0100001367	0	4065811
1	BTA-33606-no-rs	0	4076896
1	BovineHD0100001373	0	4094558
1	BovineHD0100001406	0	4273282
1	BovineHD0100001409	0	4286473
1	BTB-02105769	0	4311365
1	ARS-BFGL-NGS-65157	0	4348137
1	BovineHD0100001424	0	4361639
1	BovineHD0100001438	0	4390360
1	BovineHD0100001441	0	4402179
1	BovineHD0100001444	0	4421333
1	BovineHD0100001459	0	4514497
1	BovineHD0100001464	0	4532199
1	BovineHD0100001485	0	4585199
1	Hapmap38555-BTA-101264	0	4602508
1	BovineHD0100001491	0	4608260
1	BovineHD0100001499	0	4622963
1	BovineHD0100001507	0	4636357
1	BovineHD0100001512	0	4654050
1	Hapmap60540-rs29021339	0	4727118
1	BovineHD0100001535	0	4740225
1	BovineHD0100001536	0	4746952
1	Hapmap60652-rs29022048	0	4784221
1	BovineHD0100001557	0	4795736
1	BovineHD0100001562	0	4808910
1	BovineHD0100001579	0	4834622
1	BovineHD0100001596	0	4894678
1	ARS-BFGL-NGS-111125	0	4910208
1	BovineHD0100001610	0	4923499
1	BTB-01160026	0	4933748
1	BovineHD0100001623	0	4974829
1	BovineHD0100001629	0	4996189
1	BovineHD0100001633	0	5010388
1	Hapmap44178-BTA-101248	0	5010974
1	BovineHD0100001637	0	5015373
1	BovineHD0100001640	0	5021762
1	ARS-BFGL-NGS-114983	0	5034441
1	BovineHD0100001660	0	5069625
1	BovineHD0100001678	0	5141736
1	BTB-01728863	0	5179453
1	BovineHD0100001699	0	5218053
1	BovineHD4100000041	0	5297406
1	BovineHD0100001705	0	5314060
1	ARS-BFGL-NGS-100349	0	5319965
1	BovineHD0100001716	0	5326367
1	BovineHD0100001722	0	5349437
1	BTA-122021-no-rs	0	5374084
1	BTB-00003770	0	5398072
1	BovineHD0100001737	0	5402036
1	BovineHD0100001741	0	5418943
1	BovineHD0100001745	0	5432229
1	BovineHD0100001769	0	5490319
1	Hapmap38892-BTA-36614	0	5496635
1	BTA-120711-no-rs	0	5541297
1	BovineHD0100001788	0	5549420
1	BTA-35637-no-rs	0	5610335
1	BovineHD0100001817	0	5629110
1	ARS-BFGL-NGS-115182	0	5649323
1	BovineHD0100001844	0	5682299
1	BovineHD0100001854	0	5703347
1	BovineHD0100001857	0	5721588
1	BovineHD0100001865	0	5740670
1	BovineHD0100001869	0	5752718
1	BovineHD0100001895	0	5820147
1	BovineHD0100001899	0	5836509
1	BovineHD0100001921	0	5900914
1	Hapmap36132-SCAFFOLD45728_8109	0	5906404
1	BovineHD0100001934	0	5932501
1	BovineHD0100001935	0	5935339
1	ARS-BFGL-NGS-113844	0	5936648
1	ARS-BFGL-NGS-28832	0	5962522
1	BovineHD0100001960	0	5976378
1	BTB-01489336	0	5997487
1	BovineHD0100001962	0	6000499
1	ARS-BFGL-NGS-115389	0	6024691
1	BovineHD0100001976	0	6053685
1	BovineHD0100001978	0	6063419
1	BTB-01489466	0	6082018
1	BovineHD0100001986	0	6102325
1	BovineHD0100001991	0	6122975
1	Hapmap56173-ss46526166	0	6154638
1	Hapmap51901-BTA-42438	0	6187555
1	BovineHD0100002020	0	6207314
1	BovineHD0100002023	0	6236417
1	BovineHD0100002036	0	6269652
1	ARS-BFGL-NGS-109057	0	6307443
1	BovineHD0100002068	0	6363510
1	ARS-BFGL-NGS-41525	0	6383413
1	BovineHD0100002084	0	6397764
1	Hapmap34831-BES10_Contig712_1090	0	6432366
1	BovineHD0100002106	0	6442445
1	BovineHD0100002107	0	6450599
1	BovineHD0100002109	0	6464105
1	BovineHD0100002121	0	6491238
1	UA-IFASA-8265	0	6492449
1	BovineHD0100002127	0	6521869
1	BTA-44295-no-rs	0	6526757
1	BTA-44308-no-rs	0	6565463
1	BTA-45181-no-rs	0	6623322
1	BovineHD0100002168	0	6632404
1	ARS-BFGL-NGS-11803	0	6643841
1	BTA-45221-no-rs	0	6674252
1	BovineHD0100002179	0	6696216
1	BovineHD0100002183	0	6717877
1	BovineHD0100002189	0	6755923
1	BovineHD0100002195	0	6789452
1	BovineHD0100002202	0	6809918
1	BovineHD4100000049	0	6816494
1	BTA-46228-no-rs	0	6882069
1	BovineHD0100002252	0	6916421
1	BovineHD0100002272	0	6954133
1	BovineHD0100002277	0	6965325
1	BTA-47159-no-rs	0	6967148
1	BovineHD0100002282	0	6972463
1	BovineHD0100002291	0	7005854
1	BovineHD0100002309	0	7055334
1	BovineHD0100002318	0	7079766
1	BovineHD0100002331	0	7135369
1	BovineHD0100002338	0	7165460
1	BovineHD0100002347	0	7192034
1	BovineHD0100002350	0	7199223
1	BovineHD0100002363	0	7238880
1	ARS-BFGL-NGS-103833	0	7260284
1	BovineHD0100002384	0	7324641
1	ARS-BFGL-NGS-114174	0	7344117
1	BovineHD0100002396	0	7368909
1	BTA-48234-no-rs	0	7370460
1	BTA-29644-no-rs	0	7405025
1	BovineHD0100002411	0	7457212
1	Hapmap48967-BTA-97940	0	7483936
1	BovineHD0100002422	0	7504219
1	BovineHD0100002423	0	7508196
1	BTB-01493780	0	7530524
1	BovineHD0100002437	0	7569517
1	BovineHD0100002440	0	7590781
1	BovineHD0100002449	0	7634254
1	BovineHD0100002455	0	7665323
1	BTA-50285-no-rs	0	7669386
1	BovineHD0100002458	0	7682043
1	Hapmap41255-BTA-40460	0	7706031
1	BTA-114657-no-rs	0	7728571
1	BovineHD0100002480	0	7737122
1	ARS-BFGL-NGS-116504	0	7755400
1	BovineHD0100002505	0	7839576
1	BovineHD0100002509	0	7869821
1	BovineHD0100002513	0	7882299
1	BovineHD0100002518	0	7901376
1	ARS-BFGL-NGS-105113	0	7943430
1	BovineHD0100002539	0	8016607
1	ARS-BFGL-NGS-44292	0	8054589
1	BovineHD0100002563	0	8094477
1	ARS-BFGL-BAC-32146	0	8132280
1	Hapmap42827-BTA-116887	0	8148041
1	BovineHD0100002584	0	8161725
1	BovineHD0100002591	0	8190383
1	BovineHD0100002599	0	8223207
1	Hapmap54753-rs29013987	0	8240375
1	BovineHD0100002610	0	8260443
1	BovineHD0100002617	0	8282745
1	BovineHD0100002622	0	8318121
1	ARS-BFGL-NGS-119108	0	8347160
1	BTA-94232-no-rs	0	8377141
1	BovineHD0100002653	0	8414923
1	BovineHD0100002674	0	8486191
1	BTA-120428-no-rs	0	8519686
1	BovineHD0100002683	0	8546221
1	BovineHD0100002691	0	8584335
1	BovineHD0100002694	0	8597939
1	BovineHD0100002698	0	8605403
1	Hapmap49483-BTA-120432	0	8627862
1	BovineHD0100002717	0	8653677
1	BovineHD0100002727	0	8683163
1	BovineHD0100002735	0	8709327
1	BovineHD0100002741	0	8740396
1	BovineHD0100002749	0	8776536
1	BovineHD0100002758	0	8808152
1	Hapmap59566-rs29024165	0	8837296
1	BTA-120430-no-rs	0	8895681
1	BovineHD0100002794	0	8931024
1	Hapmap58026-ss46526282	0	8963404
1	Hapmap52559-rs29015773	0	8998063
1	BovineHD0100002817	0	9000220
1	BovineHD0100002818	0	9001005
1	BovineHD0100002821	0	9004593
1	ARS-BFGL-NGS-118398	0	9019409
1	BovineHD0100002828	0	9038916
1	BovineHD0100002836	0	9080890
1	BovineHD0100002845	0	9118365
1	BovineHD0100002848	0	9123039
1	BovineHD0100002855	0	9155528
1	BovineHD0100002860	0	9174446
1	BovineHD0100002867	0	9203688
1	BovineHD0100002870	0	9216233
1	BovineHD0100002876	0	9228710
1	BovineHD0100002878	0	9238661
1	BovineHD0100002881	0	9246253
1	BovineHD0100002890	0	9283006
1	BovineHD0100002895	0	9302566
1	Hapmap39995-BTA-39516	0	9323844
1	BovineHD0100002903	0	9328940
1	BovineHD0100002911	0	9358056
1	BovineHD0100002913	0	9366180
1	Hapmap50953-BTA-39491	0	9375752
1	BovineHD0100002919	0	9384280
1	BTA-38496-no-rs	0	9404794
1	BovineHD0100002947	0	9436786
1	BovineHD0100002950	0	9459494
1	BovineHD0100002952	0	9468617
1	BovineHD0100002955	0	9481429
1	BovineHD0100002963	0	9514731
1	BovineHD0100002973	0	9525915
1	BovineHD0100002978	0	9534761
1	BovineHD0100002980	0	9542848
1	BovineHD0100002995	0	9581815
1	ARS-BFGL-NGS-113570	0	9601018
1	BovineHD0100003021	0	9625717
1	Hapmap54975-rs29019203	0	9636803
1	BovineHD0100003046	0	9672196
1	BovineHD0100003049	0	9681349
1	BovineHD0100003065	0	9701428
1	BovineHD0100003082	0	9737576
1	BovineHD0100003089	0	9753106
1	BovineHD0100003108	0	9776144
1	BovineHD0100003129	0	9819423
1	BovineHD0100003136	0	9837444
1	UA-IFASA-5979	0	9852144
1	BovineHD0100003154	0	9878154
1	ARS-BFGL-NGS-548	0	9900095
1	BovineHD0100003186	0	9926442
1	ARS-BFGL-NGS-43310	0	9940497
1	BovineHD0100003200	0	9957346
1	BovineHD0100003212	0	9980206
1	BovineHD0100003225	0	10025639
1	Hapmap57724-rs29022825	0	10056851
1	Hapmap44892-BTA-50337	0	10102749
1	BTA-50328-no-rs	0	10125531
1	BovineHD0100003253	0	10126355
1	ARS-BFGL-NGS-108684	0	10149581
1	Hapmap51183-BTA-19351	0	10171706
1	BovineHD0100003282	0	10188061
1	BovineHD0100003285	0	10205317
1	BovineHD0100003296	0	10246189
1	BovineHD0100003300	0	10256651
1	BovineHD0100003303	0	10267244
1	BovineHD0100003313	0	10346929
1	BovineHD0100003327	0	10392995
1	BovineHD0100003332	0	10404956
1	BovineHD0100003357	0	10496122
1	BovineHD0100003367	0	10521326
1	BovineHD0100003385	0	10583956
1	BovineHD0100003394	0	10610150
1	BovineHD0100003399	0	10631878
1	BovineHD0100003407	0	10671691
1	BovineHD0100003419	0	10731134
1	BovineHD0100003431	0	10807802
1	Hapmap40304-BTA-17131	0	10848225
1	BovineHD0100003442	0	10854860
1	BovineHD0100003443	0	10856771
1	BovineHD0100003453	0	10885447
1	BovineHD0100003459	0	10916880
1	BovineHD0100003473	0	10980182
1	Hapmap38737-BTA-22640	0	11023298
1	BovineHD0100003487	0	11052394
1	BovineHD0100003495	0	11096493
1	BovineHD0100003498	0	11108205
1	BovineHD0100003501	0	11116949
1	BovineHD0100003505	0	11136532
1	BovineHD0100003512	0	11155914
1	Hapmap54322-rs29009637	0	11158004
1	BovineHD0100003522	0	11188533
1	BovineHD0100003524	0	11199579
1	BovineHD0100003526	0	11206880
1	BovineHD0100003540	0	11258814
1	BovineHD0100003560	0	11304712
1	Hapmap55642-rs29027263	0	11379578
1	BTA-29334-no-rs	0	11400265
1	BovineHD0100003588	0	11434768
1	BovineHD0100003606	0	11482232
1	BovineHD0100003614	0	11518707
1	BovineHD0100003618	0	11544914
1	BovineHD0100003624	0	11573575
1	BovineHD0100003627	0	11585713
1	Hapmap50731-BTA-55344	0	11603310
1	BTA-55326-no-rs	0	11635104
1	BovineHD0100003647	0	11675220
1	BovineHD0100003660	0	11718605
1	BovineHD0100003662	0	11725542
1	ARS-BFGL-NGS-115663	0	11743590
1	BovineHD0100003675	0	11761358
1	BovineHD0100003708	0	11843822
1	Hapmap43879-BTA-54328	0	11845279
1	Hapmap55464-rs29015665	0	11865992
1	BovineHD0100003713	0	11867404
1	BTA-54318-no-rs	0	11887794
1	BovineHD0100003722	0	11905033
1	BovineHD0100003734	0	11959779
1	BovineHD0100003737	0	11974367
1	BovineHD0100003739	0	11983577
1	BovineHD0100003741	0	11996727
1	BovineHD0100003746	0	12022443
1	BovineHD0100003770	0	12125302
1	BTB-00005611	0	12196038
1	BovineHD0100003790	0	12241285
1	BovineHD0100003799	0	12271396
1	BovineHD0100003801	0	12278180
1	BovineHD4100000091	0	12294173
1	BovineHD0100003815	0	12307797
1	BovineHD0100003819	0	12332161
1	BovineHD0100003825	0	12346920
1	BovineHD0100003831	0	12363414
1	BovineHD0100003839	0	12455185
1	BovineHD0100003869	0	12517363
1	BovineHD0100003888	0	12564869
1	BovineHD0100003897	0	12611321
1	BovineHD0100003917	0	12663273
1	Hapmap24222-BTA-88936	0	13089432
1	BovineHD0100004053	0	13126480
1	BovineHD0100004058	0	13146285
1	BovineHD0100004066	0	13162321
1	BovineHD0100004076	0	13200307
1	BovineHD0100004094	0	13279840
1	BovineHD0100004100	0	13315545
1	BovineHD0100004101	0	13323770
1	BovineHD0100004106	0	13341500
1	BovineHD0100004147	0	13491799
1	BovineHD0100004152	0	13515029
1	BovineHD0100004161	0	13556463
1	BovineHD0100004165	0	13583333
1	BovineHD0100004172	0	13620495
1	BovineHD0100004179	0	13654541
1	BovineHD0100004183	0	13665574
1	BovineHD0100004186	0	13671479
1	BovineHD0100004189	0	13683821
1	BovineHD0100004216	0	13730575
1	BovineHD0100004227	0	13755812
1	BovineHD0100004242	0	13781508
1	BovineHD0100004249	0	13804417
1	BovineHD0100004276	0	13896388
1	BovineHD0100004283	0	13923360
1	BovineHD0100004290	0	13951505
1	BTA-103292-no-rs	0	13979316
1	BovineHD0100004304	0	14001797
1	BovineHD0100004314	0	14043059
1	BovineHD0100004316	0	14047297
1	Hapmap24335-BTA-127763	0	14064065
1	BovineHD0100004332	0	14146402
1	BovineHD0100004338	0	14163811
1	BovineHD0100004342	0	14183173
1	BovineHD0100004359	0	14231565
1	ARS-BFGL-NGS-104754	0	14260986
1	BovineHD0100004373	0	14272105
1	BovineHD0100004382	0	14292842
1	BovineHD0100004398	0	14328178
1	BovineHD0100004408	0	14354159
1	BovineHD0100004417	0	14379994
1	BovineHD0100004420	0	14391928
1	BovineHD0100004424	0	14409803
1	Hapmap52363-rs29013338	0	14417802
1	ARS-BFGL-NGS-27558	0	14438946
1	BovineHD0100004435	0	14460312
1	ARS-BFGL-NGS-107530	0	14468037
1	BovineHD0100004442	0	14489128
1	BTB-01807638	0	14502746
1	BovineHD0100004447	0	14509193
1	BovineHD0100004453	0	14527316
1	BTA-28028-no-rs	0	14551165
1	BovineHD0100004469	0	14584434
1	BTB-00502293	0	14587033
1	BTB-00502247	0	14626307
1	BovineHD0100004480	0	14646813
1	BovineHD0100004486	0	14664838
1	BTA-97382-no-rs	0	14708162
1	BovineHD0100004501	0	14740447
1	BovineHD0100004508	0	14751878
1	BovineHD0100004520	0	14819445
1	BovineHD0100004528	0	14850164
1	Hapmap51685-BTA-113867	0	14876816
1	BovineHD0100004540	0	14898361
1	Hapmap50227-BTA-113868	0	14909272
1	BovineHD0100004544	0	14912759
1	BovineHD0100004550	0	14933060
1	BTB-01224765	0	14961941
1	BovineHD0100004579	0	14982231
1	BovineHD0100004592	0	15032206
1	ARS-BFGL-NGS-102441	0	15071831
1	BovineHD0100004620	0	15090617
1	ARS-BFGL-BAC-13008	0	15091381
1	BovineHD0100004626	0	15103954
1	BTA-113886-no-rs	0	15122719
1	BovineHD0100004636	0	15138115
1	BTA-113888-no-rs	0	15149266
1	BovineHD0100004644	0	15157628
1	BovineHD0100004649	0	15168554
1	BovineHD0100004654	0	15178957
1	BovineHD0100004661	0	15207398
1	BovineHD0100004686	0	15296426
1	BovineHD0100004690	0	15323293
1	BovineHD0100004697	0	15344864
1	BovineHD0100004707	0	15384481
1	BovineHD0100004712	0	15414967
1	BovineHD0100004741	0	15519773
1	Hapmap58809-rs29017514	0	15528039
1	BovineHD0100004756	0	15564496
1	BovineHD0100004762	0	15579607
1	BTB-01193581	0	15605365
1	BTB-00569345	0	15646164
1	ARS-BFGL-NGS-95377	0	15677492
1	BovineHD0100004812	0	15709229
1	BovineHD0100004815	0	15740861
1	BTB-01193494	0	15755523
1	BovineHD0100004833	0	15845133
1	Hapmap41782-BTA-16216	0	15853040
1	BovineHD0100004843	0	15868881
1	ARS-BFGL-NGS-32422	0	15937076
1	BovineHD0100004884	0	16017165
1	BovineHD0100004888	0	16033785
1	BovineHD0100004895	0	16052353
1	BovineHD0100004897	0	16061887
1	BovineHD0100004898	0	16069418
1	BovineHD0100004919	0	16134017
1	BovineHD0100004926	0	16156864
1	BovineHD0100004931	0	16163314
1	BovineHD0100004945	0	16221319
1	BTB-01084253	0	16245203
1	BovineHD0100004952	0	16248021
1	BovineHD0100004956	0	16266804
1	BovineHD0100004961	0	16293698
1	BovineHD0100004968	0	16313323
1	BovineHD0100004973	0	16340891
1	BovineHD0100004977	0	16371410
1	Hapmap51162-BTA-118728	0	16477085
1	BovineHD0100005004	0	16482371
1	ARS-BFGL-NGS-22727	0	16525498
1	BovineHD0100005044	0	16609927
1	BovineHD0100005053	0	16628592
1	BovineHD0100005059	0	16650255
1	BTA-118719-no-rs	0	16673009
1	BovineHD0100005070	0	16697495
1	Hapmap60239-rs29019581	0	16715975
1	Hapmap39625-BTA-118605	0	16744848
1	BovineHD0100005079	0	16751754
1	BovineHD0100005085	0	16781572
1	BTB-00757818	0	16831770
1	BovineHD0100005095	0	16862494
1	BovineHD0100005100	0	16892320
1	BTB-00757888	0	16923285
1	BovineHD0100005121	0	16956965
1	ARS-BFGL-NGS-51809	0	16963232
1	BTA-118731-no-rs	0	16997662
1	BovineHD0100005160	0	17033398
1	ARS-BFGL-BAC-11101	0	17050262
1	BovineHD0100005185	0	17080656
1	BovineHD0100005187	0	17089195
1	BovineHD0100005191	0	17118478
1	BovineHD0100005193	0	17134487
1	BovineHD0100005201	0	17190777
1	BovineHD0100005208	0	17220929
1	BovineHD0100005234	0	17354497
1	BovineHD0100005238	0	17377883
1	BovineHD0100005242	0	17392623
1	ARS-BFGL-NGS-112632	0	17425222
1	BTB-00005987	0	17448939
1	BovineHD0100005261	0	17487893
1	Hapmap44269-BTA-67047	0	17504974
1	BovineHD0100005286	0	17560887
1	BovineHD0100005296	0	17598522
1	ARS-BFGL-NGS-104769	0	17641624
1	BovineHD0100005323	0	17657090
1	BovineHD0100005334	0	17714938
1	BovineHD0100005339	0	17749580
1	BovineHD0100005349	0	17784126
1	ARS-BFGL-NGS-26632	0	17790637
1	BovineHD0100005352	0	17800429
1	BovineHD0100005358	0	17826954
1	BovineHD0100005362	0	17832667
1	BovineHD0100005377	0	17851162
1	BovineHD0100005410	0	17916304
1	BovineHD0100005418	0	17943327
1	BovineHD0100005421	0	17955617
1	BovineHD0100005425	0	17968335
1	BovineHD0100005428	0	17983316
1	BovineHD0100005454	0	18060070
1	BTB-01511764	0	18131757
1	BovineHD0100005472	0	18137402
1	BTB-01931918	0	18170722
1	BovineHD0100005509	0	18261279
1	Hapmap33466-BTA-107178	0	18285474
1	BovineHD0100005513	0	18290041
1	BovineHD0100005515	0	18297982
1	BovineHD0100005525	0	18362562
1	BovineHD0100005531	0	18415020
1	Hapmap47551-BTA-25902	0	18578077
1	BTA-120923-no-rs	0	18653402
1	BovineHD0100005590	0	18697751
1	BovineHD0100005596	0	18737281
1	ARS-BFGL-NGS-111605	0	18758665
1	BovineHD0100005611	0	18796663
1	ARS-BFGL-BAC-6686	0	18831871
1	BovineHD0100005631	0	18843649
1	BovineHD0100005642	0	18893667
1	BovineHD0100005643	0	18899195
1	BovineHD0100005653	0	18939484
1	BovineHD0100005666	0	18974995
1	BTA-39405-no-rs	0	18980052
1	BovineHD0100005688	0	18998146
1	BovineHD0100005690	0	19006457
1	BovineHD0100005700	0	19051189
1	BovineHD0100005703	0	19064141
1	BovineHD0100005705	0	19076388
1	ARS-BFGL-NGS-1416	0	19142015
1	ARS-BFGL-NGS-29732	0	19182174
1	BovineHD0100005739	0	19227204
1	BovineHD0100005755	0	19312561
1	BovineHD0100005762	0	19357425
1	BovineHD0100005782	0	19420844
1	BovineHD0100005789	0	19450329
1	BovineHD0100005800	0	19501460
1	BovineHD0100005805	0	19518752
1	BovineHD0100005806	0	19525982
1	BovineHD0100005816	0	19566477
1	BovineHD0100005818	0	19576119
1	BovineHD0100005821	0	19580761
1	BTA-39399-no-rs	0	19641727
1	BovineHD0100005852	0	19706636
1	Hapmap43257-BTA-39396	0	19743015
1	ARS-BFGL-BAC-11750	0	19778380
1	BovineHD0100005885	0	19782067
1	Hapmap51222-BTA-39456	0	19805218
1	ARS-BFGL-NGS-34218	0	19829143
1	Hapmap51978-BTA-39455	0	19854736
1	BovineHD0100005911	0	19876683
1	BovineHD0100005920	0	19912781
1	BovineHD0100005928	0	19935972
1	BovineHD0100005935	0	19965621
1	BovineHD4100000114	0	19987992
1	BovineHD0100005942	0	19999143
1	BovineHD0100005945	0	20010422
1	BovineHD0100005950	0	20036999
1	BTA-39450-no-rs	0	20056335
1	BovineHD0100005959	0	20062196
1	ARS-BFGL-NGS-116430	0	20084515
1	BovineHD0100005973	0	20102751
1	BovineHD0100005989	0	20151085
1	ARS-BFGL-BAC-15578	0	20192420
1	ARS-BFGL-NGS-10334	0	20213558
1	BovineHD0100006005	0	20220842
1	BovineHD0100006007	0	20228280
1	BovineHD0100006010	0	20241429
1	BovineHD0100006016	0	20255082
1	BovineHD0100006021	0	20277304
1	BovineHD0100006035	0	20341836
1	Hapmap28298-BTA-123775	0	20342544
1	BovineHD0100006037	0	20350220
1	BovineHD0100006039	0	20364307
1	BovineHD0100006041	0	20396824
1	Hapmap28872-BTA-162555	0	20419112
1	BTA-116769-no-rs	0	20458627
1	Hapmap52794-rs29023743	0	20503996
1	BovineHD0100006078	0	20553264
1	Hapmap60044-rs29010295	0	20634675
1	Hapmap26189-BTA-157760	0	20676181
1	ARS-BFGL-NGS-68915	0	20697089
1	BovineHD0100006137	0	20734822
1	UA-IFASA-1500	0	20775439
1	ARS-USDA-AGIL-chr1-20798814-000144	0	20798814
1	UA-IFASA-9700	0	20808469
1	BovineHD0100006166	0	20815533
1	Hapmap39987-BTA-25749	0	20849417
1	BovineHD0100006196	0	20889411
1	BovineHD0100006201	0	20921793
1	BovineHD0100006206	0	20948640
1	ARS-BFGL-NGS-41203	0	20956918
1	BovineHD0100006221	0	20997781
1	BovineHD0100006224	0	21008420
1	Hapmap49929-BTA-24619	0	21033225
1	BovineHD0100006233	0	21045200
1	BovineHD0100006242	0	21074088
1	BovineHD0100006246	0	21088877
1	BovineHD0100006253	0	21098511
1	BovineHD0100006256	0	21115316
1	ARS-BFGL-NGS-100534	0	21145921
1	BovineHD0100006280	0	21162010
1	BovineHD0100006290	0	21190723
1	Hapmap53902-rs29027390	0	21224496
1	BovineHD0100006309	0	21243826
1	BTB-01332122	0	21264221
1	BovineHD0100006326	0	21292260
1	BovineHD0100006343	0	21350931
1	BovineHD0100006346	0	21367552
1	BTB-01210076	0	21393283
1	BovineHD0100006361	0	21399036
1	BovineHD0100006363	0	21403517
1	BovineHD0100006365	0	21410967
1	BovineHD0100006379	0	21478142
1	BovineHD0100006386	0	21511624
1	BTB-01116114	0	21538209
1	BovineHD0100006405	0	21605307
1	BovineHD0100006417	0	21659732
1	BTB-01897472	0	21714209
1	BovineHD0100006428	0	21717241
1	BovineHD0100006460	0	21815671
1	BovineHD0100006462	0	21823417
1	BovineHD0100006468	0	21858134
1	ARS-BFGL-NGS-51361	0	21864313
1	BovineHD0100006477	0	21892741
1	BovineHD0100006485	0	21911409
1	BovineHD0100006490	0	21917745
1	BovineHD0100006510	0	21985704
1	BovineHD0100006515	0	22010310
1	ARS-BFGL-NGS-117957	0	22031001
1	BovineHD0100006537	0	22046473
1	BovineHD0100006555	0	22097235
1	BovineHD0100006562	0	22128958
1	BovineHD0100006581	0	22165880
1	ARS-BFGL-NGS-118519	0	22187222
1	BovineHD0100006588	0	22219971
1	BovineHD0100006613	0	22348121
1	Hapmap58795-rs29016849	0	22387382
1	BTA-120720-no-rs	0	22407486
1	BovineHD0100006630	0	22419116
1	BTB-00011076	0	22510052
1	BovineHD0100006651	0	22539046
1	BovineHD0100006659	0	22561304
1	BovineHD0100006669	0	22586516
1	BTB-02025707	0	22630942
1	BTB-01437861	0	22662759
1	BovineHD0100006696	0	22677953
1	BovineHD0100006702	0	22699416
1	BTB-01548042	0	22720015
1	BovineHD0100006721	0	22780117
1	BovineHD0100006729	0	22812156
1	BTB-01438016	0	22823600
1	BovineHD0100006735	0	22841754
1	ARS-BFGL-NGS-46591	0	22863734
1	BTB-01562871	0	22888847
1	BovineHD0100006749	0	22910791
1	BovineHD0100006765	0	22958448
1	BovineHD0100006777	0	23008775
1	BovineHD0100006790	0	23037248
1	BovineHD0100006815	0	23079394
1	BovineHD0100006831	0	23129898
1	ARS-BFGL-NGS-29682	0	23170625
1	BovineHD0100006857	0	23192386
1	BovineHD0100006868	0	23221778
1	BTB-01153206	0	23255987
1	BTB-01153241	0	23307655
1	BovineHD0100006898	0	23331492
1	BovineHD0100006908	0	23353856
1	BovineHD0100006920	0	23419012
1	BTB-01885509	0	23445630
1	BovineHD0100006936	0	23448442
1	BovineHD0100006946	0	23482770
1	ARS-BFGL-BAC-16283	0	23489264
1	BTB-00008466	0	23510619
1	ARS-BFGL-NGS-110541	0	23649052
1	BovineHD0100006991	0	23724320
1	BTA-49259-no-rs	0	23734326
1	BovineHD0100006994	0	23738655
1	BovineHD0100007001	0	23761723
1	BTA-49269-no-rs	0	23794188
1	BovineHD0100007023	0	23835182
1	BTB-01976950	0	23869907
1	BovineHD0100007038	0	23887919
1	BovineHD0100007040	0	23896365
1	BTB-00007697	0	23920676
1	BovineHD0100007049	0	23929213
1	BovineHD0100007057	0	23949523
1	UA-IFASA-5116	0	24001042
1	BovineHD0100007089	0	24042307
1	BTB-00007882	0	24057738
1	BovineHD0100007103	0	24081036
1	BovineHD0100007121	0	24121127
1	Hapmap52764-rs29022780	0	24143414
1	BovineHD0100007143	0	24174927
1	BovineHD0100007162	0	24234306
1	BovineHD0100007166	0	24246991
1	BovineHD0100007172	0	24262234
1	BovineHD0100007185	0	24284868
1	Hapmap52220-rs29016259	0	24302207
1	BovineHD0100007192	0	24309719
1	BovineHD0100007199	0	24332073
1	BTA-49243-no-rs	0	24338769
1	BovineHD0100007224	0	24415355
1	BovineHD0100007225	0	24420240
1	Hapmap54584-rs29014870	0	24430863
1	BovineHD0100007238	0	24482687
1	BTB-00014074	0	24503396
1	BovineHD0100007250	0	24525909
1	BovineHD0100007254	0	24539637
1	ARS-BFGL-BAC-11218	0	24549757
1	BovineHD0100007262	0	24565203
1	BovineHD0100007270	0	24586330
1	BovineHD0100007277	0	24609172
1	BovineHD0100007287	0	24639637
1	ARS-BFGL-NGS-19076	0	24650251
1	BovineHD0100007296	0	24668111
1	BTB-00010532	0	24692046
1	ARS-BFGL-BAC-14984	0	24735033
1	BovineHD0100007320	0	24738684
1	BTB-00010474	0	24757983
1	Hapmap39274-BTA-49324	0	24802375
1	ARS-BFGL-NGS-115371	0	24835526
1	BTB-00010021	0	24880710
1	BovineHD0100007372	0	24917524
1	BTA-49319-no-rs	0	24920136
1	BovineHD0100007385	0	24948502
1	BTA-49313-no-rs	0	24950186
1	BovineHD0100007389	0	24957233
1	BovineHD0100007402	0	24980365
1	BovineHD0100007407	0	24994877
1	BTB-00009762	0	25010799
1	BovineHD0100007417	0	25044563
1	ARS-BFGL-NGS-82685	0	25049866
1	BovineHD0100007439	0	25098613
1	BovineHD0100007444	0	25113414
1	BovineHD0100007449	0	25129522
1	BTA-49289-no-rs	0	25154731
1	BovineHD0100046406	0	25247650
1	BovineHD0100007484	0	25260019
1	ARS-BFGL-BAC-13086	0	25289457
1	BovineHD0100007507	0	25343851
1	BovineHD0100007518	0	25390876
1	BTA-49283-no-rs	0	25426409
1	BovineHD0100007535	0	25489356
1	BovineHD0100007541	0	25528232
1	BovineHD0100007546	0	25570392
1	BTB-00009232	0	25607948
1	BovineHD0100007558	0	25627007
1	ARS-BFGL-NGS-20807	0	25647321
1	BTB-00009156	0	25685179
1	BovineHD0100007593	0	25747957
1	BovineHD0100007597	0	25760943
1	Hapmap26753-BTA-158146	0	25789986
1	BovineHD0100007610	0	25803183
1	BovineHD0100007614	0	25813549
1	BovineHD0100007618	0	25840085
1	BovineHD0100007624	0	25858880
1	BTA-114108-no-rs	0	25889667
1	BovineHD0100007641	0	25914394
1	BovineHD0100007647	0	25935368
1	BovineHD0100007649	0	25941126
1	BovineHD0100007652	0	25956782
1	BovineHD0100007673	0	26025827
1	ARS-BFGL-NGS-36242	0	26038159
1	BovineHD0100007688	0	26045238
1	BovineHD0100007698	0	26059360
1	BovineHD0100007703	0	26078600
1	BovineHD0100007709	0	26103024
1	BovineHD0100007713	0	26113612
1	BovineHD0100007724	0	26131118
1	BovineHD0100007726	0	26135158
1	BovineHD0100007728	0	26139605
1	BovineHD0100007731	0	26145279
1	BTB-01484696	0	26150433
1	BovineHD4100000153	0	26177824
1	BovineHD0100007765	0	26247267
1	BovineHD0100007788	0	26282640
1	Hapmap50927-BTA-28806	0	26307924
1	BovineHD0100007805	0	26341849
1	BovineHD0100007806	0	26343423
1	BovineHD0100007825	0	26388199
1	Hapmap59621-rs29013246	0	26393362
1	BovineHD0100007828	0	26406919
1	ARS-BFGL-NGS-11151	0	26425477
1	BovineHD0100007863	0	26473297
1	BovineHD0100007909	0	26638048
1	BovineHD0100007915	0	26657406
1	BovineHD0100007919	0	26679125
1	BovineHD0100007936	0	26741887
1	BovineHD0100007938	0	26752530
1	Hapmap51561-BTA-120459	0	26782245
1	BovineHD0100007953	0	26801793
1	BovineHD0100007956	0	26809747
1	BovineHD0100007959	0	26837736
1	BovineHD0100007963	0	26845191
1	BovineHD0100007967	0	26858205
1	BovineHD0100007973	0	26866366
1	BovineHD0100007992	0	26901349
1	BTB-01533869	0	26920553
1	BovineHD0100008008	0	26935776
1	BovineHD0100008013	0	26949432
1	Hapmap33501-BTA-152681	0	26966818
1	BovineHD0100008026	0	26978804
1	BovineHD0100008031	0	27004595
1	BTA-108804-no-rs	0	27034490
1	BovineHD0100008056	0	27077314
1	BovineHD0100008060	0	27087974
1	Hapmap52574-rs29013556	0	27101326
1	BovineHD0100008069	0	27122965
1	BovineHD0100008073	0	27129621
1	Hapmap42876-BTA-23541	0	27145992
1	BovineHD0100008084	0	27177325
1	ARS-BFGL-NGS-115015	0	27181523
1	BovineHD0100008088	0	27198455
1	BovineHD0100008096	0	27229251
1	BTB-00011225	0	27249385
1	BovineHD0100008108	0	27277005
1	ARS-BFGL-NGS-65351	0	27284985
1	BTB-00011494	0	27324745
1	BovineHD0100008142	0	27348160
1	BovineHD0100008157	0	27372660
1	BovineHD0100008166	0	27419247
1	BTA-59258-no-rs	0	27434665
1	Hapmap50048-BTA-59263	0	27465349
1	BovineHD0100008196	0	27497018
1	BovineHD0100008210	0	27570696
1	BovineHD0100008214	0	27585241
1	BovineHD0100008220	0	27607375
1	BovineHD0100008230	0	27658479
1	BovineHD0100008239	0	27698146
1	BovineHD0100008245	0	27726242
1	BTB-01285304	0	27761036
1	BovineHD0100008257	0	27782968
1	BTB-01285382	0	27786985
1	BovineHD0100008261	0	27795600
1	BTB-01285492	0	27816806
1	BovineHD0100008278	0	27824918
1	BovineHD0100008286	0	27864527
1	BovineHD0100008303	0	27925549
1	BovineHD0100008315	0	27953781
1	BTB-01285832	0	27980058
1	BovineHD0100008327	0	28000991
1	BovineHD0100008335	0	28022087
1	BovineHD0100008340	0	28043751
1	Hapmap59457-rs29010971	0	28074319
1	BovineHD0100008354	0	28099264
1	BTB-01285931	0	28111487
1	BovineHD0100008364	0	28135135
1	BovineHD0100008401	0	28319541
1	BovineHD0100008409	0	28342593
1	BovineHD0100008422	0	28382179
1	ARS-BFGL-BAC-15042	0	28389699
1	BovineHD0100008426	0	28402240
1	BovineHD0100008438	0	28444504
1	BovineHD0100008442	0	28450059
1	BovineHD0100008445	0	28468462
1	BovineHD0100008449	0	28489905
1	BovineHD0100008456	0	28530402
1	BovineHD0100008462	0	28555549
1	BTB-00012150	0	28572974
1	BovineHD0100008468	0	28579077
1	BTB-00012128	0	28599381
1	BovineHD0100008486	0	28612973
1	ARS-BFGL-BAC-14387	0	28622946
1	BovineHD0100008500	0	28635306
1	ARS-BFGL-NGS-20624	0	28675718
1	BovineHD0100008518	0	28687835
1	BovineHD0100008522	0	28698680
1	BovineHD0100008531	0	28723231
1	BovineHD0100008533	0	28734132
1	BovineHD0100008541	0	28767829
1	BTB-00011831	0	28769473
1	BTB-00012396	0	28790870
1	BovineHD0100008555	0	28801528
1	BovineHD0100008563	0	28829493
1	ARS-BFGL-BAC-15059	0	28868362
1	ARS-BFGL-NGS-119690	0	28906462
1	BovineHD0100008589	0	28932668
1	ARS-BFGL-BAC-15061	0	28940539
1	BovineHD0100008602	0	28967545
1	BovineHD0100008605	0	28990475
1	BovineHD0100008618	0	29054365
1	BTB-01734642	0	29073969
1	ARS-BFGL-NGS-108911	0	29095768
1	BovineHD0100008631	0	29109257
1	BovineHD0100008637	0	29132905
1	ARS-BFGL-NGS-74692	0	29151717
1	BovineHD0100008646	0	29189579
1	BovineHD0100008652	0	29220241
1	BovineHD0100008662	0	29267627
1	BTB-00012627	0	29273705
1	ARS-BFGL-BAC-11193	0	29303546
1	BovineHD0100008680	0	29332065
1	BovineHD0100008695	0	29394677
1	ARS-BFGL-NGS-24142	0	29420091
1	BovineHD0100008702	0	29437834
1	BovineHD0100008716	0	29465008
1	BovineHD0100008719	0	29477750
1	BovineHD0100008721	0	29479511
1	BovineHD0100008729	0	29501301
1	ARS-BFGL-NGS-114084	0	29507209
1	ARS-USMARC-Parent-DQ451555-rs29010795	0	29524658
1	BovineHD0100008741	0	29546168
1	BovineHD0100008746	0	29567424
1	BovineHD0100008749	0	29579667
1	BovineHD0100008758	0	29612552
1	BTB-00013095	0	29624956
1	ARS-BFGL-NGS-40513	0	29655324
1	BovineHD0100008770	0	29657672
1	BTB-02049040	0	29696010
1	BovineHD0100008783	0	29723852
1	BovineHD0100008785	0	29735002
1	BovineHD0100008800	0	29797742
1	BTA-59299-no-rs	0	29807709
1	BovineHD0100008810	0	29832410
1	BovineHD0100008815	0	29854627
1	BovineHD0100008818	0	29881514
1	BTB-00013460	0	29917811
1	BovineHD0100008834	0	29933296
1	BovineHD0100008838	0	29949674
1	BovineHD0100008840	0	29958263
1	ARS-BFGL-BAC-7369	0	29984406
1	BovineHD0100008858	0	30050388
1	BovineHD0100008868	0	30079818
1	BovineHD0100008908	0	30263673
1	BovineHD0100008910	0	30272731
1	BovineHD0100008920	0	30314164
1	BovineHD0100008933	0	30341506
1	BovineHD0100008939	0	30375397
1	BovineHD0100008940	0	30397238
1	BTB-01490270	0	30414871
1	BovineHD0100008950	0	30464777
1	BTB-01739066	0	30465288
1	BovineHD0100008957	0	30513380
1	BovineHD0100008960	0	30524994
1	BovineHD0100008965	0	30547298
1	BovineHD0100008977	0	30591118
1	ARS-BFGL-BAC-11830	0	30606444
1	BovineHD0100008986	0	30618920
1	BovineHD0100008994	0	30636873
1	BTB-01303393	0	30655372
1	BovineHD0100009007	0	30666824
1	BovineHD0100009014	0	30679425
1	BTA-87372-no-rs	0	30724028
1	BTA-41946-no-rs	0	30744150
1	BovineHD0100009030	0	30747456
1	BovineHD0100009039	0	30781531
1	Hapmap32039-BTA-131798	0	30813844
1	BovineHD0100009073	0	30909209
1	BovineHD0100009083	0	30941859
1	BTB-00013894	0	30987508
1	BovineHD0100009102	0	31001875
1	BTB-00013847	0	31038475
1	BovineHD0100009122	0	31094608
1	BovineHD0100009129	0	31122476
1	BTA-110980-no-rs	0	31173269
1	BovineHD0100009141	0	31182212
1	BTB-01653833	0	31206393
1	BovineHD0100009148	0	31214179
1	BTB-01653794	0	31239593
1	BTB-01335754	0	31269020
1	BovineHD0100009161	0	31312725
1	BovineHD0100009210	0	31641787
1	BovineHD0100009211	0	31646415
1	BTB-01843131	0	31659179
1	BovineHD0100009213	0	31660603
1	BovineHD4100000167	0	31663083
1	BovineHD0100009214	0	31670765
1	ARS-BFGL-NGS-80747	0	31700738
1	BovineHD0100009222	0	31710210
1	BovineHD0100009229	0	31748133
1	BovineHD0100009234	0	31769445
1	BovineHD0100009235	0	31778342
1	BovineHD0100009246	0	31840903
1	BovineHD0100009250	0	31849601
1	BovineHD0100009259	0	31891658
1	BovineHD0100009264	0	31913171
1	BovineHD0100046415	0	31982996
1	BTB-00014284	0	31991587
1	BovineHD0100009280	0	32013714
1	Hapmap43017-BTA-69173	0	32036293
1	BovineHD0100009289	0	32055441
1	BovineHD0100009297	0	32104110
1	BTB-00014413	0	32138151
1	BovineHD0100009309	0	32172030
1	BovineHD0100009311	0	32189622
1	BTB-00014500	0	32207504
1	BovineHD0100009318	0	32213921
1	BovineHD0100009322	0	32234561
1	BovineHD0100009325	0	32253804
1	BovineHD0100009331	0	32282536
1	Hapmap38175-BTA-69177	0	32309198
1	Hapmap52004-BTA-69178	0	32340451
1	BovineHD0100009335	0	32351610
1	BovineHD0100009338	0	32374531
1	BovineHD0100009341	0	32398139
1	BovineHD0100009342	0	32402235
1	BTB-00014686	0	32411801
1	BovineHD0100009346	0	32433591
1	BTB-00014722	0	32449976
1	ARS-BFGL-NGS-81358	0	32476659
1	BTB-00014850	0	32509969
1	BovineHD0100009379	0	32535543
1	BTB-00014929	0	32558213
1	BTB-00015102	0	32598751
1	BTA-69182-no-rs	0	32640760
1	BovineHD0100009418	0	32664720
1	BovineHD0100009423	0	32693070
1	BTB-00015164	0	32700496
1	BovineHD0100009428	0	32717064
1	BovineHD0100009448	0	32782523
1	BovineHD0100009455	0	32816221
1	ARS-BFGL-NGS-19127	0	32883377
1	BTB-00016647	0	32905173
1	BovineHD0100009494	0	32989787
1	BovineHD0100009504	0	33011837
1	BovineHD0100009515	0	33059770
1	BTB-00015961	0	33068789
1	BovineHD0100009525	0	33082769
1	BTB-00016058	0	33098389
1	BovineHD0100009534	0	33104585
1	BovineHD0100009552	0	33149633
1	BovineHD0100009559	0	33172659
1	BTA-69226-no-rs	0	33176151
1	BovineHD0100009570	0	33199470
1	BovineHD0100009573	0	33208399
1	BovineHD0100009578	0	33219675
1	BovineHD0100009580	0	33229648
1	BovineHD0100009583	0	33234118
1	BovineHD0100009587	0	33243004
1	BovineHD0100009595	0	33275553
1	BTB-00901823	0	33284142
1	BTB-00901957	0	33343019
1	BovineHD0100009620	0	33353035
1	BTB-00902072	0	33376191
1	BovineHD0100046952	0	33382453
1	BovineHD0100009633	0	33397544
1	BTB-00902144	0	33407744
1	BovineHD0100009642	0	33430652
1	BovineHD0100009648	0	33455787
1	BovineHD0100009652	0	33473982
1	ARS-BFGL-NGS-45064	0	33487311
1	BovineHD0100009664	0	33506528
1	ARS-BFGL-NGS-21650	0	33509735
1	Hapmap43403-BTA-91448	0	33535419
1	BovineHD0100009674	0	33564635
1	BovineHD0100009688	0	33616514
1	Hapmap34824-BES10_Contig592_452	0	33641578
1	BovineHD0100009712	0	33668751
1	BovineHD0100009723	0	33731458
1	BovineHD0100046953	0	33794737
1	Hapmap48855-BTA-69221	0	33799177
1	BovineHD0100009736	0	33822227
1	BovineHD0100009739	0	33879089
1	BovineHD0100009744	0	33905854
1	Hapmap55373-rs29027574	0	33933829
1	BovineHD0100009748	0	33957395
1	BTB-00930215	0	33995685
1	Hapmap49364-BTA-89353	0	34076119
1	BovineHD0100009780	0	34107331
1	BovineHD0100009783	0	34113065
1	BovineHD0100009792	0	34140085
1	BTB-01965833	0	34179096
1	BTB-01965810	0	34202504
1	BovineHD0100009808	0	34207573
1	BovineHD0100009809	0	34217178
1	Hapmap43629-BTA-60810	0	34240957
1	BTB-01211075	0	34304788
1	Hapmap43823-BTA-27227	0	34362750
1	BTB-01890914	0	34386012
1	UA-IFASA-4161	0	34407892
1	BTB-01210899	0	34450639
1	ARS-BFGL-BAC-12481	0	34492226
1	BovineHD0100009896	0	34502273
1	BTB-00017000	0	34515637
1	BovineHD0100009915	0	34554784
1	BTA-111131-no-rs	0	34584932
1	BovineHD0100009932	0	34619311
1	BovineHD0100009935	0	34630651
1	BTB-01210806	0	34635120
1	BovineHD0100009937	0	34639772
1	BovineHD0100009945	0	34666651
1	BovineHD0100009957	0	34738074
1	BovineHD0100009976	0	34781949
1	BovineHD0100009983	0	34812627
1	BovineHD0100009996	0	34855353
1	ARS-BFGL-NGS-100434	0	34864497
1	BovineHD0100010000	0	34879709
1	BovineHD0100010002	0	34888553
1	BTB-00016718	0	34903570
1	BTB-00016701	0	34934516
1	ARS-BFGL-NGS-28489	0	34970709
1	BovineHD0100010029	0	34990904
1	DPI-55	0	35014129
1	BovineHD0100010042	0	35029435
1	BovineHD0100010051	0	35051202
1	BovineHD0100010059	0	35075944
1	BovineHD0100010061	0	35082635
1	BovineHD0100010067	0	35099992
1	BovineHD0100010072	0	35136236
1	BovineHD0100010144	0	35294643
1	BTB-00016898	0	35314693
1	BTB-00016906	0	35367693
1	ARS-BFGL-NGS-60721	0	35406392
1	BovineHD0100010179	0	35419315
1	BovineHD0100010183	0	35430270
1	BovineHD0100010186	0	35438772
1	BovineHD0100010199	0	35482091
1	BovineHD0100010201	0	35490148
1	BovineHD0100010203	0	35497703
1	BovineHD0100010213	0	35529839
1	BovineHD0100010229	0	35573106
1	DPI-2	0	35604177
1	BovineHD0100010243	0	35622781
1	BTA-79199-no-rs	0	35631308
1	ARS-BFGL-BAC-837	0	35692760
1	BTB-00017157	0	35812530
1	BovineHD0100010274	0	35837666
1	BovineHD0100010279	0	35874128
1	BovineHD0100010292	0	35902298
1	BovineHD0100010297	0	35914367
1	Hapmap41641-BTA-79222	0	35952652
1	BovineHD0100010312	0	35961279
1	BTB-00017988	0	35993477
1	BovineHD0100010321	0	36001615
1	BovineHD0100010328	0	36026128
1	ARS-BFGL-NGS-110234	0	36036600
1	BovineHD0100010337	0	36051693
1	BovineHD0100010341	0	36055942
1	ARS-BFGL-BAC-4996	0	36059447
1	Hapmap57330-rs29009759	0	36086641
1	BovineHD0100010364	0	36154514
1	ARS-BFGL-BAC-11284	0	36209316
1	BovineHD0100010373	0	36217655
1	ARS-BFGL-NGS-116207	0	36239709
1	BovineHD0100010393	0	36273574
1	BTB-00017422	0	36293997
1	BovineHD0100010400	0	36308223
1	BovineHD0100010410	0	36361871
1	BovineHD0100010416	0	36394812
1	Hapmap43356-BTA-79201	0	36399349
1	BovineHD0100010421	0	36416442
1	BovineHD0100010423	0	36423510
1	BovineHD0100046422	0	36438993
1	BovineHD0100010431	0	36453329
1	BovineHD0100010436	0	36470923
1	BovineHD0100010446	0	36504180
1	BovineHD0100010456	0	36524125
1	BovineHD0100010461	0	36547637
1	BovineHD0100010466	0	36576719
1	BovineHD0100010470	0	36586364
1	Hapmap50634-BTA-26738	0	36595968
1	BovineHD0100010491	0	36655031
1	BovineHD0100010518	0	36783018
1	Hapmap49369-BTA-89952	0	36824286
1	BovineHD0100010535	0	36864338
1	BovineHD0100010547	0	36883772
1	BTA-115758-no-rs	0	36903496
1	BovineHD0100010565	0	36941101
1	DPI-27	0	36985868
1	BovineHD0100010587	0	37007720
1	BTA-111760-no-rs	0	37017145
1	BovineHD4100000204	0	37060405
1	BovineHD0100010610	0	37069249
1	ARS-BFGL-BAC-11938	0	37088650
1	Hapmap46343-BTA-111768	0	37117597
1	BTA-111771-no-rs	0	37174447
1	BovineHD0100010640	0	37179099
1	ARS-BFGL-NGS-84905	0	37209389
1	BTA-120277-no-rs	0	37245658
1	BTA-89302-no-rs	0	37289127
1	ARS-BFGL-NGS-12168	0	37321005
1	BovineHD0100010694	0	37327007
1	ARS-BFGL-BAC-14429	0	37355979
1	Hapmap39875-BTA-97144	0	37385708
1	BovineHD0100010722	0	37390926
1	BovineHD0100010730	0	37401877
1	BovineHD0100010743	0	37428065
1	Hapmap29197-BTA-97143	0	37430753
1	BovineHD0100010749	0	37456220
1	BovineHD0100010754	0	37476623
1	ARS-BFGL-NGS-23720	0	37542495
1	BovineHD0100010794	0	37579731
1	BovineHD0100010806	0	37594633
1	BovineHD0100010816	0	37611202
1	BovineHD0100010820	0	37616577
1	BovineHD4100000207	0	37647783
1	BovineHD0100010827	0	37656834
1	ARS-BFGL-NGS-53463	0	37677212
1	BovineHD0100010842	0	37713094
1	BovineHD0100010852	0	37739152
1	BovineHD0100010859	0	37766323
1	BovineHD0100010863	0	37781476
1	BovineHD0100010871	0	37798256
1	BovineHD0100010886	0	37822017
1	BovineHD0100010892	0	37832489
1	BovineHD0100010900	0	37844991
1	ARS-BFGL-NGS-100005	0	37862758
1	BovineHD0100010926	0	37894804
1	BovineHD0100010940	0	37934858
1	BovineHD0100010950	0	37970651
1	BovineHD0100010961	0	38010400
1	BovineHD0100010966	0	38035224
1	ARS-BFGL-NGS-103535	0	38054226
1	BovineHD0100010969	0	38062668
1	BovineHD0100010975	0	38084630
1	BovineHD0100010979	0	38103948
1	BovineHD0100010984	0	38129394
1	BovineHD0100010989	0	38150333
1	BovineHD0100010995	0	38169449
1	BovineHD0100011012	0	38213864
1	BovineHD0100011015	0	38223665
1	ARS-BFGL-NGS-42813	0	38230818
1	BovineHD0100011029	0	38249922
1	BovineHD0100011056	0	38337046
1	BovineHD0100011063	0	38369186
1	BovineHD0100011069	0	38403540
1	BovineHD0100011072	0	38417291
1	BovineHD0100011079	0	38458897
1	BovineHD0100011082	0	38472886
1	BovineHD0100011085	0	38485680
1	BovineHD0100011090	0	38497560
1	BovineHD0100011092	0	38521806
1	BovineHD0100011097	0	38547335
1	ARS-BFGL-BAC-15722	0	38565905
1	BovineHD0100011101	0	38575260
1	BovineHD0100011107	0	38595839
1	BovineHD0100011115	0	38643172
1	BovineHD0100011117	0	38664939
1	BovineHD0100011134	0	38754383
1	BTA-109574-no-rs	0	38811666
1	Hapmap39970-BTA-117984	0	38863022
1	ARS-BFGL-NGS-26011	0	38908284
1	BTA-96881-no-rs	0	38982951
1	BovineHD0100011202	0	39017303
1	BovineHD0100011240	0	39163756
1	BovineHD0100011251	0	39201041
1	BovineHD0100011260	0	39237967
1	BovineHD0100011262	0	39253700
1	Hapmap47738-BTA-79246	0	39259346
1	BovineHD0100011270	0	39274991
1	BovineHD0100011281	0	39319489
1	ARS-BFGL-BAC-12579	0	39339779
1	BovineHD0100011302	0	39421208
1	Hapmap27571-BTA-123885	0	39500943
1	BovineHD0100011328	0	39502323
1	BovineHD0100011339	0	39537332
1	Hapmap51428-BTA-26864	0	39595785
1	BovineHD0100011377	0	39640707
1	BTB-00018760	0	39653311
1	BovineHD0100011383	0	39665709
1	BovineHD0100011399	0	39739139
1	BovineHD0100011420	0	39833546
1	BovineHD0100011425	0	39849645
1	ARS-BFGL-NGS-20360	0	39877948
1	BovineHD0100046429	0	39890306
1	BTB-00018431	0	39902902
1	BovineHD0100011438	0	39910369
1	BTB-00018408	0	39922217
1	BovineHD0100011443	0	39945713
1	BovineHD0100011455	0	40018323
1	BTB-01249999	0	40046179
1	BovineHD0100011464	0	40068132
1	BTA-117821-no-rs	0	40078462
1	BovineHD0100011469	0	40093103
1	BTB-01250106	0	40136221
1	BovineHD0100011479	0	40148018
1	BovineHD0100011486	0	40170877
1	ARS-BFGL-NGS-86662	0	40206017
1	ARS-BFGL-NGS-86662_3	0	40206017
1	ARS-BFGL-NGS-86662_4	0	40206017
1	ARS-BFGL-NGS-86662_duplic2	0	40206017
1	ARS-BFGL-BAC-13216	0	40258896
1	BovineHD0100011520	0	40335385
1	BovineHD0100011523	0	40357005
1	Hapmap45471-BTA-117823	0	40379850
1	ARS-BFGL-NGS-111921	0	40427450
1	BovineHD0100011559	0	40572207
1	BTB-01462455	0	40589118
1	BovineHD0100011575	0	40604072
1	Hapmap34927-BES7_Contig453_1164	0	40621580
1	Hapmap38709-BTA-88324	0	40656841
1	BovineHD0100011610	0	40764254
1	BTB-01555269	0	40794773
1	BovineHD0100046971	0	40818038
1	BTB-01555328	0	40830066
1	BovineHD0100011631	0	40850350
1	BovineHD0100011633	0	40856977
1	BovineHD0100011638	0	40865309
1	ARS-BFGL-NGS-45335	0	40879690
1	BovineHD0100011648	0	40891243
1	BovineHD0100011653	0	40898760
1	BovineHD0100011672	0	40924294
1	BovineHD0100011676	0	40940851
1	BovineHD0100011681	0	40962307
1	BovineHD0100011702	0	41022854
1	BovineHD0100011712	0	41061715
1	BTB-01135743	0	41067306
1	Hapmap23514-BTA-150593	0	41089334
1	BovineHD0100011726	0	41121515
1	BovineHD0100011732	0	41147426
1	Hapmap47786-BTA-95575	0	41191350
1	BovineHD0100011752	0	41205563
1	BovineHD0100011755	0	41215890
1	BovineHD0100011761	0	41247891
1	BovineHD0100011765	0	41262164
1	BovineHD0100011770	0	41278309
1	BovineHD0100011774	0	41299640
1	BovineHD0100011776	0	41308086
1	BTA-95584-no-rs	0	41315418
1	BovineHD0100011779	0	41321589
1	BovineHD0100011780	0	41330072
1	BovineHD0100011783	0	41340265
1	BovineHD0100011786	0	41357923
1	BovineHD0100011787	0	41363032
1	BovineHD0100011791	0	41373315
1	Hapmap38486-BTA-30602	0	41379300
1	BovineHD0100011796	0	41388789
1	BovineHD0100011799	0	41400019
1	Hapmap33759-BTA-160998	0	41441063
1	BTB-01848824	0	41465449
1	BTA-122159-no-rs	0	41490266
1	BTB-01136210	0	41516238
1	BovineHD0100011834	0	41535038
1	BovineHD0100011840	0	41552252
1	ARS-BFGL-NGS-106725	0	41577955
1	Hapmap54599-rs29019617	0	41608221
1	BovineHD0100011861	0	41610509
1	ARS-BFGL-NGS-23369	0	41639553
1	BovineHD0100011871	0	41654129
1	BovineHD0100011878	0	41675373
1	BovineHD0100011887	0	41705925
1	ARS-BFGL-NGS-118356	0	41732937
1	ARS-BFGL-NGS-63816	0	41756440
1	BovineHD0100011924	0	41760316
1	Hapmap52536-rs29011297	0	41785203
1	BovineHD0100011942	0	41810324
1	Hapmap48210-BTA-120730	0	41834501
1	BovineHD0100011951	0	41846834
1	BovineHD0100011955	0	41858949
1	ARS-BFGL-NGS-106432	0	41893320
1	BovineHD0100011977	0	41908227
1	ARS-BFGL-BAC-15157	0	41913980
1	BovineHD0100011981	0	41922228
1	BovineHD0100011987	0	41941874
1	BovineHD0100011988	0	41944390
1	BovineHD0100011997	0	41974641
1	Hapmap50812-BTA-89669	0	41976576
1	BTB-00019496	0	41999570
1	BovineHD0100012008	0	42033563
1	Hapmap39522-BTA-89675	0	42074611
1	BovineHD0100012026	0	42111525
1	BovineHD0100012062	0	42211256
1	BTB-02094179	0	42227217
1	BovineHD0100012074	0	42253560
1	BovineHD0100012089	0	42315415
1	BovineHD0100012093	0	42328189
1	BTA-27636-no-rs	0	42434198
1	BovineHD0100012109	0	42443959
1	BovineHD0100012112	0	42456969
1	BovineHD0100012116	0	42477405
1	BTB-00019582	0	42493010
1	BovineHD0100012143	0	42566113
1	Hapmap53820-rs29010070	0	42620205
1	BTB-00019705	0	42721268
1	BovineHD0100012176	0	42732450
1	ARS-BFGL-NGS-106220	0	42749580
1	BovineHD0100012187	0	42760281
1	BTB-00019769	0	42771916
1	BovineHD0100012194	0	42772528
1	BovineHD0100012211	0	42817998
1	BovineHD0100012213	0	42820288
1	Hapmap60973-rs29018366	0	42890259
1	BovineHD0100012240	0	42923304
1	BovineHD0100012243	0	42931232
1	ARS-BFGL-BAC-15804	0	42960837
1	BTB-00019912	0	43067020
1	BovineHD0100012263	0	43078221
1	Hapmap46502-BTA-89692	0	43092980
1	BovineHD0100012271	0	43115775
1	BovineHD0100012272	0	43118172
1	BovineHD0100012276	0	43138880
1	ARS-BFGL-NGS-89857	0	43145332
1	BovineHD0100012280	0	43149603
1	BovineHD0100012284	0	43163111
1	BovineHD0100012291	0	43193916
1	BovineHD0100012296	0	43219720
1	Hapmap59911-rs29013984	0	43246545
1	BTA-20952-no-rs	0	43271718
1	BovineHD0100012309	0	43282187
1	BTA-89708-no-rs	0	43293171
1	BovineHD0100012322	0	43312820
1	BovineHD0100012336	0	43364593
1	BovineHD0100012344	0	43378533
1	BovineHD0100012355	0	43403462
1	BovineHD0100012362	0	43411245
1	BTB-00020638	0	43424668
1	BovineHD0100012372	0	43444752
1	BTB-00020648	0	43449434
1	BTA-89719-no-rs	0	43471154
1	BovineHD0100012394	0	43494544
1	BovineHD0100012401	0	43514644
1	BovineHD0100012402	0	43521049
1	BovineHD0100046438	0	43531092
1	BovineHD0100012406	0	43537131
1	ARS-BFGL-NGS-19097	0	43541278
1	ARS-BFGL-NGS-106743	0	43569660
1	BTB-00161977	0	43598618
1	BovineHD0100012427	0	43614203
1	BovineHD0100012440	0	43630254
1	BovineHD0100012442	0	43636003
1	BovineHD0100012450	0	43653925
1	Hapmap49368-BTA-89726	0	43735256
1	BovineHD0100012481	0	43769160
1	BovineHD0100012488	0	43796583
1	BovineHD0100012492	0	43820981
1	ARS-BFGL-NGS-116079	0	43861492
1	BovineHD0100012506	0	43873573
1	BovineHD0100012512	0	43889418
1	BovineHD0100012517	0	43909061
1	BovineHD0100012518	0	43913226
1	ARS-BFGL-NGS-118317	0	43932562
1	BovineHD0100012532	0	43962836
1	BovineHD0100012535	0	43970817
1	Hapmap57419-rs29025772	0	43989116
1	BovineHD0100012544	0	44003544
1	BovineHD0100012553	0	44033558
1	BovineHD0100012560	0	44066740
1	ARS-BFGL-NGS-57355	0	44118691
1	BTB-00021247	0	44143107
1	BovineHD0100012597	0	44199275
1	BovineHD0100012628	0	44293101
1	BovineHD0100012647	0	44363958
1	BovineHD0100012667	0	44449530
1	BovineHD0100012690	0	44526250
1	BovineHD0100012691	0	44532127
1	BovineHD0100012694	0	44542735
1	BovineHD0100012696	0	44547305
1	BovineHD4100000235	0	44561414
1	ARS-BFGL-NGS-5747	0	44569518
1	BTA-15338-no-rs	0	44593858
1	BovineHD0100012715	0	44594903
1	BovineHD0100012716	0	44595762
1	ARS-BFGL-NGS-99002	0	44623201
1	BovineHD0100012728	0	44631561
1	BovineHD0100012734	0	44652580
1	ARS-USDA-AGIL-chr1-44652737-000146	0	44652737
1	BovineHD0100012736	0	44659871
1	BovineHD0100012737	0	44664833
1	ARS-BFGL-NGS-4086	0	44692942
1	BovineHD0100012751	0	44720298
1	ARS-BFGL-NGS-73542	0	44752791
1	ARS-BFGL-NGS-19721	0	44776759
1	BovineHD0100012769	0	44786192
1	BovineHD0100012773	0	44790639
1	ARS-BFGL-NGS-99064	0	44813737
1	BovineHD0100012784	0	44815401
1	ARS-BFGL-NGS-101788	0	44862308
1	BovineHD0100012804	0	44871085
1	BTA-105868-no-rs	0	44883531
1	BovineHD0100012807	0	44885132
1	BovineHD0100012827	0	44917434
1	BTB-01585499	0	44922334
1	BovineHD0100012838	0	44944684
1	BovineHD0100012843	0	44954630
1	BovineHD0100012857	0	44992077
1	ARS-BFGL-NGS-76717	0	45038244
1	Hapmap26498-BTA-33060	0	45067210
1	BovineHD0100012872	0	45068624
1	BovineHD0100012883	0	45105482
1	BovineHD0100012889	0	45126351
1	BovineHD0100012892	0	45138020
1	BovineHD0100012896	0	45151561
1	BovineHD0100012905	0	45179433
1	BovineHD0100012911	0	45192426
1	BovineHD0100012917	0	45212691
1	BovineHD0100012936	0	45312317
1	BovineHD0100046983	0	45316332
1	BovineHD0100012940	0	45340176
1	ARS-BFGL-NGS-75951	0	45375265
1	BovineHD0100012946	0	45375902
1	ARS-BFGL-NGS-31349	0	45423220
1	BovineHD0100012963	0	45438868
1	BTA-95285-no-rs	0	45452593
1	BovineHD0100012974	0	45479172
1	BovineHD0100012982	0	45504574
1	BTB-01462237	0	45546359
1	BovineHD0100012997	0	45558015
1	BovineHD4100000245	0	45565200
1	ARS-BFGL-NGS-68706	0	45569587
1	BovineHD0100013002	0	45573987
1	ARS-BFGL-NGS-113748	0	45592209
1	BovineHD0100013006	0	45596034
1	BovineHD0100013015	0	45606458
1	BovineHD0100013028	0	45631602
1	ARS-BFGL-NGS-119382	0	45657940
1	BovineHD0100013037	0	45674566
1	BTB-00478386	0	45683339
1	BovineHD0100013040	0	45688476
1	BovineHD0100013052	0	45719178
1	BovineHD0100013057	0	45744625
1	ARS-BFGL-NGS-10512	0	45804182
1	BovineHD0100013081	0	45821725
1	BTA-90373-no-rs	0	45864540
1	ARS-BFGL-NGS-34687	0	45900804
1	BovineHD0100013102	0	45909194
1	BovineHD0100013109	0	45923255
1	BTB-01462011	0	45926861
1	BTB-01461996	0	45957974
1	BovineHD0100013126	0	46018587
1	BovineHD0100013132	0	46047727
1	BovineHD0100013139	0	46083363
1	BTA-95262-no-rs	0	46138869
1	BTA-95266-no-rs	0	46159469
1	BovineHD0100013157	0	46181991
1	BTB-01786029	0	46201490
1	BovineHD0100013166	0	46260149
1	ARS-BFGL-NGS-114234	0	46283541
1	BovineHD0100013169	0	46287527
1	BovineHD0100013170	0	46291503
1	BTA-89820-no-rs	0	46321775
1	BovineHD0100013183	0	46357370
1	Hapmap60140-ss46526251	0	46370195
1	BovineHD0100013190	0	46393008
1	UA-IFASA-4106	0	46402519
1	BovineHD0100013207	0	46478529
1	BovineHD0100013214	0	46502579
1	BTB-00468519	0	46556034
1	BovineHD0100013233	0	46576118
1	BovineHD0100013236	0	46586066
1	ARS-BFGL-NGS-110320	0	46595049
1	ARS-BFGL-NGS-67684	0	46620571
1	BTB-00468476	0	46675519
1	BovineHD0100013262	0	46714257
1	BovineHD0100013267	0	46754269
1	BTB-01608930	0	46778649
1	BovineHD0100013284	0	46805980
1	ARS-BFGL-NGS-69858	0	46808068
1	BovineHD0100013290	0	46833589
1	BovineHD0100013295	0	46853955
1	BovineHD0100013303	0	46876454
1	BovineHD0100013311	0	46907942
1	BovineHD4100000251	0	46924808
1	BTA-109011-no-rs	0	46926971
1	BovineHD0100013318	0	46941510
1	BovineHD0100013320	0	46963148
1	BovineHD0100013327	0	46985712
1	Hapmap39710-BTA-108633	0	47011181
1	BovineHD0100013341	0	47037217
1	BovineHD0100013345	0	47068048
1	BovineHD0100013347	0	47078177
1	Hapmap54262-rs29018839	0	47102513
1	BovineHD0100013363	0	47154070
1	BovineHD0100013379	0	47201532
1	BovineHD0100013390	0	47223888
1	BovineHD0100013400	0	47271796
1	BovineHD0100013407	0	47289013
1	Hapmap40153-BTA-99041	0	47296021
1	BovineHD0100013413	0	47311439
1	BTA-99040-no-rs	0	47320175
1	BovineHD0100013416	0	47330215
1	BovineHD4100000255	0	47369214
1	BovineHD0100013426	0	47378054
1	ARS-BFGL-BAC-24524	0	47389301
1	BovineHD0100013435	0	47414639
1	BTB-02090792	0	47445935
1	BovineHD0100013453	0	47462348
1	BTB-01572184	0	47524118
1	BovineHD0100013477	0	47625141
1	BovineHD0100013481	0	47645982
1	BTB-01967977	0	47669197
1	BovineHD0100013488	0	47688170
1	BTB-01663516	0	47701359
1	BovineHD0100013493	0	47703809
1	BovineHD0100013495	0	47712886
1	BovineHD0100013497	0	47724261
1	Hapmap42068-BTA-111564	0	47745480
1	BovineHD0100013506	0	47751546
1	Hapmap60003-rs29024905	0	47856002
1	BovineHD0100013528	0	47877347
1	BovineHD0100013532	0	47902534
1	BTB-01202460	0	47945210
1	BovineHD0100013542	0	47951193
1	Hapmap27230-BTA-162491	0	47973478
1	BovineHD0100013548	0	47976273
1	BovineHD0100013552	0	47986970
1	BovineHD0100013585	0	48037558
1	BovineHD0100013595	0	48067146
1	BovineHD4100000263	0	48072415
1	BovineHD0100013605	0	48099301
1	ARS-BFGL-NGS-73983	0	48105788
1	BovineHD0100013609	0	48112714
1	ARS-BFGL-BAC-16973	0	48130491
1	BovineHD0100013617	0	48146376
1	Hapmap49948-BTA-29490	0	48181287
1	BovineHD0100013629	0	48192993
1	BovineHD0100013631	0	48200187
1	BovineHD0100013637	0	48235944
1	ARS-BFGL-NGS-50906	0	48347264
1	Hapmap59092-rs29024583	0	48425887
1	BovineHD0100013692	0	48483468
1	BovineHD0100013743	0	48664408
1	BTB-01645280	0	48701612
1	BTB-01146938	0	48726549
1	BovineHD0100013762	0	48791558
1	BTB-01146838	0	48802718
1	BovineHD0100013770	0	48823433
1	Hapmap50572-BTA-113037	0	48866528
1	ARS-BFGL-NGS-83459	0	48904842
1	BovineHD0100013801	0	48934007
1	BovineHD0100013807	0	48959001
1	ARS-BFGL-NGS-49634	0	48971016
1	BovineHD0100013822	0	49005057
1	BovineHD0100013823	0	49017600
1	BovineHD0100013847	0	49090670
1	BovineHD0100013866	0	49120811
1	BTB-00132817	0	49161822
1	BovineHD0100013887	0	49188447
1	BovineHD0100013894	0	49215727
1	BTA-113021-no-rs	0	49230292
1	BovineHD0100013906	0	49250577
1	BTB-01077379	0	49279500
1	BovineHD0100013920	0	49314297
1	BTB-01077277	0	49318678
1	BovineHD0100013923	0	49329870
1	BovineHD0100013932	0	49369847
1	BovineHD0100013944	0	49433920
1	BovineHD0100013947	0	49461195
1	BTA-103555-no-rs	0	49480638
1	BovineHD0100013957	0	49508661
1	BTB-01077007	0	49532893
1	BovineHD0100013967	0	49559687
1	Hapmap50221-BTA-112986	0	49578738
1	BovineHD0100013972	0	49583894
1	BovineHD0100013990	0	49676594
1	BovineHD0100013998	0	49706527
1	BovineHD0100014015	0	49793714
1	BovineHD0100014027	0	49858601
1	BovineHD0100014033	0	49873759
1	BovineHD0100014035	0	49885358
1	BovineHD0100014047	0	49935153
1	BovineHD0100014048	0	49939434
1	BovineHD0100014052	0	49959205
1	BovineHD0100014058	0	49990398
1	BovineHD0100014063	0	50021100
1	BovineHD0100014071	0	50057426
1	ARS-BFGL-NGS-98459	0	50077376
1	BovineHD0100014091	0	50097027
1	BTB-00132601	0	50111414
1	BovineHD0100014097	0	50133752
1	BovineHD0100014100	0	50145635
1	BovineHD0100014103	0	50157050
1	BovineHD0100014109	0	50172860
1	ARS-BFGL-BAC-15402	0	50191130
1	BovineHD0100014118	0	50213211
1	BTB-01699628	0	50230596
1	BovineHD0100014123	0	50240638
1	BovineHD0100014124	0	50245316
1	BovineHD0100014130	0	50281551
1	Hapmap41715-BTA-100026	0	50320575
1	BovineHD0100014158	0	50353451
1	BovineHD0100014162	0	50370536
1	BovineHD0100014163	0	50377197
1	BTB-00022097	0	50410352
1	BTB-00022142	0	50434457
1	BTB-01165120	0	50465233
1	BovineHD0100014196	0	50522605
1	BovineHD0100014203	0	50541983
1	BovineHD0100014207	0	50549453
1	Hapmap49829-BTA-101896	0	50574353
1	BovineHD0100014217	0	50601223
1	BovineHD0100014231	0	50631042
1	BovineHD0100014237	0	50641603
1	BTB-01164946	0	50680039
1	BovineHD0100014274	0	50797834
1	BTB-00022352	0	50815882
1	BovineHD0100014288	0	50843317
1	BovineHD0100014298	0	50879845
1	Hapmap41716-BTA-100042	0	50884893
1	BovineHD0100014308	0	50898282
1	BovineHD0100014314	0	50916976
1	BovineHD0100014324	0	50962059
1	BovineHD0100014340	0	51012251
1	ARS-BFGL-NGS-101533	0	51033230
1	BovineHD0100014362	0	51068112
1	BovineHD0100014372	0	51107168
1	BovineHD0100014379	0	51140303
1	BovineHD0100014394	0	51193522
1	Hapmap42747-BTA-97910	0	51258380
1	BTB-00184675	0	51289087
1	BovineHD0100014418	0	51297904
1	BovineHD0100014422	0	51316654
1	ARS-BFGL-NGS-27696	0	51329816
1	BovineHD0100014428	0	51345629
1	BovineHD0100014430	0	51350057
1	ARS-BFGL-NGS-15670	0	51376525
1	BovineHD0100014436	0	51380807
1	BovineHD0100014438	0	51392821
1	BTB-01661970	0	51403723
1	BovineHD0100014446	0	51423545
1	BovineHD0100014456	0	51448983
1	BovineHD0100014464	0	51467801
1	BovineHD0100014466	0	51472470
1	BovineHD0100014467	0	51473457
1	BovineHD0100014476	0	51509086
1	BovineHD0100014490	0	51557549
1	BovineHD0100014497	0	51577476
1	BovineHD0100014498	0	51584060
1	ARS-BFGL-NGS-80227	0	51598998
1	BovineHD0100014505	0	51626113
1	BovineHD0100014533	0	51754432
1	BovineHD0100014537	0	51779749
1	BovineHD0100014545	0	51805974
1	Hapmap54644-rs29022483	0	51845103
1	BTA-100081-no-rs	0	51902748
1	BovineHD0100014574	0	51930402
1	BovineHD0100014584	0	51978245
1	BovineHD0100014591	0	51989663
1	BovineHD0100014595	0	52001718
1	BovineHD0100014598	0	52007154
1	BovineHD0100014603	0	52017294
1	BTA-100076-no-rs	0	52030982
1	ARS-BFGL-NGS-29536	0	52075648
1	BovineHD0100014640	0	52126556
1	ARS-BFGL-NGS-26781	0	52135065
1	BovineHD0100014656	0	52165809
1	BTA-27925-no-rs	0	52191701
1	BovineHD0100014666	0	52199968
1	Hapmap23148-BTA-123974	0	52251694
1	BovineHD0100014685	0	52276931
1	UA-IFASA-5103	0	52306846
1	BovineHD0100014699	0	52331491
1	BovineHD0100014708	0	52368367
1	BovineHD0100014712	0	52378999
1	BovineHD0100014714	0	52383368
1	BovineHD0100014734	0	52435528
1	BovineHD0100014738	0	52462723
1	Hapmap42392-BTA-100065	0	52537365
1	ARS-BFGL-NGS-112553	0	52644883
1	BovineHD0100014784	0	52665619
1	BTA-100060-no-rs	0	52676405
1	ARS-BFGL-BAC-23725	0	52696732
1	Hapmap47522-BTA-120738	0	52748123
1	BovineHD0100014814	0	52773381
1	BovineHD0100014821	0	52786987
1	BovineHD0100014824	0	52792429
1	BTA-120739-no-rs	0	52801665
1	BovineHD0100014833	0	52816504
1	BovineHD0100014841	0	52829367
1	ARS-BFGL-NGS-89588	0	52834285
1	BTB-00026002	0	52874728
1	BovineHD0100014865	0	52899067
1	BovineHD0100014876	0	52922565
1	Hapmap27147-BTA-124015	0	52953518
1	ARS-BFGL-NGS-76469	0	52979497
1	BovineHD0100014918	0	53045297
1	BovineHD0100014953	0	53165187
1	BovineHD0100014958	0	53185460
1	BovineHD0100014962	0	53198767
1	BovineHD0100014972	0	53224531
1	BovineHD0100015008	0	53329154
1	BovineHD0100015016	0	53346938
1	BovineHD0100015018	0	53350788
1	BovineHD0100015047	0	53459987
1	BovineHD0100015059	0	53536795
1	Hapmap47174-BTA-110289	0	53551656
1	BovineHD0100015067	0	53556656
1	BTA-110282-no-rs	0	53582877
1	BovineHD0100015084	0	53598673
1	BovineHD0100015086	0	53600298
1	ARS-BFGL-NGS-18743	0	53630189
1	BovineHD0100015120	0	53653911
1	ARS-BFGL-NGS-94761	0	53656600
1	BovineHD0100015133	0	53711605
1	ARS-BFGL-NGS-107096	0	53753590
1	BovineHD0100015168	0	53893167
1	BovineHD0100015175	0	53929331
1	Hapmap53221-rs29019635	0	53968516
1	BovineHD0100015197	0	54002915
1	Hapmap48975-BTA-99363	0	54032055
1	ARS-BFGL-BAC-20881	0	54052439
1	BTB-00026752	0	54102324
1	ARS-BFGL-NGS-106380	0	54131851
1	BovineHD0100015257	0	54154645
1	BovineHD0100015265	0	54194068
1	BovineHD0100015271	0	54214019
1	BTA-110335-no-rs	0	54259681
1	Hapmap38807-BTA-110324	0	54317344
1	ARS-BFGL-NGS-111929	0	54342104
1	BovineHD0100015295	0	54345402
1	BovineHD0100015297	0	54348075
1	BovineHD0100015298	0	54351140
1	BovineHD0100015303	0	54360958
1	BovineHD0100015304	0	54362461
1	ARS-BFGL-NGS-40967	0	54371655
1	BovineHD0100015307	0	54379950
1	UA-IFASA-7275	0	54390349
1	BovineHD0100015320	0	54396075
1	BovineHD0100015336	0	54439984
1	BovineHD0100015339	0	54447191
1	ARS-BFGL-NGS-24057	0	54501549
1	Hapmap42092-BTA-119864	0	54523895
1	ARS-BFGL-NGS-114712	0	54556914
1	BovineHD0100015379	0	54601655
1	BovineHD0100015382	0	54613691
1	BovineHD0100015393	0	54665790
1	BovineHD0100015398	0	54684186
1	Hapmap49009-BTA-107212	0	54690810
1	BovineHD0100015401	0	54700453
1	BovineHD0100015405	0	54708692
1	BovineHD0100015412	0	54738100
1	ARS-BFGL-NGS-43783	0	54774488
1	BTB-01712147	0	54844550
1	ARS-BFGL-NGS-37379	0	54901166
1	BTA-21826-no-rs	0	54958273
1	BovineHD0100015485	0	54979945
1	BovineHD0100015496	0	55023811
1	BovineHD0100015501	0	55049980
1	BovineHD0100015510	0	55090571
1	Hapmap47540-BTA-21819	0	55107953
1	BovineHD0100015514	0	55114143
1	BovineHD0100015523	0	55139036
1	BTB-01315457	0	55174553
1	BovineHD0100015543	0	55216797
1	BovineHD0100015556	0	55239003
1	BTB-01131103	0	55288120
1	BovineHD0100015566	0	55299782
1	Hapmap49383-BTA-93867	0	55326027
1	BovineHD0100015574	0	55340096
1	BovineHD0100015577	0	55350524
1	BTB-01131178	0	55359042
1	BTA-93863-no-rs	0	55386945
1	BovineHD0100015590	0	55396138
1	BovineHD0100015593	0	55404685
1	BovineHD0100015602	0	55458279
1	BTB-01914655	0	55544288
1	BovineHD0100015631	0	55580274
1	BovineHD0100015642	0	55635813
1	BovineHD0100015649	0	55673300
1	Hapmap24136-BTA-124014	0	55673837
1	BovineHD0100015666	0	55758963
1	ARS-BFGL-NGS-115305	0	55784222
1	Hapmap32092-BTA-149957	0	55810689
1	ARS-BFGL-NGS-85105	0	55832662
1	BovineHD0100015684	0	55836639
1	BovineHD0100015687	0	55851038
1	BovineHD0100015691	0	55868407
1	BovineHD0100015703	0	55890672
1	Hapmap47445-BTA-93870	0	55930246
[truncated: 89,620 more rows]
