# Supplementary material for: Genome-wide association studies for immunoglobulin concentrations in colostrum and serum in Chinese Holstein
Source: BMC Genomics. 2022 Jan 10;23:41. doi: 10.1186/s12864-021-08250-5 (PMC8744259; doi:10.1186/s12864-021-08250-5)
Supplement: Supplementary file 4 — Additional file 4. PED file of SNP data. [file 12864_2021_8250_MOESM4_ESM.txt]

TEST 110044130225 11104737 110044009191 2 -9 A C A A A C G A G A G G A A A A G G A A A A G G A A C C C C A A G A G A A G G G A G G G C C A G G G G G G G A A G G A A G G A G A G A G G G G A G A A A G A C C A A A A G G A A A A A G G G C A G A A G A C G G G A G G A A A A G A G G A G A G C A A G G G A A G A G A G A G A G G G A G A A A G G A A G A G A G G C C A A A G A G G A A G C A A A A A G A A A G G G G A C A G A G A G A A G G G G A A G G A A G G C C G G A A A A A A G G A G C A A A A G G G A G C C G A A G G G A G A A A G G G A A C C G A G A G A A A A G A A C A A A A A A C A A A G A G G G A G G G G G A G G G A G G G C A G A A G A A A A A G G A G G A A G G C A A A G A A G G G A A A G A C G G G G A A G G G G A A A G G G G G A A G G G G G G A A G G A A A A A G A A A A A A A A A A C C G A A A G A G A A C A C G A C C A A G G A A G G G G A A G A A G A G A G G G G A G A A G G G C A G A A G A A G A G G A G G G G G A C A A G G G A G A A C G A G G A G A G G A A C G A A G A G A A C A C A A G G A A A G G A A G G G G G G A G G C C C A G G A C A G A A T A G G A G A A G A G G A G A G A G G G G G A A G A A G A G A G A C C G G A G G G A G A C A A A A G G A A C C A A A A G A C A A A G A A G A A G A A A A A G A A G C C G G G A C A A G A G A A A A A A A A A A A A G G A A G G A A A A A A G G A A A A G G A A G G G G A A A A G G G G A A G G A A G G A A A A A A A A A A A A A A G G G G A A G G A A G G A A A A G G G G C C A A G G A A A A G G A A C C G G A A C C A A A A A A G G G G G G A A A A A A G G G G G G C C A A G G G G C C G G G G G G G G G G G G G G G G A A G G A A G G A A G G A A A A C C A A G G A A G G A A G G A A G G A A A A G G G G A A A A G G A A A A G G C C A A G G A A G G A A A A C C A A A A A A A A G G C C G G G G C C A A G G A A C C C C A A A A A A G G A A C C A A A A C C G G G G A A G G A A G G A A A A G G G G A A A A A A A A G G A A C C G G A A G G G G A A A A A A G G G G A A A A A A G G G G G G G G C C G G A A G G A A G G A A A A A A C C A A A A A A G G G G G G A A C C C C A A A A G G G G G G A A G G A A C C G G A A A A C C G G G G A A C C G G G G G G A A C C A A G G A A G G G G A A G G G G A A A A G G G G G G A A A A C C G G A A A A G G A A G G A A G G A A A A A A G G A A A A A A A A G G G G G G C C A A G G G G A A G G G G A A A A A A A A G G G G G G A A A A G G A A A A A A A A A A A A A A G G G G A A G G A A A A G G A A A A A A A A C C A A G G A A C C A A A A A A C C A A A A A A A A C C C C G G A A A A G G A A A A A A G G C C C C A A G G C C A A G G C C G G A A C C G G G G A A A A A A A A A A A A A A G G G G G G A A A A A A A A G G G G A A G G A A G G G G G G G G G G G G G G A A A A A A A A A A A A G G G G A A A A A A G G G G G G A A G G G G A A G G A A G G G G A A A A G G C C C C A A A A G A G A C A G A G A A G A A C C A A A G A G G A A G G G G A G A G A A G A G G A A C C A G G C C G A A G A C G A C A A A A G C A G A G G C C A A C C A G A G A G A G A G C C G G A A G A A G A G A C A A A G C G A G G A C A G G A A A G A A G G G G A A G G A A G G G G C A C C G G C C G G G G C C G A A A G A G A A G G A G G A A C C A A G G A G C A G A A G G G C A G G G A A G A G A A G G C C G A A G A G C C A A A G A T G A A A A G G G C C G G G G A A A G A A C C A A A A A A A A A A C A A A A C A G G G A A G G A A G G G A A A A A G G T A A G G G A C G G C C G G A A A G G A A G C G G A C C G A A G G A G A A G G A C C A A G G G G G G G G A A A G G G A G C A G G G G G A G G G A G A A A G G A C G G G G A A G G G A A C G G C C A G C C A G A A A A A G A A A G A A G G A A A A A A A A G G A A G G A A G A C A G A A A A A A A A A G G G G A A A A A A A A G G G A A G G G G A G A A G C G A A A G A A G G A G G G A A A A G G G G G G G G G G G A A G G G C C A C A G A G G G A G G A G A A A G A C A G G A G A C A A G A A G A A G A G A A G A A G A G A C A G A A G G A A G A A G G A G G G G G G A A A G A G G A A A A G A A A C C A A G G G G G G A A G G A A A A A A G G A A A A A A A A A A A A G G G G A A A A G G G G A A A A A A A A G G G G A A A A A A A A G G G G G G A A G G G G G A G G G A G A A C G A G A G G A G A C G A C C A A G G A A A G A A A A A A G A A C G A G A A G C A G A G A A C A A A G G A C C C C G A G A A T G A G G C C G A G A G G G A G A G G A A G A G G A A A A G A A A A A G A G A G A G A G G A G G A C C A A G A G G A G A A A A A A A A G G A A G G G A A A G G A A G A A A G A G G A G A A G A A C C C C A A A A G C C G A G A G G G G A A G G A G A G C A A G A G A G G A G G G G G G C C G G A A A G A G G A A G G A A C C A A C C A A A G A G G A A C C G A A G G A A G C C G A G A A A G A A G G A A A G G A G G G A A G G G A C A A G A G A G G G G G G G G A C C C A G G C A A G C A A C A G A A G G G G A A A A A A A A A A A A G G G G A A A G A C G G A A G G A A G G G C C A C C A A A A G A A A A A A A G A G A A A G A A A A A C C A C A A G G G G A C C C G A G G A A A A A A C A G G C C G A A G G G A G A A A A A G G A G A G G A A A A C C G A G G A A A G G G A A A A A A G G A G G A A G A G A G A G A G G G C A G G A G A A G A G G G G A G A C C A C C C C C C A A A A A A A A A A A A A G C A A A G A A A A C C A G G G G G G G G G G A A A A A A G G A A A A A A A A G G C C G A A A A G G G A G G G G A A G G A G G G A A A G A A A A A G G A A A A G A T T A A A C A A G G C C G G C A A A G A G G G G G A A A G G A A G G G A A C A G A G A A G A A G C A G G G G G A A A A A G A G G G A A T G G C A A A C A G G A G G A A G C A A G G A A G T T A G G G C C A A G G A A A A G A A A G G A G A A A G A C C A A A G G A A G A G G A A G A G G A A C A G G A A G A A A G A G G A G A G G G A G A A G G A A A G G A G A A G A A A A C A G G G G A C G G A G A C G G A A A A G G A A G G G G G G A A A G C A G A A G A A G A G A A A A A A G A G G G G A A G A A A A G G A A G G A A A G G A G G A G A G A G C C A G A G C A C A C A C A A G A G A G C C A C A A G G C C C G A C C C A G A A A A A A G G A G A A G A A A G A G A G A G G A A G G C C A A G G A A C C A A G G G G A A A A G G A A G G C C C C A A A A A A A A G G A A G G A A G G A A A G C C A G G A G A G A C A A G G A G A G A A C A C A G G A C A G G A G A A G G G A G A G A G A G A C A G A C A C C A A G G A A G A A G G G A G C A A A G G G A A A A A G G A A A A G G G G G G G G A C A A A A A G G A G A T A A G C A C A A A G A A G C A A A A A G G A A A G A G A A G A G G C C G G A C A A A G G G G A A A G G A C A G G G A A G G G G G G A G A A G A A G A G G G A C G G C A A A G G G G G A G G C A A G A G A A A A G G C C G G G A A A A A G G A C G G A G G A G A G A A C A C G G T T A A C C C C G G G A G A G G G G G A G A A G G G G G G A G A G A G G A A G G G A A G C A A G A G A G A G G G A G G A G G A A A A G G G G G G A G A G C C A G A G A G G A G A A G G A A G A G A G A G C C A A A G A A G G A A A A A A A G C C A G A G G G A A C C G A G G G G G A C C A C A A C A C C A G A A G G A G A G G A G A G G A G A A A A G G A A A A A A A A G G G G C C G G A A G G A G C C A G G A A G C A G G A G A G G A G G A G A A A A A A A A A A G G A A G G C C G G A A G G A A A A A A G G G G G A A G C A A A G A A A A C G G G G A A G G G A G A A G G G A A G G G G C C G G A A G A A G G A A A G G A A C C A G G A G A G A G A A G A A C A A A G G G A A C A T G G A G G A A A A C A G G G G A A A A G A C G A G A A C G A A C G A A G C C A C A A G A A A A A A G G A G A G A A C C A A G A G A C A G A G A G G A G G A G A A C A G A A G G G G A A G C C G G G G A A A A G G A A A A G G C C A A G G G G G A C C A C A G A A G A G A A G G G A G G A G A A G A C A G A C C A G A G A A G A C G G A C A G A G A A A G A G A G G G A G G A A G G G C C A G A A A G G A G A C A G A G A C C G A G A C C G G A G G G A C A A A A C C A A G A A A C C A A A A G G G G A G G G A C A A G A G G G A C C G A G A A A G G A A G G A A G G G G A A C C A A G A A A C A A G A A G A A G A G A G G A A G G A G G G G A G A G G A C C A A G A A G C C A A A A G G G A G A A A G G G A C A A A A A G G C C C C A A C C A A G G A A G G A A A A A A A A A A A A A A G G G G A A C C C A A G C C G G G G G G A C G A G G A G A G A G G G G G A A G G A G A A G G A A G G G G C C A C G G C A G A A G A A A G C C G G G G A C A A A A A A A A C C G A G A A G A A C C A A A G C C G A C C C C A A G G C C A A A A A A G G G G G G C C A A A G A G G A G A C A A A A A G G G G A A A A G G C C G G A A A A G G C C G G A A G G A A A C A G A G G A C A A A A G A G A G C A A G G A A G G A A A G G A G A C A G A G G A A G G A G A C C G A G A A G G A G G G A A G A G A A G G A A A A A A G G G G G A C C C A A A C C A A A A A A A A A A C A G A G A G A G A G G A A A A A A G G C C A A A A G G A A G G A G A A G G G A A A A A A A A G A G A A A G A A A A G A G G G A G G A A A G A A G A G G G A C C G G G G C A G A G A A A A A A G A A G A A A A G G A G A G A A G G G A G A A A G C C A G G G G G A G G G C C G G A A A A G A G A G A G A C C G A G G G A A G A A G A A C G A A G G A G G G G C A G G A A A G G A A A A A A G G G G G G A C A A G C C A A A G G A A G A G G A C A A C A G G A A G G G G G G A A A A A A A A G G A A G G A G G G A A G A C A A A C A A C A A G A G A A C A G G A G A C A G G A C A A G G A A G G A G A G G G A C A A A A G A A A A G G G A G A G G A G A C G G A A G A G G G A A G G A A A G A A G G G C A G A A G A C G G A G A G G G G A G A G G G C A C A G A G G G G A C A G G G A G A A G A A G A A G A G A A A A G G A G G G A A A A G G C A G G G A A A A G A A A A A A G G G G G G G G A C C C G G G G G G G G A C G G G A A G A G A G G A A A A C A G C A G G G G G A A A A G A G G G A G G G A G A A C A G A A A G A G A A G A A A G G A C C A G A A G G G G C C G G G G A A A A G A A C A G A A G G A C A G A C G A G A C C C A G A A G A G G A A A G G A G A A G G A A A A A A A A G G A A G G G A A A A A G G G G A A C A G A G G G A G A A A G C T T G G C A A G A G A G A A G A C C A A G A G A G A A A C C A A A G A A A G A A A A A A A A A A A A A A A A G G A A A A G G C C G G A A G G A A G G A A A A A G G G A G A G A A G A A G G A C A A C G A G A G A A G G A C A A A G G G A C C A A A A G G A G G G C C A A G G G A A C A G G A A G A G A G A C G A C A A G A G G G A G G A G A A G A G A G C A G A A G G A A G A A C C G G A G C C A A A A G G C C A A A G G A A G A A G G G G A G G G G A G A A G G G C C G G G G G G G A A A G G G G G G A A A A G G A A A A G G C C C C A A A A A G G A G G G A A G A A A G G A C A G G A G G A G G G G C C A A G G A A A C A A C C G G A A G G A A A G A A A A C C G G G G C C G A C C A G C A G G A A C A G A A A G A A A A G G G G G G G A A A G G G G A A A A A A A G G C C G G G G G G A A G G A A A A A G A A A A A A C A G A A G G A C A G A G A G A G G C A G G G G A A G A A G G A A G A C G G G G G G A G C C A A G G A A A A C C A G A G A C G A C C G G C A C A G G G G A A A G G G A G G G A A A G A G G A G G G G G A A A C C A A A A A A A A A G C A A G A A G A G G A A A A C A A G G A G A C A A A A A G A G A A G G G A A A G A C G A C A G G G A A G G A G G G G G A G A G A G A G A A G A G A A A A A C G A G A G A A G G A A G G G G A A G G A A G A A C C G G G G A G A G A C G A G G A G G G G A A G G A G G A G G G A C A A G A G A A G G A A A G G G G G G A A A G G A G A C A G A G G G A C C A G A A A G A C A A G A G G G G G A G A A G A G A G A C A G G A G A A A C A G G G G A C A A C A A A G A A A A G A G A A A G G A A G G G G G G G G G A A A A G G G G G A A G A A A G G G G A C A C A A G G A A G A G G A A G A G A G G A A G G A G A C A A G G A A G A G G G G A G A A G A G G G G G A A A G G G G A A G A G G G A G C A G A A G G A G A G G G A A G G A A C C A G A G A A C A G A G A G G A G A G A A G G A A G A G G G G A A G A A A G A A G A G G A G A G A G G A A G A A G G G A C A A G G A G G G G A A A A G A C A G A A G G A C A C A A G G A A G G A A G G A A G A A C A G A A G G A A G A G C A A G G A G A A G A G A A A A A A A A A A A A G G G G A A G G A A A A A A A G G G A A G G G A A A G G A A G G A A A A A A G G G G G A A A G G A A C C G G A A C C G G A A G G A A G A A C G A G A A A G A A A A G G A C A A A A G A C G G A C G G G G A G G A A A G G A G A G G A A A G G C C A G G A A G A G A G A A G A G G A A G G A G G G C C A A G A G G A A G A A A A A A G A G A G A A G G A A G G G G G G A G G A G A G A A C A C G A C A G A A A A C A G G G A A A A C C G A A G A G G G C A G A G A G A G G G G G A A G C A G A A G G G A A A A A A C C G G A A A G A G G A A G C A G A G A A G A C G G G G G A A G A A G G A A G G A A G A A A G G A A G G A A A A A A A A A A A C A G A G A G G G A G G G A G A C A A G A G G G A A A A G A G G G G A A G G A C C A G G G G A C A G A G G G G A G G G G A G A A A G A G A G A A A A G C C A A G G A A A A A A G G A A G G G A G A G A G A A G G G A G C A A A A A G G G G G G T T A A A A A A G G G A A C A G A A C A A A G A A T G A G A G G C C A A G G G G A A A A G G A G A A G A A G A G A G G A A G G A A G A C A A G A G G G A A A G A A G A G G A G G G G G G A A C A A A G A A G A A A A G G A A A A G G A A A G G A A A A A A G G G A A A A G A A G A G C C A G G G A G T T A A G G A A G G C C G G C C G G A G A C G A G A A G A A G G A G A G A G G A A A A A C A A G C A G A G G A G A A A G A A A C A A G G A G G A A G G A A G G A C A G G G A C C G G C A C C A G A A G A G G C A G A A G A G A A C A A A A A G A A A C C A A G G G G A A G A G G A A G G G G A G A A A A G A G A A C G G A A G G A G A G A C G A G A A G C A A C A G G G G G C A G A A G G A A G G A G G A A A G A A A A G G A G A G G A A A A C A A C A G G G G A A A A A A G G A A A A A A G G G G G G G G A A G G A A G G G G G G A A C C A A G G G G G G G G A A G G A A G G G G A A A A G G A A G G A A A A C C A A A G A A A A A A A A G G A A G G A A C C A G G A A C A T G A G A A A C A A A A C G A A G G G G A A A G A A G A G A G G A A C A G G A A C A G G G G A A G A A C C A C A A A A A A G G A A A A G G G G A G G G C A G A A C A G A G G A G A T A A A A G A G A G A G G A A A A G G A A C G G G G A A G G G A A A G A A A A A A A G A A G A A A G G A A G A A A C G G C C A A G G A C G A A G G A A A G A A A C C G A G G C A A G A G G A G A G A A A A A A A G G G G G G G G G G A A A G A G A A G G G A G G A A G G A G C C A C G A A G A G G G A A A C A C A A A G A A G A A G C A C A A G C A G A A G A G G A G A G A A A G G C C A A A A G G A A A A A G A G A G A A G G G G G G G A A A G G A G A C G G A G G G G G G G G G C C A A C C G A G G A G A A A A A G A G G G A A G A A A G G G A G A G G G G A C A C G G G G A G G A C A C A A C G A A G C A A G G G A A A A A A A C A A G G A A A A A A A G G G G A A G C C C A G A A G A G A C C G G A A G C A A G A G C A A G G G G G G G A A G A A G A A A A C C A A A A G A C A G A A A A G A A C C A A G G A A G G G G A A A A A A C A A A C A G A G A A A G A A A A G A A A C A A A G A G G G G A A G G A A A G A C A G G G G A A G G A G C C C A G G A A C C A A A A G G A G G A A A G G G A A C C A G A G A C C A G A C A G A A A G G A G G G G G G T A G A A G C A G A A G G A C A G A G G A A A A A A C C G A G G G G A A A A A A A A A A A A C C G A A G A G G A G G A A A C A G G G A G A A A A G A G G G A C A G A A G G A A A A A A A G A A C G A C A G A G A G A A G A C A G G A G A A G A G G G G G A A A A A A G G A A A G G G A A G A G G G G A A A A A G A G G G G A G G A A C C G A G A G A A A G G G G A A G G G G A A A A A A G G G A G G G A G G G A A A A C A A A A C A A C G A A G G G A A C A A G A C G A A G A G A G G A A A G A C A A G G G A G A G A G A C G G G A A A G G A G A A A C A A G G A A C A G G A A A G C C G G G G A A G G G G G G A A A A A G A A A A G G G G G G G A G A G G C C G G G A G G A A G G G G A C G A G G G A A A G G G G A G A G G A A G G A G A A G A A A G A G A G G A A A A A A A A G G A A G A A C A A G A C G G A G A A A G A A G A G G A C G G A A G G A C A A G G G G A A A G G A A G A G G A A G A G G G G A G A A G A G A A A G A G A G A G G A A G A C G G C C A A G G G A G G G A A G A A G A A G A A G A G A A C C A G A G A A G A A A G A A A A A A C C G G A A A G C C A A A G G A G G G A G A A G A C A C G G G G A A A A C C G G G G A A A G A A A G A G A G A A A G A A A C A G A A G G A G G A A G A A A G A G A A A G G G A A A A C C G G C A A C G G G G G G G G G A A G G A A G A G G A A G A A G A A C A G C C C C G G A A C C G G A A G A G G A A G G G G A A G G A A G A G G A G G G G A G G G A A G A A A C G G C C T T G G A A A A A A A A G G A A G G G G A A A A G G A A A A G G A A A A C C C C A A A A A A G G A A G G G G A A A A A A A A A A C C C C C C G G A A G G A A A A A A G G A A A A A A A A G G A G G A A A C A A A A G G A A A C C G A A A A A G G A A A G A G A G A G A G G G G G A A G G G G A A A A G A C A A G A G A G G A A G A G A G A G G G A G C C A A G G C C A A A A G G A A A G C A A A G G A G G G A C G A C A G G G A A A A G A A A G G A C C A A G A A G G A G A G A A A G G A A A A A G C C G A G G A G A G G A A G A G G A A G G G C C G A A G A A G A A G A G A A A G A G A A A A A A A G A G G A G A A G A A A G G A A G G G A A G G A C G A G G A G A G G A A A A C G G A G A A G A G G A A C A C C G A G A G A G G A G A G A G G A A G G A A G G A G G G G C A A G C A G A G G A G A G A G A G G A G A G A A G A G G A G A G A G A C A G A G A A G G A C C G C A A A G A G A G A G G G A A A A G G G G C A G G G G A C A G A G G A A A G A G A A A A G A G A G A G G A A A A G C A G G G A A G C C A G G A G A G A G A A A G G A A A A G G A G G G A G G G A A A A A G C A A A G A A A A A G G C C C C G A A C G G G A A C G G G A G A G G G A A C G A G A G A A C A G G G G A G G A G A G A A G A G G G G A A G G C C A A A G G A A A A C A A G A A C G G A C G G A G G A G A A C G G A T A G C A G A G A A G G G A A C C A G A A A G A C T A A C A A C A A A C G G A G G C C A G G A G A G A G A G A A G C C G A G A C A G A G G A C G A G G A A A A A A A A A G A G G G G A A G G A A A C A A G G G G G C G G G G G C C C C G G A A G G A G C A A G A C G A C C A G G G A G A G G A G G G A G A A G G A C C A G A A A A A A G G G G A A G G G G G A A G A G G G A A A A A G A G G A A A G A A G G G A G G G G G G A A G A G C A G G A G A G A A C A G A G A A G G A G A G A G A G A C A G A A A A C G G G A G A G A G A A C A G G G A A G A C A G A G G G A G A A G G G A G G A A G G G A G A G G A A G A A A G A G G A G G G A C C C A A G C A C A C A C C A C A A G G A G G G G G A C A G A A A G C A A A A G A C C A A A A G A G C C A C A A C C G A A G A A G A G G A G A G A G G A G A A A A A G G A A G G G G C C A A C C A A G A C C G A G A A G A C G G A C G A A C A C A A A G A G G A A A A A G G A A G G G G A A A G A G G G A A G G C C G G G G G G G G G G G G G G A G G G A A G G G A G G A G C C A A A A G G A C C C G G A A G G G G A A C C A A A A A A T T A A A A G G A A A A A A A A A G A G A G A A G G C C A A A A A G A G G A A G A C A G A G A A G A A G A G A G G G G A A A G A A G A G G G G A G G A A G G C A G G A A G A G A G A G A C A A G A A C A A G G G G G G G A G A G A G A C A A A G G G C C G G G G G G A A A A G G G G A A A A G G G G A A A A G G A A C C A A G G A A G G G G C C G G A A C C A A G G G G G G A A A A A A G G G G A A A A A A A A A A G G A A A A G G A A A G G A A G A A A A A C A A G A A G A G A C C A A G C C G A A A G G G A A G G A G A A G A A G A A G C A G A A G G A A G G G A G G A A C G A G A C A C A G G A A G A A G C A A A A A A A A A A A A A A A A G A G A G G G A G G G A G G A G A G G A C G A G G A G A A G A A G A C G G A G C A A G C A G A C A A A G A G A A A G A G A G A G A G A G G A C A G A G G G G G G G G G A A A G G G A G G G G A G A A G A A C A C C A A G G G A A A A G G G A A A G G A A G A G C A C C A G G G A A G G A G G A C C G A G A C C C A G A G A A G G A G G A C A G G G A A A C G A A A G G A A A G A G G A A A G G A G G G G A C C C A A G A G A G A G G G C C G A A G C A A G A G G A A G G A G A A G A G A A A G A G A A G A G G A G A G A A A G G A A G A A A C G A G A T T A A G G G G A A G G A G G G A G A A A G A G G A A A A A G G G G G G A A A A C A G G A G C C G A A A A G A A A G G G A G A A C A A G A G A G G A A G A G A A G G G A A A A A A A A G A C G G A G G G A G G G A A G A G G A A C C A A G G A A A A G A A C A G G G A A A G C A G A A G G A A G G A C A G G C A 0 0 A A A A C C A A A A A A A A G G A A A A G G A A A A A G A A G G A G A G A A C C G A A C C A A G A G A G A G G A A G A G G G G G G G A A G G G G A A G A G G G A G G A C G A A A C A G G G G A A G G A G G G A C C A A C A G A A A G C C G G A A A A A A G A C A A G G A G G A A C C A A G G A A A G A G A G A G C A G A G G G G A A C A G A G A A G A G G A C A G A G A G G G G A A A G A A A A A A G G A A A A G G G G G G C C G A A A A A A A A A A A A A A A G G A A A G G G A G G G G A A G G G G A G A A G A G A C A G A G A G A A G G A G C C A G C C G G A A G G C C G A A A A A G A G A A A A G A A G G G G G A A G A A A G A A A G A G A G G A C A G A A A G G G G G G C C G G G A G A G A G G G A G A A A G A G A A G G A A G G A A G G A A A G A G A A A G G G G C A A A G A A A A G G G G A G G A G A C A A G A G G G G A G G A G A A G G G G A A A A G A A G G G G A A A A G A A A A G C C A G A G A G A A A G G G C A G A A G G A A A A G G A A G A A G A A A G G C A A G A G G A A A A A G A A A A G G A A C G A G A C A A A G G A A G A A G G G A A G A A A G G G A G G G A G G A A G G G G G G A A G G A A C C G G A A G G G G G A A G G G A A G A A A A G A G C A G G A C A C C C G G G G A A G A C C G G G G G G A G A A A A A C A A G G A G G A A A A A A A G G C C A A A A G G G G G A A A A A G A C C G G A A A A A A A A A G G A G A G A G A G A A A G G G G G G A A A G A A G G G A A A G G A G G G A G A G G A A A G A G G G G G A G A G G G G G A G A A G A G A A C A A G G A A G A G A C G G A A G G G A A A G A A A A A G A G G G G A C A C A A G G A G G A G G G A G G A G A G A G A A A G A G A C A G A G A A A G A G G G A G G G G A A G A A C G G A A A G G G G G G A A G G C C A G A A A G G G A A A A A A C C A G A A C A G G G G G A G A C A C A A C A A G A A G G G G G A A C C G G G A A C A G G G A A G G G A A G G A G G G A A A A A G G A A G A A A C C A A C G G A A A G A A A A A G A A G A A G G A A A G G A A G G G A A A A A G A A G A A C G A A G A A G G G A G A A A G G A G G G G A G G A A G A C C A G G G A G A A A A A A G G A A A C A G A C G A A C G G A G A G G A A G A A G A G A A A A A A G A A G A A G A G A A C A A A G A C C A A C C G A G G G A C C A A A G G G C C G A G A G A A G A G C A A G G G G A A A A A A G G G A C G G A A A G G G G A A G A G C C A A A G G G A A A G A A G A G G A A G G A A A A A G A A A C G G A C A G A G G A G A G G A G A G C C G G A A G A C A A G A C G G G G G G A A G G G G A G A C G G G G G G G G G G G G A G A G A G A G A G C A A G G A C A A G C A A G C C C C A A C A A A A G A A A A G A G G A A A G A G A G G A A A G G A A G G G G C C G A C C A A G A A G A A G G C C A A G G A G A G A A G G G A A A G G G G A A G G A A A A G G G G A A A A A A A A G G A G G A A G G A A G G G A G A A G A A G A G A G G A C C G G G G G G C C G G G G G G A A A A A A A A A A G G A G A A G G A A A G C C G G A A G G A A C C A A A A A A G A A G A G A G A G A G A G G A A A G G A A A A A A A A A A G G C C A A A G A A G G A A G G G G A A G G A A G G G G G G G G A A G G A A A A G G G G G A A G G G G G A C A G G A A G G G A G A G G G A A A G A G A A A A A A G G G A G G A G A C G G G A G G G A G G G A A A G A A G G A G G G A A G A G A G G A G A A A A C A G G G G G A G G A C A A G G G G A C C A C A A A A A A G G G G G G C C C C A A A A A A A A A A G G G G A A A A G G C C G G A A G G G G T T G G G A G A G G A A G G A A G G A A G G G G G G A G G A A A A A G G C C C C A A G A G G A A G G G G G A A C G G G A G A G A A G A A A A G G C C A A A C G A C C G G G A A A G G A G A A C A A A A A A C G A A G C A C C A C A G A A A G G A C A G A G A A A A G A A G G A G G A A A A G C C G G A A A A G A A A A A G G G G A A C C A A G A A G A G G A 0 0 G A G A G A G A A C A C G A A G C C G A A C A A G A A A A G A G C C C A G A A G G A A A A C G G A C A C A A G A G A G A G G A G A A G G A G G A A C A A A G A A A A A G G G A C C C A A A A A G A A G G G A G G G G C C A A G G C C G A C C G A A G A A A G A A G A G A G G A A G G A G A A G G G A A A A G G A C A G A G A A G G G A A A G G A G G A A G G G A A A A G G A C A G G C C C A A G G G A A A A G G A A G G A A A A A A A A A C A C G G A G A G G A A G G G A C G G A A G G A G G A A A C A A A A A A A A C A G A A A G G A A C C A A G G A A A A G A C G G A A A G A A G A A G A G A G G A A A A G A A G A G G A A G A T A A G G A A G G A G A G G G G A A A A G G G G A A G G A A A A G G G G A A A G A G A A A A G G G G A A A A A A A A G G G A A A G G G A G A C A A A A C C C G G G G A A A A G G G G G G A G G G A A G G A G G A A C A G G A G A A G G G C C A A G A A G G G A G C A G A A G A C A A G G G A A G A A G G G A C A A A G A A G C A G A A G A G G A A A A G C G A A G G G G A A A A A G A A A G G A G A G A G A C C A A G G G G G A G G G G A C G G A A A G A G C A A A G G A A A A A A A G G A A A G A A G A G G A G G G A A G A A G G G A A A C A A A A A G G A G G A C C A A G G C C G G C C G G A A G G A G A A A A A G A G A G G G A A A A A A A G A G A G G A A C G A G G C C A G G G A A A G A C A G A G G A A A G A A A G G G A A A G A A C G A G A G G G A C A A G A A A A A A G G A A G A G G A A G G A A G G G G A A G G C C G A A G A A A C A A A A A A C A A A A G T A G G A G G G A G G G G A A A A A G G G G G G A A A A G G A A A A G G A C G G G A G G G G A A A A A C A A C C A A G G A G C A C C A G G A A G G G A G G A A A A G C A A A A G G A G A A A A C C C G G G G G G G G G G G A A A G G A A G G A A G G G G A A C C G A G A G G A A A G C A A G C A A A G A A G C A A A G A A A G G G G C A A C C A A G A C G G G A G G G G C C G G G G C C G G C C G G A A G G G G G G A A A A G G A A T A A G G A A G A G G A G A A G A G A A A A A A A A A A G G G G G G A A A A G G G G A A A A G G G G A A G G G G G G A A A G A G C C A A A A A A A G G A A G G G G G C C C A A G T A A G A G G A G G G G C C G G G G A C G A A A A A A A G G A G G A A A C A G A A G G A A A A A A A A A A A A A G G A A G A A A A A G G A A G G A A C A A G C C G A A G A A A C G G A A A G G A G A G A A A G A A A C C G A C C G G A A A G A A G G A G G A A G A A G A G A A G A G C C A A A A G G G G A A G G G G G G G A A G G A A G G G C A A A A G A A G A A A A C G A A G G A A G A G A G A G G A G A G G G G G G C C A C A A A G A A G A T T G A A G A A A G C A A A A A A A G G G G A A A G G G A C A G G A A G C A A A G A C C C A G G G G A C G A A A G G G G C C A A A A A A G G A A A A A A A A A A A A G G G A A G G G G G G G G A A C G A A G G A A A C C A A G G A A G G G G G G C C A A C C C C G G A A C C A A A A A A G G G A G G A G A A G G C C G G G G A A A A A G G A A A G A A G G A G A A G A G A A A G A G A G T T G A A G C A G A C A A A A G G A A G G A C A C C G A C C G G C C G G C C G G G G A G G G G G A A A A A A A A G G A A A A A C A G A G G A A A G A G G A C A C G G A A C C T T G G A A G G G G G A A G A A C C A G A C A G G A G A A G A C A G A C A A A A G G G G G G G G C C A A A A A A A A G A G G G G G A C A A A A A A G G G A A C C A A A G G G A G G A A C G A A C A A G G A A G G A G A A G G A G A A A C G A C A C A A G C A A G A G G A G A A A A A A G G G A A A C G G G G G A C C A A G G A G A G A G G A G A A G A G A A G G G G A A A A A A A C G A A A A A A A A A A A G G A A G G A A G G G G A A G A G A G G A A A G C A A G A A C C A A A A G A C C A G A A A A G A G A C A G A C A G G G G A A G G A G A C G G A A A C A G A G A A A A G G A G G A A G A G G A G G A A A C T A G A A G G A G G C A G A G G A A G G G A G G G G G G A A A A A A G G A A A G G A A G A A G G G A G A A G G A A G A G G A G G G G G G G G A A G G A G G A A G A G G A A A C C G G G G G G A A A A G G A A A A A A C A G G G A C A A C G G A A C A A A A A A A G G A A A G A A A G A A T T A A G G C C A A C C G A A G C C G G G A A G A A G A C C A A A C A G A A G A A C A G A G A G G A C A G G A G A G A G G A C C A G G A A G A A G A G G A A A G A G T T A A G G A G A A A G A A A A C A G A G A A G G A A G G G C A G A G G G A G A A G G A G A C A A A A A A C G G A C G G G A A G G A G A G A A G C A G A A G A G C A A G G A G G A A A A C C A A G G A G A G A G A G A A A G G A A A A A A A G G G G A A A A A C C C A G A G G G A G G G A A C C A A A A A A A A A A A A G G A A A A A A G G A A G G G G G G A A A A C C A G C C G A A A A A A G A A C A A C G A C A G A G A G A G A G A G A G A G A A G G G A G A A A C A A G A A G A A G G A G G G A A A G G G G A A G A G G G C A A A A A A A G G G G A A G G G G A A A A G G A G G G G G G G C C G G A A G G C C A A A A A A A A G A A A C C G A G A A G C A A G A C G A A A A A G A A G G A G A G G A C G G A A C A A A A G A G A A A G G G A G C A G A A G A A A A G G G A A G G G A C G G A G G A A C G A A G C A C C A C G A A G A G A A G G A G G G G G G G A A A A G G A A G G A A A A A A G G A A G G G A C A A A G G A A A A G A A A G G C A A G G G G G G G A G A G G A G A A G G A A A G G G G G G G G G G G G G G G G A G A A C A C C A G A A G A C A A G G A G G T T G A A G A A A A A T A A A G A G C C A G G A A C A A A A G G A A A A A A A A A A A A A A A A A A A A A A A A A G A C A G A G A A A A A G G G G A G G C C A C G A G A A G T A G A G G A A A A A G A A A G A G G G A G G G T A A G A G A G G G G G G A G G G G A A C A G G G A C C A A G G A A G G A A G G G G A G G A A G G A C A A A C C A G G A A G G G A G G A G A A G G A A A C C A A A A A G G A A A G A A G C C A G G G G A C C G A A A A G C C G A G G G G G G A G G G G A G A A A A A A A A A A A A A A A A C A G G A A A A C A G A A G G G G A A G G G G A G A G G A A A C A G G G G G G A A G A G G A C A A G G C A A G G G G G A C A G A G G G A G G G G G C A G A A A A C G G A G A G G A A A C C A A G A A A A G A G G G A A G G A A A A G A G G G A G A G A C G A G G G A A A A G G G G G G A A A A A A G G A A A G A A G A A G A A G G C C A G G G A A G G G A A G A G G A A A A A A A G G A G A A G G G G A G G A G A C A G A A G A G G A G G A G A C G G C C A A A A G G G G G G A A A A A A G A A G A A G A G G G G A G A G A G G G G A A C G A A C A G A G A C G G G G A A C C G A G A A A G G G A G A G G G A A G A C C A C A C A A A C C A A G G G G C C A G A A G A A C G A C C A A A A A A G A A G G G A A A A G A G A A A G G G A A A A A A A C C G G G G A C G A G A G A A G A G C C A G A G A A G G A A G G G A G G C A C C A A G G G G A A G G A A A A G G G G G G G G G G C C G G G G G G A G G A A G G G G A G G A A C A A A G A G G A G G A G G C A A G A A A A G G G G G G A A A A A A G G G G A A A A G G G A G G A A A A C A C C A G G A G A C C G G C C C C G G C C A A A A A A A A G G G G A A G G C A A G G G A A G A A G G G C A G G C A A G A C G G A G A G A A C C G G G A G A C C A A A G T A G G C A G G A A C A A G A A G A G G A A A G G G A A A G G A G G A C G G G A A G A A A A G G G G A G A A A A A A A A G G G G T T A A A G A G G A A G G A G G A G A A G A C A G A A G G A G G A G A G G G G G A T A A G G A G G G C A G A G A G A A A G G A A C A A A G A A C G G G A A C T A A G G G C A A A A A A G A A A G G A G G C A G A G G C A G G G G G A A G G G G A A G A A G A 0 0 C A G A A A A A A A A G C C G A A G G A A A A G A A G A G G G G A A A A A G A C A G G G G A A A G G G G A A A G C C G G G G G A A A A A A A A A A A A G A A G G G A A A A G G G G G A A G G C C A A A A G G A A A A G A A A G G G A A G G A G G G G A A G G C C A A A A G A C A G A A A A G A G A A A A G G G A G G A A A C A C A G A G A A C A G A C C C C A A G G G G G G G G G G A A A A A A G A A G G A G A G G G G G G A A A A C C G G G G G G A A A A A A A A A A A A A A A A G A A G G G G G G G A A C C A A G G A A G G A A C A G A A G A A G G A A A A G G A A G G A A G G G G A A G G A C A G A A A A G G A A A A A G G G A G A A A G G A C A A A G G C C G G A A G G G G A G A A G A A G C A A A G A G A G G A A A G C A C C A C C A A G G A G G G G A G A C G A G G A A G G A G G A G G A A A A G G G G G G G G G G A A G G A A A A A A G G A A A G A G A G G A G A A C G G A G C C G A A G A A G G G G A A G G A A A A A G C C A A G G A A G G A A C C G A A G G A G A A C A G G G G A A C A C G A C A A G A A A G A A A A A A A G A G C C A G A A A G G G A G A A A G A G A C G A G A A G A G C A A A G A G G A A G G G A G G A G G G A G G A A G A A C C A A A A A A A A G G A A G G A A G G G G G G C A G A A A G A G A G G G A G G G A G A G G A G A A G G G A G A G G A A A A G A C A A G G G A A G G A A G G A A G G G G G G G G C C A A G G A A G G A A A A G G G G C C G G G G G G A A A A A A G G G G A A A A A G G A A A G G G G G G A G G A G A C C C C G G A A A A A A G G G G A G G A A A G G G G A A A G A A G G A A C A C A A A A T A G A G G A A G G A A C A A C C C C G G A A G G G A A A A C A A A A A A C A A G A A G G G G G G G A G G G A C A A G C C A A C A C C G A G A A A C A G G A G G G A C A A G A G G A A A A G G A A G G A G A A G A A A C G C C A A C A A G G A A G G A G A G A A C A A A A G G A A A A A A G A G A C C A A G A A G A G A G G A G A A C G A G A A A G G A A G G A A G G A A G G A G A G G A A A A C G G A G A A G G G A A A G A A A A C A C A C G G A G A G A A A A A A C C G G G G G G A A A A A G A G A C A G G A A A G A A A A A A G C A G A A A C A A G G A C A G G A A C C A A A G G A G A G A G G A G C C G G G A G G G A G G G G G G A A A A C A C C C C A A A G A G A G A C G G G A A A G A A A G G A A A G G A G A A G A A G C G G G A G A G A A C C G G A G G G G C A G A G G G G A A G G A A G G G G A A A G G A A G A A A G G A A A G A G G C A G A G A A G G A T A G G A A G G A A A A G G A A C C G G G G G G A A G G A A G G A A G G G A G A A A A A C C C A G G A A G G G A A G A A A A A A T T A G A A A A C C A A G A A G G A G G A G A C G A A A A A G A C A A G A G G A A A A A G G A G A A G G A A G G A A C C G G A A A A A A A G A A A G G G A G G A G G C C A A A A A A A A A A A G G A C C G A A C A A A C A G G G A A G G A A A A A A A C A A G G G G G G G A G G A A G G A A G G A A G G G G A A G G G G G G A A A A A A G G C A A G A G A G G A G G G G A A A A C C G A A A A A C A G A A G C A G G C C G A G A G A A G G A G A A G G G A A A G G A G A A G A C A G C A A C A C C A G G G A G A G G G G A A A A G G A A G G C C A A G A A G A G G A A G C C A A G G C C G G A A G A A A G G G G G G A G G A A G A G A G G A A A A G A C A A C C A A C C A A G G A A G A G A C C A A G G G G C C A C G A G G G G C C A A A A A A G G C G A G A A A G G G C C A A A A A A G G G G G G G G A A A G A C A G A G A G G A G A A G A A A A C C G G G A C C A A A G G G G A A G A G G A A G G A A G G G A C G A A G G G A G G G G A G A C A A G G A A A A A A A G A G A G G C A G A A G G A G A T T A G A G G A G A A G G A G A G G C C G G A A G G C C G G A A A A A A A G G A C A G A A G A G A G A G G A C A C A A G G A A G A A A A A A C C A G A A G A A G G A A G A G A G A G G A A G G G G A A C C A A A G A A G A A G G G G G A G A A A G G G G G A G A A G G G A A G G A G A G G G G A A A A G G A C A A A G G G G C A G G G A C A A T A G A A A A A A A G A A G A A G A A G G C C G G G A G A G A G A G G A C G A A G A A G A G A G A A G C A A G A G G G G G A G C A G G G G C C A A A A G G A A A A G A A G A G G A G A A G A G A A A C C A A A A A A C A A A A A A A A A A A A A A G G G G A A A C G G C C A A G G C C G G G A G A G A G G A A A A A G C C G A A G C A G A G A A G A A G G C C A A G G A A G G A A A G G A G A G A A G G A G A G A G A C A C C G G G G A G A A G A G A A A A A C A G G A A A A A A A A A A A A G G A A G G A A A A A A G G A A G G G G A A T T A A A G A A A G C A A A G G G A A A A A G A A A G A A G G A A G A G A A G A A A A A G G G G A A A A A A G G G G G G A A A A T T A A G G G A G A A A C C G A C A A A A G A A A A G G C A G A G A G A A A A G A C A A A A G A G A A G A G G A G G A A A G G G G A A G A A G A A A A A A A A A A G G A C G C C A G A A G G A A C C G A A C A G G C A G A G A C G G A G G G A G G G G G G G G G A G C A A A G A G A C A A G A A G G A A A G C C C A G A G G C C A G A A C A G G G A A A C A G A T T A A A G C A C A A A G G G G A G G A A A G G G G A G G G A G G G A A G G G A A A A G G A C C G G G A G G A C G G A G G A G G A C A G C C G G A G G G A A A G T T A A G G G G G G A A A G A G A A A G G A G A A A A A G G A A G G G A A A C A G A A G G A A A A A A A A A G G G A A G G A A A A A A G A A G G C C C C A G A A A G G G C C A G A A A A G A G A G G A A G G C C C C G G A A A G G G G G A A A G A A A G A A G A C C A G A G A A G A G A A A A A T T G G C A A A G G G G A A A A A A A A A A G G A A G G A A A A G G G A A G A G A G C A A A G A G A A A G A A G G A G G G A A G C A C A G A A G C A A A A A A A A A C A A A G G A A G A A A G G A A A A A G A G G A A G A G A A C A A G G A C C C A G G G G G G A A G G G G A C G G A C G A C A A C A G G A C A C C A G A A A A A G A G A G A A A A A A G G C C A A G G G G G G G A A A G G A G G G G A G A G G A G A A A A A G A G G G A G A G A G A A G G A G A A A A G A G A A C G A C A A C G G G G A G A G A G A G A A G G G G A G A A A A G A A A G G G G C A A G A C G G A A G G A A A C G A A G C C A C G G C C G G G G G G A C A A A A G G G G A A G G G G C G G A C A G G G A A G A G A A A G G A A A G A C C G A G A A A A A A A A A G A G A A G G A G G C C A A G A C C G A A A A G G G G G A A A C A G G A A G G A G A G A A G G A A G C A A G G A G A A A A A C G G A G G A A G G G G A A C A A A A A G A A A A G G G G G A G A G A A G G G G G G G G G G G G A A A A A A G G A A C C A A A A G G A G A A G G G G G G A G G G A A A A A A G G G G A G A A A A G G A G G G C C A G A G G A A A G G A A A A A A A G A A A C A G A A A G G A A G C C A A A A C A A A G G A G G G G A G G A A G G G G C C G G A A A A A A G A A A G A G A G G G A G A A G A G G G A G G A A A A G G A A G A G A G G A G A A G G A G A A G G A G G C A A G A G C A G G G G A A A C A A G A G A G A G A G G G G A A A A A G A G G A A G A G A G A G G A C A A A A A G G A A A A A C C A G G A G C A A G G A A A A G G A G G A G G G A C G A A A G G C A G G G G G A A G C A A G G A A A G G A A A A C C G G A A A A G G A G G G A A A A G G G G G G G G A C G G G G A G G A G A A A A G G A A A G G G A A A G G A A A G G A A G G G A G G A A G C C A A C A A G G A A G G A G A A G A A A G A C A A G G C C G G A G A A A G A G G G C C G G A A G A G G A G C C A A A A A C C G A A A C A G C C C C A A G G A A G G A A G G C C G G G G G G A A A A G G G G A A G G G G A A G G G G A A A A A A G G G G G G A A G G A A G G G G G A G G A G A C G A G G G G A A C C A A G G G G G G A A C C A A A A G G A A A A G G A A G G G A G A G G C A G G A A A A A G A G A A A A A G G A G A A G A C G A A G A A A A G A G A A G G A A G A G A G C C G G A A A A A A C A A G A A A C G A G A A G A A G G A A G G G G A G A C A G C C G A A A G G T T A A G G G G A G G G A A G G A A G G A A C C T T A A G A G G T T A A G A G G A C A G A A G A G A A G A C G G G A C C A G A A C G C C A A A G C C A G A C A G G G A A A C A A A A G A C A G A A A A A G A A A G A G A A G A C A G G A G G A G G A A G G G A A G A A G A G C C G G A G A G A G A G G G A A G G A G A A A G A G G A A A A G A G A G A G C C A G A A C A A G A A C C A A C C A A T T G G A C G G A G A A G G A G G G A A C C G G A A G G G A A A G A G A G A G G A A G G G G G A A G C A G A G G G G G G G G G G A C G A G G A A G A A A G G G G A A G G A A G A A G G G G A G A G A G A G A G G C C A A G G A G G G G A A G A A A A G G A A A A G A A A A A G G A A A G A A A G A C G G A A A G G G G A C A G A G G A A A G A G G A G G A C A A A G A A G G A A A A G G G G A G C C G A A G A A G A G G A G A A A A A G A G A A A G A A A A A T A G G G G A C C G G A A C C G A G G G A G A A G G A G A G G G A A G A C G A A G G G G A G G A G A A A G A A G A A A G A A C A G G A C C A G A G A G G G G A G A G A A C C A C A G A G A C A G A A C A G A G A A A A G A G G A G G G G G G A C A G G A G G G A A A A A A A A A G G A A A A A A A A A A A A G A G G A G G G G C C A A A G A A G G G A G G A G A G A G A G G A A G A C A C A G A C G A A G A A C A A G A G G A A G G A G A A G G A A A A G C C G A G A G G G A A A C A C C A A A A G G A A A A A A A C A G A G A A A A G A C A G A A G G A G A A G G A C A G G G G G G C A G C A G C A G G A A G G G G A A A A A G A G A G G A G G G G G A A A G A G A G A A G C A A G A G A A G A G A G A A A A G A C A G G G C A C C G G A G G A A G G A G A A G A G A G G A C A A G A G A G G A A G G A C A C C A A A G A G G A C C A G G A G A G A A A C A A C G A G A C C A G C A A A A A A A G G G G G A G G A G A G G A G A A A A A G G A A A A G G C A A G G A C A G A G A A A A G G G C C A A A A A A C C A G A G A G C C G G A A A A G G A G C A A G A A G G G G G G G G C C A G G A A G G A G A A G A G A G A G G A G A A G G A A G A G A A G G G A A G C A A G G A A G A G A C G A C A G A G G G G A A A A C C G A A C G A A G A G A G G A G G G A A G G A C A G A A A G A A G A G A G A A G A A G A G C A A A A G A G G G C A A G A C A A A G A C A G A A G A A G C C G G C A G G G G A G A G G A G A A A C C A A A G A G G A G A A A A G G A A A A G C C G A G G C A A A A A A A A G A G C C G A C A A A G A G A A G A A A A G G A A C A A G A G G G G A A G A A G G G G G G G A A A A A A C C C A A C C A G A G G A A C G G G G C C A A A A A G G G A A G G A A A C A G A A A G A A G G G G C C A G A G A G A A A A A A C C A A A A G G G G A A G A A A G G A A C A G A G A G A A G G A G G G G A A A A A G G A C A G G A A G G C C C C A A A A A A A G G A A C A A A C A A A C G A G A G G C C A A A G A A C C G G A A G G G G G G A C A A A G G G A A A G A G G A C A G A A A G G G G A A G G C C G A A G A A G G G A G G A C A G A A G G A G A A G G G A G G G G G G C A G G A A G G A C A A A G C C G G G G G A G G A G A C A A T A A G G A A G G A G A A G G G A G A G A A A G G A G A G G A A A A A G A A G A G A A G G A G A A G A C C A G G G G C A G A A C A G A G G G G G G G A G G G A A C C G G A G G A G G G A G G A A G G A A A A A A A A C C G G G G A C A A A C C C A C G A A G G A C A A A A C A A A A A A G A G G G A G G G G G G A G A A A C G G G G A A A G G A G G A A A A C C A A G G A A G G A G A C G A A G G G A G G G A G A G G G G A G A G G G A A G G G G G G G G G G G A G G A G A G G G A G A G A G A A A A A G G A A A G G A A C A G C A G G G A C A G A G A G A A C A G G A G G A G A A A G A A A A A A C A A G G A G A G A A A A A G G G G C C G G G G G A A A A A G G A A G G G G G G A A A A A A A A G G G G A A C C A A A A A A G G G G C C A A G A A A A G G G A A A A G A G G A A G A C C A A G G A A G A A G C A A G A G G G G A G G G G A G A A A C G A A C A C G A C A A C G A A C G A G A G A A C A A A A A G G A G A G A A G A G A C A G G A A G G A A G C C G A A G A G A A A G A G A G A G G G A A G G A A G G A A A G G G A A A C A G C C G G A G G A A G A G A G A G C C G G A C A G A G C C C C A G G A G G G A C C A C A C A G A G A G G G A G G G A A A A C C A A G G A A G G A A A A A G G G G G C A A A A C A A G A G G A C G A G G G G G A C A A A A G A G A C G G A G A A G G G A G G A G G A C C G A G A G A C A A G C A G A C C A A G G G G G G A G A G G A A A A G G G A G A G G A G A G A G G A A G A A A G G A A A C A A A G C A C C A G G A A A G A C C A A G G G G C C A A C C A A G G A A A A A A A A A A G G A G A G G G A C A G G A G A C A A G A A A A A A A G A C G G G A G A A A A A C C G G A A A A A A A A G G A A G G G G A A A A A A G G A A A A G G A A A A G G A G G A G A G G A G G A G A A G A G C C G A G A G A A G A C G G A G G A G A G G G G A A A A A A A G G A G A G G A G A G A G G G A A G A A A G G A G A A A A G G G G G G A G A G A A G A A G A A G G A A G A A A A G G A G A G G A A A C A A G G G A G G A G C A G G G G A G A G C A A A G A A A A A G G A A A A G G G G A A G A A C G G A A C G G G A A G G A G G G G G A A G A A G G A A G A G A A C C A G A G G G A G G G A A A C C C G G A G A A G A G G G A A A G A G A G A G G A G A C G G C C A G G A G G A G G A A G A A A A A G G G A A A A G A A G G G G A G G G A A A G G A A G G G G A A A G G G G A G G G A G A G A A G A A G A G A G A G A A G A C A A G G C C G A A G A A A G G G G A G G G G G G G G A G A A G A A G A A A G G G G A A A A C G A A A G A G A A A G G C C G G A A A A G G G G G G G G C C G A G A G A A G C C A A G G G A G G G G A A A A A G G A G G A C A G G A A A A A G G G G C C G G A A A A A A G G C C C C A A A G G G C A A G G G G G G G G G G G A C C A G A A G G G A A G A G G A A A A A A G A C A A A G A A A A C G G A G G G A A A G G G A A G G G G G A G A A A A A C C A A A A A A G G G G A A A A A A A A A A G G A A A A C C A G A A A A A A A G G G G A G G G A A A A A A A A G A A C A A A G G G G C A A G G G A A A A G A A A A A G G A A G G G G G A A A G A A G G A G A A G A G A G C C G A G G G A A A C C A G G A A A G A G G A A A A A A A A A A A A G G A G A A A A A A A A G G A A A A A A A A G A A A C A G G A A A A G G A A A A A A G G C C G G G A A G A A G G A A G G G G G G C A G G A G A G G G G G A A G G C C A A G G A A G G G G A G G A C C A A A A C C A A A A G G G G A A C C C C A A A A A A G G G G G G A A C C A A A A G G A C G G A G A G G A A G A G A C A G C C G A A A A C A G G A G G G A C A A A A A A A A A A G G A G A A G A A A G C C A A A A A A A A G G G G A C A A G G G G C C A A G G A A G A G A G A G A G G A G C A A A G G G A A A A G G A G A G A G A C A A G C A G A G G G A G A A G A C A A A C C C G A G A A G G G C A A G A G A A G A G G G A C C C C G G A G C C G A G G C A A G G A A G A G G A G A A G C A A C A A A G A G A G A G A G G A A A A A A G G A G G A G G G A A G A G G A C C C A G G A G G A G A G A G G G G G A A A A A G A C G A A A A G A G G A A C G G G A G A A G G A A G G A A G G A G A A G A G G A A A G A G A G G G G C A A A A A A A G A A A G G A G 0 0 A A G G A A G G A G G A A C A A G A A G A A A C A A G G C C G A G G G A G G C C G A A G G G G A A G G G G A A G A G G G A A G A G G A A G G G G A A G G G G A G G G G G G G C A A G A G A A G G G A A G G A G A G A A G G A A G A A C C G A G A A G A G G G G G T A G G G A A C G A A A A G A G A G A G C A G A G A A G A C A G G G A G G G G G A A A A A A G G C C G G A A G G G A C A A G A G A G A A A A C C A A A G A G A A A A G G G A A G G G A G G G A A A C A A A A A G G G A A A A A C G G A A G G G A A G G G A G C A A G A C G G G G G G G A C C A G G G G G G G A C A A G G C C A C G A A G G G A A G G A A A A G A A A G G G A C A G A A G C A G A A G A G C A A A A G G A G G A A A A A G C A G G A A G G A C G A C C C A G A G G C A G G A G A G G A C A G G G G C A A A G G G G A A A A G A A G G A C A A C A G G G A A A A A C G G A A A G A A G G A A G G T T A A A G G A G A A G G G A G A A G G G G A G A G G A G A C A G A A G G A C A A G A G A A G A G G A A A A G G G G G G A A A A A A G G A A G A A A A C G G G G A C A A G A G A G A A C A G G A G A G A G A G A A G A C A G G A A G G A G A C A G A A G A G C A A A A A G A A G G G A A A A G G A A G G A A A A G G G G G G A A G G A A G G A A G G A A A A G G G G G G C C A A A A A A G G A A G G A A G G G G A A G G A A A A C C C C G G C C G G G G G G G G C C G G G A A G A C G A G G G G A G G G A A A A A A G A G G G A G G G G G A A A A C G G G G G G A G G A A G A A G A C C A A G G G G G A G G A G C C G G A A G G A A A A A G G A A G A G A G C A A G G G G A A G A A G G G G A A G A G G G A A G C G A G G A G G G A A A A A C C G G A G G A A G G G G A A A A G G G A A A G A G A G A A A A G G A A A A G G G A G A G A G G G A A G A G G A A A A G A A G G A G G A A G C C G G G G A A A A G G A A G G G G C A G A G A A C A T A G G A A G A C C C C A A G A G A A G G C C A A C C G A A G A G G G A C A C A A A G A A A A A A A A C C A A A A C C G G G G G G A A A A G G G G A A A A C C G G G G C C A A C C A A G G A A G G G G C C C C A A G G A A A A G G A A G G C C C C G G G G G G C C G A A G A A A C A A G G A A C A G A G G A A A A G G C C A A A G A C A G C A G A C A A G G A A A A G A G A C G A A A A A G G A A G G G A A G G G A G C A C C A A A G G A G G G G G G G A A G C A A A C A C A G A C C A C C C G G A A C C G G G G G C A A A G A A A G A A G A G A G A A G G A A G G G G A G G A C A G A A G G A A G G A G G G A G A C G C G A G A G G G G A A A G A G A A C A G A C C G G G G G G G G G G C C A A A G G A G G C C C A A C A G A G A C G A C A G A G A G A A G A G G G A G A A G A A G A G G G A G C A C A G A G A A G G A A A G A A C G A G G A A G A A G A G A G A A G G C C A A A A C C A G A G A G A C A G G A C C G A A A G A C C A G A A A A A A C C A A A A A A C C G G A A G G A A A A G G G G A A A A G G G G G G A A A A G G A A G G A A A A G G G A G A A A G A A A G G G G C C A A G G G A G G G G A G G G A A A A A A A C A A A G G A G A A G G G A A A A A A G G G G G G G G A A A A C C A A A A G G C C G G A A G G A A G G A G A G A A A A A A G G A G C A A A A A A A A A G G A G A A A C A A G A A A A A C C C C G G A G A A 0 0 G G G G G G G G C C G A G G A A G A C A G G A G G A A G G A C C A A A A C C G G C A G A A C A G A A G G A A G A A G A A A A A G A A A G A G A A G G A G A A G A G A A A A G A G G A G A A G A A A C A G C A A C A G A A G A C A A G A C C A A G G A A A A G A A G G G G A G A G G G G A G G C A A G A G G A G G A G A A G G A A G A A C G G G G A G G A A A A A G A G A A A A A A A A A A G G G A G G G G A A A A A A A A G C C G G A A G A A G G A G A A C A A A G G A A G G A A G G A G G C A A A G G G G G G A A G G C C A A A A G G G A A G C A A A A A C A G G G A C C A A C C A A A A G G A A A A A A A A G A A A G G G G A A A A A A A C A A G G A A A G A A A G G G A A A G G G A A G A G A A G A G A A G A C A G A A T A G G A C C A A G A G G C C A G G G A A A A C C A A A A A C G A G A G G G G G A A A G G A A A C A A G G A A G G A A C C A A G A G A G A G A A C A G C A A G A G G G A C A G A G A G A A C C A A A A A G A A A G A G G G G G G G G G A A G G G G G G G G A A A A A A G G A A G G G G G G G G G G C C A A A G A A A A A G A G A G G A A G A G A G G A G A G G C C G G A A G G A A A A C A A A A A G G C C G A C C G G A C C C A A A A A G G G G G A A A A G G A A A A A A G G G G A G G G G G A A G G G G A A A A G G A A G G A A G G A A G G A G G G C C A A A A G G A A A G G A A G G A A G A G A G A G G A A G C A G A G A G A C A G A A C G A G A G A G A A A A G A A G A A G A G A A A A A A A G G G G A G A A A A A G G G G G G G G A G C C A A G G A A C C G A C C C C G G G G A A G G G G G A G G A A C A A G G G A G A G C C C A A A G A G A G G G A G G A C C A A A A A A A A A A A G A G G A G G G A C A G A G A A G A A G G G G G G G A A C A G A C C A T G G A A A G A G G A A G A C A A A A G G A A A A G G G G C C G G C C A A G G G G G A A G G A G A A G C A A G G G A A G G A A C C G G A A C C A G G G A G G A G G G G A A A A G G A A C C C C G G G G A A G G G G G G A A G G A A A A G A G G G G G G G A G G G G G G A A A A A G G G A A A A G A C C A A A A A A G G C C A A A A A G A A G G A A A C G G G G G G A A G G A A G G A A A A A G A A G A G G G G A A A G G G G G C C A G A A A A G G C C A A G G A A A A G A G G A G A G C A G G A G G G A G A G G A A A G A G A G A C A A G C A G A A A G A A A G A G A G A A G G A C C C A A G A G A A G A G G G G G A G G A G G A A A A G G G G A G G G G G G A G A C A G G A G A A G C A A G A A G G A A A A A A A A G A A A G G G G A A C C A A G G A A A A G G A A A G G A A C G G G A C C G A C A A A A G C C G A A G C A C A G A G A G G G A G A G G C A A G A A A A G A G G A G A G G A G G G A A G C A A A G G G G A A A C A A A A G G G G G A A A A G G G C C G A A A G G A A A G G A G G A A A A G G A A G G G G C C G G A A G G G G A A G A C A A G A A C C A A G A G G G G A G A C G G G G G G G G G A G G A A G G G A G G A A A A G G G G A A A A A G A G A G G A A G A A G A G A G G A G G G G G A A G A A A G G A G A G A A A A A A A A A C C A G A C A G G G G A C C A C A G G A A A G A G A C A G G A A G A G G A G A G A G G G A G A G G G A C A A A A G G A A G C A A A G G C C C C A C A A G G G A G G A A A G G A G G A A G G G G A A G A G A C A A G A G G A C G G A A A A G C A A A A A G G G A G A G G A A G G A A G G G A C C A A G G A A G G A G G G A A G A G A A G G A A A A A C C A A A A A A A A A G A G G A A A A G A C C C G A A G C A A G A G G A G G C A A G A A G G C C G A A G A G A A A A A A G A G A A G A G A A A A G G G G C A A A A A G A A A A A A G A T A G G G G G A A C A A G G A A G G A G A A G G A C A G A A G A G G G A A A G G A A C A G C C G G C C G G C C A A A G A G G A G G A G A A A G A G G A G G A G G G G A G A A A G G A A A A G G A G C C A C C A A A A A A A A A A A G A G A A C A A C C A A G G G A G G G G G A G A G A A A C A C A G C G G A G A A A C G A A G A C G A C A A G G A G A G A A T G A A G G G A G C A G A C A G A A G C A G A G G C C C A G A G A A A G G G A G A A G G A A A A G A C G A C A A G A G A C A G A G A C A G G A G A C A A A A A G G A A A A A A C C C C G G G G A A C A G A A C A G G A A G G A A G G A A G C A C G A G A G A G G G G G G A A G A A T T A A A A A A A A G G G G A A G G G G A G C A A C A G G G C C G G G G G G G G A A G G G G C C C C G G A A C C A A G G A G G G A G A G A G A A A A G A A A G G G G A A G A G G A A A G A G A A G G C G A C A G G A G G G A A G G G C C C A G A G C A A G G G G G G G G G G A A C C A A A A A A G G A A A A A A G A A G G G A A A A G G A G A A A A G G A G G G G G A C A G A A A A G G G A G A A G A C G G G A A G A A A A A G A G G G G A A A G A A C A A G G A C G G A A A A G G G G A A C C A C G G A G G G G A C A A A C A A G G A C C G A G G A G A A G A A G G G G A G G C G A A A G A G G G A A C A G G G G G G G A A G G G A A A C G G A G G G G A G A G G G G A A G G G G A G G A A G G G G G A A A G A C C A G A C G C A A G C C G A G A G G A G A G A A A A G G A A A A A G A G G A G A A A G G A T G G C C A G A G A A A G A G A A G G G G A A G G G A A G A G A C A A G A A A A A A G A A A G A A A A A A A C G A C A G A A A A C C A A A A A C C A A G A A G G A G G G A A G A G A C A G A G C A A A A A G A G A A G G G A A G G A A A G G G G A A A T T A A A C G G A G G A A C G A A A G A G G G A A A A G A G A A G G A A G G G G A G C C G G G G A A A A A A A A G G G A G G A G G A A G C A G A A A A C A C G A G A A A G G A A G A G G A G A A G A A A G G G A G A A G G A C C A G G G A A G A C A G A C C A A A G A G A G G A A A T T A A A C A A G G G G C C G G A A A A A A A A A G A G A A C A G G G A A A A G G A G G A G G G A A A A A G G A A A G G G G G A G G A A A A A A A A C C G G A A A C G G A A C A A G G G A A A A A A A A G G A A G G G A A G G A A G A G G G A A C C G G G G A A A C A G A G G A G G C C A G A G G A A A G G A C A A A A G G A G A A G G A A G G G A A A A G G A A A A A A A G G A A G G G A G G A G G G A G G G A G C C C A C A A A C C G G A A A G A G G A A G A A G G G A A G G G G A A A G G C C G G A A G G G G A C A A G G G G G G A A A G G G G A A G G G G A A T G A A G G A G G A G A A G G C C G A G G A A G G G A A G A A A G A A A G A A A A G G G G G A G A A A A G A G G A A G A A G A G A A C A A A G A C G A A G A G A A A G A G A G G A A A G G G G A G G A G A G G A A G A G A G A A G C A A A G G G G G G G G G A A A G G G G A C A A A A C C A A G G A A A A A A G G G A A A G G G A A A G A A A G G A A A A A A G G A G A C A C A G A G G A G G A A C C C A G G C A G A G G A A G G A G A A G G A A A C C A G G G G A G A A G A G A A G G A A C A G A G G A G A A A A A G G A A A A G A A A C C A C A A A A A G G A G G G G A A A G A A G A G G A G G G G A A A A A A C A A G G A A G A A G A G A A A A C A C C A A C C A A A C A A G G C A G A G G A G G A A G A T A C G A C A A G T T A A C A G G G G C C A A G A G G A G G G C A A G A G G A A A G G A A A A A A A A G G G A A A G A G A G A A A G G A G A G A G G G C A A G C A A G A A G G A A A G 0 0 G A G A A G A A G A C G G A C C A G A A G A A G G A G G A A C C G G A A G G G G G G G A A G G G A G G A G A C A A A C C A G G A C A A G A G A A A G C A A A A G G G A A G G A A G G A A A A A A A A A A G G A G A G A A G G G A G G G G G A G A G G A A A G A G A G G G G G A A G G G G C C A A A A G G A A A G G G A A A A C C G G G A G G G G C A A G G A G A A C A A G A A G A G C C A A C C A A A C A G G G G G G G A A A G G A A A A C G G C C A G A A G A G A A A G G C C C A A C A G G A G A G A G A G A G A G A A G A C G G A G C C C A A G G G A G G G G G A A G G A C A A A G G A G A G A G G A A A A G G A G A A A A A G C C A A G A G A A G G A G A A G A A G A A G A A A A G G A C G G G G G G A A G G A A G G G G C C G G G G G A A G C A C A A A A G G G A G G A A G A C A A A G A C G G C A A A A G A A A A G G A A G G G G A A C A G A G A A G A G G A A C G G A A A A G A G A C C A A A G G G A C G G G A A G A G G A G A A A A A A A G A A C A C G A A A G A A G G A G A G G G A G A G A A G A A A G G A G A G A C A A C C A A A A G G G A A A A A A C C A G A G A G A G C A G G G A A C A G G A G A G A G A G A A G G A G G A A G G G A G G A A A G C A A C A A G G A A C C G A G G A A G A A A G G G A A G G G A G A A G A A G A G G A G A A A G G G G G G A A A A G G G G G G A A A A G G G A G A G A C C G G G G A A G A A C A G A A G A A G G A G A G A C A G G A A A A A G A G G G A A A A A G A A A A C C G A G A G A A C A A A G G A A A A G A G C A A G A G G A A G A G G A G A A A G A A G G G A G G A A A A G A G C C G G G G G G A C A C G G A G A G A A A A G G G G A A A C G A G A A G A G G A A A A G G G A C C A A G A G G A C A G A G A C A A G G A A G A G C C G G A A G G G G A G G G G G G G A A A A A A C C G A G A G A G G A A G A C A G A G A G G A G A G A G A A G A G A A A G A A G A A G G G A A A G G A A A A A A A G A G G A G G A G G G A A G A C A A C A A A C G A G A A C A A G A A C G A G G G A G A C C A A A A A A A G A G A G G A C A G A A G G A A G A C A A A A G G A G A G G G G G G A A G A C A G G G A A A G A A G A G A A G G A A C A G A A A G G G A A G G G G A G G G C C G A G A A C A G G A C A A A A A A G A G G A G G A G G A G A A A G G A A G A A G A A G A G A C C G A A G A G A G C A G G G A G G G G A A G G G G A A A G G G A G G A A G G G G G A A A A A A A A G G G G C C A A A G A A A A A A A A A A A G G A G G G G C C A A G G G A G A A G A G A G C A G G C A A G A A G A A G A A A G G G C C G G C C A A A G A A A G G A G G A G A G A A G A A G A G G A A C A C A G A G G A A C C C A A G G A C A G G G C C G G G A A A A G G A A A A A A G G A A G G A A G A G G A C A G G C A C G G G G G G G G G G G A A A G C A A G A G G A G A A A A G A A A G A C A G C C G G A G G A A C G A A G A G A A A A A A A A G G A A A A G A A A A A G G A G A C G A A G A A G G A C G G A G A G A A C A G G G A A G C A A C A G G G A A G A G G A G G G G G G A G A G A C A A A A A G A G G C C G A G A G A G A A C G A A G G A A G G A C A A A A G A G G A G A G G C C A A A G G A A G A A A C A G A G A A G A G G A A G A G A A C A C A C G A G A G A A C G A A G A G G G A G G A A G G A G A G G C A G A A A C A G A A G A G A G G G A C A A A G G G A A G A G G A G C C A G A A G G G G A G A G A G A G G A G G C C A A A A A G G A 0 0 A A G A A G A C A A A G G G G A A A G G G A G G A A A A A A C C A A A G A G G A G A A A C A C A G A C A A A A A C C A A G G A A G G G G G G G G G G A A G G G G G G A A A A A A C C A A A A A A G G A A A A C C A A G G A A A A A A G G A A A A A A A A A A C C G G A A A A A A A A G G A A G G G G G G G G A A G G A A G G G G G G G G G G G G G G G A G A A A A A A A A A A A A A G G G G G G A A G A A A G G A A A A A A G G A A A A A A G G G G G G G G A A G G G G A A A A G G G G A A A A A A G G G G A A A A G G G G A A A A G G G G G G C C G G G G G G G G G G G G A A G G A A A A T T G G A A A A A A A A A A G G G G G G G G G G G G A A A A G A G G A A A A A A G G G G G A C C G G A G A A G G G G C A G A A G G G A A G G A A A A C C G A C A A G G A A C A G A G A C C A G A G A A G A A A G A A C C G G A A A A G A G G A G G G A A G G A A A A A A G G A A A A A A A A A A A A A A A A G G A A C C G G A A A A G G A A A G A A A A A A C C A C A G A A G A G G A A G G A C A A C A G G A C C C G G G G C C A G A G G G A G G A A G A A C C A A G A A A G G G G C C A G A A G A G A C A A A C A G A A G A A G G C C A A G G G G G G A A A A G G A A A A A A A A A G A G G G C C A A A A G A G G G A A G A A A G A G C A A G G G G G C C G A G A G A A C G G A A A G G A G G A G G A G A G A A A A G G G C C A A A A A A A A C C G G G G G G A A G G A A C A G A G A G A C C A G A G A G A G G A C C G A A G A A G A G G A G G A A G G A A G A G C C G A A G A G A G T A A A G G A A A A A A G G G A A G G A C A G G A G C A G A G A G G G G A G G G A G A A A A G A A G G G C C C C G G G G A C G A G A A A A G C C G G A G A C A G A G A G G G G G A C G A G A G A A G G A A A A G G G A G G A G A G A A A A A A A G G A T A C A A G G G G A G G G G G G G G A G G A C A A A C A A G G G G G A A A G G A A A G A G A A A A G G A C A G G A G G G A A C G G C A A G G A G C G G C C G A G A C A A A A C G A G G G G A G C C A G G G A C C A A A A A A C A A G G A A C C C C A A A G G G A A A C A G A A A G A G A G A A C C C C G G A G G G G G A A G G A G G G G A A G G A G A A G C C A G A G C C A G A A G A G A A G A G G A A C A C G A A C G A A G A A G G G A A G A G A G A C T A A G C C G A A A G G A A A G A A G G A G G G A A A A G G A G A A A G G A A A G A A A A C G A G G A G G A A A C G A A A A G A G C C A A A G A A A G A G G A G A G A C A G A C G A G G A C G G A C A C G G A G C C G C A A G G A G A A A A A A G G G G A C A G T A A C A G A A G G G A C A G G A C A A C C G G A G G A A A A C A A C C A G G A A A A G A G A A A A A A G G G G G G A A C A G A C C G G A G G G G G A G G G A A A G C G A G G A G A C A A G C C A G G A A A A A G G G G A G A G A C G A G G A G A G A G A G G A G G A A G G A G A G A A A A G G A A G A A C A G G C G A C C G G A G A G G A A G G G G G A C A A G G A A A A A A G A G G G A A G G G G A A G G G C A A A A G G G A G G A G G A A A A C C G G G A A A A G G G G G G G C C G A A G G G G G G G G A A G G G G G A A A A C C A A G G G G G A G A A A T A C A G A C A G A A A A A A A A C C C G G G A A A A C G G G G G A C G G G A A A A G A A A G G A A G G A A A A A A A G T T A A C C A A A G G A A G A C A G G G G G A A C A A G A A A G G A A G C A G A G A A A A G G A A C A C A A A G G A A G G G G G G G A A A A A A G G G A G A A G A G G A G A A A A G G A A A A A A A C C G G A A A G G A A A A G A G G A G A A A C A A C A G A G G G A A G G A A G G A G A G A C C A C A G A G A C C G A A G A A A A C A G A C A A A C A A C A A C C G G G A G A G G G A A A G A G A A A G G C A G G G G A A A A C A G A A A A C G A A C A A G A C A A A G G A A A A G G G G G G A A G G C G C A A G C C G G A G A G G G A A G G A A G A A A G G A C G G G A A G A G C C A A A A G G A A G G G A A C A C A G A A A G A G G A G A A G A G G G C C G G G G A G G A G G A A A A A A A A G A G A A A C C C A A A C C A A A A C C A A A C C C G G A A G G G G G G A A G A A G G A A C A A A T A C A G C C C C G G A A A A G A A A G G A A A C G G A G A A A A A A A G G G A G G G G A C C G A A G A G C C A G A A G A G A G A A A G G A A A G C C G G G G G A G A G A A G A A G G A A G G C C C A G G C C G G G A A A G A A G A G A G G A A G G G G G A G A G A C A G A G A G A C A G G A G A A G A A A G G A A T A A A C G G G G A A A G A A A A G A A A C A A A C C G G A A A A A A G G G G A A C A G G A G A G G A G A A A A G A G A G G A A G G A A A G G G G A G A G A A A G A G G G A G G G G G A G A A A A A G A A G A A A A C A A G A A C G G G A G A A A C C A A A G A G C C G A C C G G G G G A A G A A A C A A G G G A G A G A G G A G G A G G G G A A G G A A G G A G A G G G A C A G G G A G G G A A G C G G G G A G G G C A C C A A C A G G A A A G A G A G A G A A G A G A G A A G G G G A A A A A A A G A A A G G G A A A G A G G G G A A G A A C G G A G G A G G C C A A G A G G A G G G A G A G A A A A G G G G A A A A A A G G A A A A A A G G A G A G G A C A A A A A G G C C G G G G G G A A A A G G A A G G G G G G A A G G G G G G A C G A C A C A A G A A A A A A A A A G A A A A A A G G A A G G G A G A A A A G G G G G A A A A A A G A G G A A A A A A G G A C G G A A A A G A A A G A G A A G A G A G G A A A G A G A G A G G A A C A C A A A C C A A G G A A A G G G A G A A G G A A A A G G A A G G A A A G A G A A A A G G G G G G A G A A C C A C A G G A G A G A A A C A A A G A A A G G G A A C A A G G C A G A A G A A C C A A G G G G A G A C C A A G A A G A A G A C A A G G G G A A C C A A A A A A G G A A A A G G A A G G A A A A A A G G A A G G C C G G G G G G G G C C A A C C C C A G C C G G A A A A G G A A C C C C A A A A A A A A G G C C C C G G A G A A A A G G G G A A A G A G G A A G G G G A G G G A G A G G G A C A A G A A A G G G G G A G G A A C T T A A A A A G G A A G A G A A C A G A A G G A G A A G C C A A G A A A A A G G A A A A A G G G A A G G G A G G G G G A A C A A A A G A G A A G G A A G A A G A A A G A G A A A A A A G A A C A G G G G C C G A G A A A A A G G G G G A G A G G A G G A G G G G A A A G A G G A G G A A G G G G G A C A G A C A A A A A A A G G C C G G G G C C A A G G A A G G T A G A G A A G C C C C G A C C C C G G A A C C G G G G G G A A A A G G G G A A A A G G G A C A A A A A G A G A G A A A C A G A C C A A G A A C A C A A G G A A G G G G A A A A A A A A G A C C A G G G G A G G G G C C A A G G G G A A A A A A G G A G A A G A C A A A A G A A A A A A A C A G A A A A A G G A G A G A A A A G G A A A A A A G G A C A G A A C A C A G C C A A A G A G A G G A A A G A A G G A G A G G G A A G C C A A A A A G C C A A A G A A G G A A A G C A A G A G A G C C G G A A G A A A G A C C G G A A A G G A C C G G G A G G A G G G G A C A G A A G G G A A G G A A A A C A G G A A A A G A A C A G A G C A A A G G A G G G A G G G G A C A A A A C G G G A A G A G G G A G G G G G A A G G A A G G G A A G G A G G A A G A A A A G G A A A A A A A A A G G A A A A A G G A A G G A A G G A G A G A C A A G G A A G A G G A A G A G A C G A G A G A G G A G A G C G A C A A C A G A A C G A G G C C A A C A G A G A A A A A A A A A C A G A G G A A G A A A G G G A G A C C A A G G G G A A A A G G G G A A A A G G A A G G A A C C G G G G G G G A G A G G G G A A G A A A G G G G G A C C G A A C G A C C C A G G G A A A A A A A A A A A G A A A A A G G G A A G G A A G A G G A A A C C A A A A A G A G A C A A G G A A A A C C G G G G A A A A G G G G A G G A A G G A G A C C C A C A G G A G C A G A A A G A A A G A A A G G G G G G A A A A A G G G G G G G G G G G G G A A C C A A G A A A G G A C A G A G A A A G C A C A C C A T A G G G A G G A A G G G A A A A G G G G A G A C G A G G A A A A C C A G A C A G C C A A G G A A A A A A G G A A G G C C A G A G A A A A G G A G G G A G G G A A A A A A G G G A A A A G A A G A G A A G A A A C G A A C A G G C A G A G A G G A A G A A G G C A G A A A G G G A A G A G G G G A G A G A A A G A A A G G G G A G G A G A C A G A A G C A G A A G G A A G G A A A A A G G G A G A A G A A G G G G A A A A C A C A A A A A C A G A A A A A G G G G A A G G G A A A G G G G G A A G G A A G G G G G A A A C G G G A G A C C A A G A G A G G A G C C C A A G G A G A A G A A A C G G A A A G C A G G A A A A A G A G A G A G G A A G G A A G G A G A A G G A A G A G A A A G A A G A G A G A G A G A A A A A C A C C A G A A G G G G G G A A A G G G A A G A C A G A A G C C A G G A G A A A G A G A A A A G G G G G G G G G A A C C A C A G A C C A G A C A G A A G C A A A A G A A A G C A A A A A G A G A A C A G A A G A A A G G A G C C A A C C A G G G G A G G G A G A G G G A G G A C G G G A A A A A G G A A A A A A G G A A C C G G A G A G A G G A G A A G G A G A A C A C A C A G A G A G G A C C A G G A G A G A G A A G A G A G G A A G A A G A A G A A G A G A A A A G A A A G G G A A G A A A G G C A G A C A A G G A G A A G A C A G G A A G A A A G A A G G A A G G A A A A G G A A A A C C A A A G A G G A A A A G C C A A A A G G G G A A A G G A G A G G G A A C G A A G A A G G A A A A C A G G G G G A A G C C A A G G A A G A G G C A A A G G G A G A A G C A G G A A G G A G G G G G G G G G A G A A A A G G A A A G G G A T G G A G G A G G A A C C A A A A A A C A A C G G G A G G G G G G G G A C G A C A G A A A C C G G G G A G A A C C G G G G G A G G A G A A G A G A G A G G C A G G G G G A C C G A A A C A A G A G G A A A G A A A A A A A A C C C A A G G A G A C A G A A A A G G G G A T A G G A A G A G A A A G A G A C A G A G G A G G C C A A G G A C A G A G A G G A A G A G A G G G G A G A G G G A C G G A A G G A G A A G G G A G G G G G A G A A C A A C A A A A G A A G G A G G A A A A A A G G A G G A C A A A G G G A A A A A A A G G A G A A G A A C A A G G A A A A G G A A A A A A G G G G G G A A A A A G G G G A A G A G C A G A G A A G G A A G C A A G A G G A A G A A A A G G A A A A G G A C A A G A G G A G A G A G G G A A A A C C C C A A A A A A G G G A C G G A G G A A A A A G A A G A A G G G A G C A G G A A A G G A G G G G A G C A G G G G A G C A C G G G A G A G G A A G A G A G A G A C A G A A A A A G A G A C G G G G G A A G A A A G A A G A G G A A G G G G G G C C G G G G A C C C A G C A G G G A A C A G G A G A C C G G A G A G G A G A G G G G A A G G A G A G A G A C A C A G A G G A A G A G A G G G G G A G A C G A A G G A A G A A A G A G C C A G A A G G A A A G G A G G A G G G G A A G C C A A A A G A A C C A A G G G G G A G G A A G A G C A G A A C A G A C G A A G A G G G G G G G G G G G G G A A G A G G A G G A A A G A A G G G T T G A G G G A G G G A G G G A A G C A G G G A A G A A A G G A G A A A A G A G G A G G C A G G C A A A G A G A A G A A A C G A A G A G A G A G G A G A C A G G A G A G C A G A A G C C A A G G A A A A G A G A C A G A A G A G G G A A A A G G A G A A C A G A A A A A A G G A A G G G A G A G C A A G C C G A G G A A A A G A G A G G A C A A G A A G A A G G A A A A A A A G G G A G A A A A C C G G A A A A C A G G A A C C A A G G A A G A A A A A A A G G A A G A A A G G C C C C A A G G G G G A A G A G A G G A G G A A G G A A A A G G G G A G G A C A G G A G A A A A A A A A G A G A A C A G G A G A A C G A G G G A C C A A A G C A C A G A A A G G A G G A G A A A C C A G G G G A C A A C G A G A A A G G G A A G G G A G C A A C G G C A G A A A A G G G C A G A A G A G A G A G A G A C A C A G G A A A A A G A G G C A G A G A A A C A G A A A A A G A C C A A G G A A A A A G G G C A G G A A A A C A G G A G G G G G G G A A A A G G A A G G G A A G A G G G G A G A G A G A G G G G A A A G A C A G G A G A G G C C G G G A A A G G A A C C A A A A G G G G A A A A G G G G A A G G C C G G A A G G G G A A G G A A G G G G A A C C G G A A A A G A G A C C A A A G G A G G G G G G A A A A A A A A G G A G A A A G A A C C A A A G A A G G A A A A G G A A A A A G A A G G G G G A G G A C A G G G G G A A G G A A G G T T G G A A A A G G A A G G G G G G A A A A G G A A G G G G G G A A A A A A C C C C A A A A A A C C A A A A A A C C A A G G A A A A G G A A A A A A C C G G G G G G G G G G A A A A G G G G A A C C A A G G G G A A G G A A G G A A A A G G A A A A A A A A A A G G G G A A A A C C A A A A A A A A C C A A G G A A G G A A C C G G A A G G C C C C C C G G G G A A G G G G A A A A A A A A G G A A A A G G C C A A G G A A A A G G A A G G G G G G G G A A C C A A G G G G A A A A C C G G G G A A G G A A G G G G A A A A A A G G A A A A G G A A A A C C G G A A G G G G A A A A A A A A A A G G G G A A A A A A C C G G G G A A G G C C A A C C G G G G A A A A A A A A A A A A G G G G G G G G A A A A G G A A G G A A G G A A A A C C A A A A A A G G G G A A G G A A G G A A G G C C G G G G G G G G A A G G A A G G G G A A G G A A A A A A A A A A A A A A A A G G A A G G A A G G A A G G G G C C G G G G G G A A G G A A G G G G A A G G A A C C A A C C G G A A A A A A G G A A G G G G A A G G G G G G G G C C A A G G A A G G G G A A G G A A A A A A G G A A C C G G A A A A G G C C C C A A G G C C A A A A A A G G G G G G A A A A G G G G A A A A G G A A A A A A G G A A A A G G G G G G C C A A A A G G C C C C C C G G C C A A A A G G G G A A A A C C G G A A A A C C A A G G G G G G A A A A A A A A A A C C A A C C A A C C C C G G G G C C A A A A G G G G A A G G A A A A G G G G A A G G C C A A A A A A A A G G A A A A C C G G G G A A G G A A A A A A G G G G G G G G G G C C G G A A G G G G A A A A C C A A G G G G A A G G C C C C A A G G G G G G G G A A G G A A A A G G C C G G A A A A G G C C A A A A A A G G A A A A A A G G A A G G C C G G A A A A C C G G G G G G G G A A G G G G G G G G A A A A C C G G A A G G G G A A G G G G G G G G G G A A C C G G A A G A G G A A G G A G C A G G A C G G G A G A G G G G G A C A A G A A G G G G A C A G A A G A A A A G G G A A G G A A G G A A A G A G G G A A A A A A A A A A A A G A A A A A G G G G A A A A G A A G A G G A A G G G G A A A G G G G G G G A A A A A G G A A G G A G A G A A A A A C C C A G G G G A G G G A A A G G A G A A A G G G A A A A G G G C G G G A G G G G G G G A A A A G G G A A C A A A G A G A C A G G A G G G A G A A A G A A A A A A A A A A C C A A A A A A A C G A G G A A A G G A A A A A A A G G A A A A A G G G A A C C A A G G G A A G C A G A G G G A A G A G G A G A A A G A G G G A A A A A A A A A C C C C C C A A G A G A A G G A C A A C G C A G G A G A A G A G A G A A A C G A A G A G G A C C A A A A A A G G G G G G G G A A A A A G A C C C G G A A A A G A A G G A A G G A G G G G A G A A A G G A C A G A A C G G G A A G A A A C A G A G G A A G A G A A A A G G C C G A A G A G G G A G G A A G G A G G G A C A G A A A G G G G A C G A C C G A A A A G A G G G G G G G A A A G G G G G G G T T C A G A A A G A A A A A G G A A G G A A A G G A C A A A A A A G A A G G G A G G C A G A G G G G C C G G G G A A C A G A C C A A A A G G A A G G C C A G A A C C G A G G G A G A C C G G G A A G G G A G G A A G A A A G G G A G G G A G A T A G A G A G G G G A C A C A A G G G G G A A G G G G G G A G A G G C A A C C G A G G C C G G G A A G A A G A A G A G A G G G A A A G A G G A A A G G A A A A A A G G A G A C A G G A A A G A A A A G G A G A A A A A G G A A A A A A G A G G A C G G G G G G G G A C A G A A A A G G A C A A G G G A G A A C A G G A G G A G A G A G G G G G G G G G G A G G A A G G A A A A G G A A G G A C G G A G G G A G G A A G G G A A G G A A A G G G A A A A A G A A A A G A G A G G G G C C G G A A A A G G A G A A A A G A A A G G G G G G G A G G A A G G G A A G C A A G G A C A A G G G G G G A G G A G A G C A A G G G A G A A A A C C G G A G G A A C A A G A G G A G A A A G C C A A G A A A A A C C A A A C G G G A A A A A A A A G G A G G A G C A G A A G G A G A A A C A G A G A A A G G G G C C A G C A G A G A A G A G A G G G A C G A G A A A A C A A G A G A G A G G G A G A C A G G C C G A G G G G C C C A G A A G A G A G G G A A G A A G G A C A A G A G A C A G C C A G G G A G G G A A G G G A A G G G A G G G A A A A A A A G G A A G A A G A A A A A A A A A G G A A G A A G G G A A G A A A A G G A C A A G A A A G A A A G G G G G G G G G G A A A G G G G A A G A G A A G C A C C A G C C A A A A G G G G A A T A G G A G G G G A G G A A G A A G A C A G G G G G G G G A C C A A G G A A A A G G A A A A A A A A A A G G G G A A G G A A A A A A A A A A A A A A G G G A A G G G C C G A C C A G G A C C A A A G G G G G G G A A A A C A A G A G A A G G G A G A A C A A G G G G A A G G G A G A G G A A A C A G G G G G G G A G G G A A A A A A G A A G A G G A A G A G G A A A A G G G A G A G G A C C A A A A G G A G A G A G C A G A G G G G A G G G G A C C G G G A G A G G A C G G A G G A G A G G A A A A G G A A G G A G G A A A G G G A A A A G G A G A A G A A G G A A G G A A G G A A A A C C A A A A G G A A G G G A A G A A A A C C G G G G A G G A A A G A G G G G A G A A G A G G A G C C G A C C A G A G C A G A G A G A A G A A A G G G C C C C A A A G G A G A G G A G A C G G A G C C G G A A G A C C G A A G A A A G A G A G G A G A A C A A C A C A G A A G G A G G G G A G A G A G A G A A G A G A A A C C A A A A G G A A A A A A G G G A A A A A G G G A A G A G A G A A G A A G A A G A G A A G A A A A G G G G A G G A G G G G G G G G A A C A G A A G G A G A G G A G C A A A A A A A A A A A G G A A G A G G A G A A G G A A A G A G A G G G G G A A A A A A G G G G A A A A G G A A G G C C A C A A A A G G G G G A G G G G G G G A A G G G G G A A A A G A A G G A A G A A C C G A A G A G A A A C G G G G A A A A G G A A G A A G A G A G G G A G A C G A G G A A G G C C G G A A A A C C A A G G A A A A G A A A A A A A G A C A A G A G A G G G A A A G A G A G A A A A G A A A C C G A G A A G A G A G A G A C A G A A G A G G G A A G A A C C A C G A G A A A G G A G A A C A G A G A A G A A C C A G G G G G G G A A A G G A A A G G A A G A C A G A G G C C G G G G G A G G G A G C A G A C 0 0 G A G G C A A G A A A A G A A A G A A A A G G A C A A A A A A G A A G G A C A G A G G A G A A A G G A G C C G A A G A G G G A A A A G A G A A C A G A A G A A G A G G G G A G A A A G A A G G A A C C A A A A A G A G A A G G A A A A A C A G A G A A A A A A G G G A G G G G A G G G A G A G A A C C A G A C C C C A C A G G G A A A A A C G G A C C G A G G A G A T A A G G G G G G G G G C C A G A A G A C C A A A A A A A A C A A A G A A C G A C A A C G A C C A A A A A G A G G A A A G A A C A G G G G A A G A A A G G G A A A A A A G G A A G G A G G A A A A A A G A G G G C A A G G A A A A G G A C C A G G A A G G A G A A A G A A G A G A A A A A A G G G A G G A A G A G A G A G A A A G A G G G G C C G G C C G G C C G G A A C A A G G A A C G A G A G G A A G G C A A G A G G A G A A G G G A C C A A A G G A A A G T A G A A G C C C C A G A A G G G G G G A A A A A G G A C C A A A A A A G A G G G C A G A G A C A A G G A A A A A A G G A T A C G G A G A A A A A A A A A A A A A A A A G G G G G G G G A A A G A A A A G G G G G G T T C C A A A G G G A A C C G G G A G A A G G G A A G G G A C C G G C C A G A A A G C A G A A G A A A A G G A G A G G A G A G A A A A G G A A G G A G A G A G G G G A G A C A G G A A A G A G A G A G A G G C A A C C A A G A G A G A G G G A A A G A A G A C A A G G A G G A G A G A A G G A G A A A A A G A A G A C C A A A A A G G A C C A G A A A G A C A C A A A G G G C A A A A G A G G A A C A G G A G G G A G A A A A C A C G A G A A G A G G G G A A G T A G A G A A G G G A A A A G G G G A A C C G G A A G G A A G G G G A G A A G A A C G A A G G G G G G A A G C A G A A G G A A A C A C A G A C A G G G G A A A G A G A A G G G G C A G A G A G G A G A A A G A A G A A A A G G A G G A A G G C C A A A G A A G G G G A A A G A A A A G G G G G A G A G G G A A T C C G A A A G G G G A A G G A A C A G G G G A A G A C A G G G G G G A A G A A A G G A A A A G A A A G A G G G G A A A A G G C C A G A A A A A A G G G G A A A G A A A C A G A A A G A G G A A G A A A G A A A A A A G G A A G G A A G G C A A A C C A A G G A A G G A A A G G G G G A A A A A C A G A A A G A G G A G G A A G A A A A A A C G G A A A G G A C A A A G A A G A C G A G G G A A C A G G A G G A C A C C G C C A A A C G A G A G G G G G G G G G G A A G A G C A A A A A A A A A A A G C A G G C A A A A A A A G G G G G G G G A A A A A A G A G G A G A A A G G A A A A A G G A A G A A A G G A G G G A G A A G A A C G G A A G G A A A A G A A A A A T T G G G G G A A A G A A C A G C A G A A A A A C C A A A G A A A A A A A G A G A C C A A G A G G G G G G G A A A G G A A A A A A G A G G G G G G G G G A A A C A C C C A A A G G A A G G A A G G G G A G A A G A C A G G G A G A C A G A G A G G A A A A A G G G G A C G A G A G G A C C A A G A G A G G A A A A C G G A G A G A G A G C A A C G A A G G A A C G G G G G G A A G A G A G G G G A A A G G G A A A A G G A G C C G A A A G G A G G G A A A A A A C C C C G A C A A G A A A C C C A G G G A G G A A G A G A A G G A G C A A G G G G G G G G G A A C C G G G C A A G G G A G A G G G G A A G G C C G G G G G G G G A A G G G G A A G A C C G A A A G A G G C C A G A G G A G A A G G A A A A G G G A G A A A A A G A G A A G G A A G G A A A G A A C C A A G G G G C C G G G G A A A A A G G G A G G A G G A A A G A A A A G G G G G G G G G G G G G G G G A A A A A G C A A G C A A G A G A G A G C A A C A A G A A G A A A A G G A A G G G A A G A G G A G G C C G G A G G A G A G A G A G A A A G G G A A A A G G G A A A A C C A A C C G G A A A A A A G G A A A A G G A A A A G G G G A A A A A A A A G G G G A A A A A A G G A A G G A A A A A A A A A A G G C C A A A A A A A A G G A A A A A C A C G G A A G A G G A G G G A A A A G G A G A G A G A G G A A G G G A A G G A A A G A A A A C C C A G G A A A G G A G G C C A G A G G G G G G G G A A A G G G G C A A A G G A G A G G A C C A G A G G A G G G G A A A A G A A G C G G G G G A C G G A G G G G A A A A A G G A A G G A A G G A A A A G G C C A G A G G A A G G A A G A G G A G G A A G G A A G G A A C A G A C A G G A A A A A G G G A G C A G A A G A G A G G A G A G A A G G A G G A G A C A G A C A A G G A G G G G G A A C A G A A G G A G G G G A A A A G G C C A A A A A A A A A A A A G G G A G A G A C C A A A A C C A A G G A A C C G G A A A A A A G A A G G A A A A A G G C A A A G G A G A G A G G A A A C A G G G G A A G G A A A A A A A A A A C A G G G G A A A A A G C A G A G A A A G A A A G A G G G A A G G A A C A C G A G A A G A A G A G A A G A G G A A G C A A G G A A A A G A A A G G G G G G G A A G A A G A A G G G A A A A A A A A A A A G G G G C A G A C A A G G G G A A G G A C A A G A A A A G G A A G A A G A G C C G A C A G A A G A A G A G A C A A G G A G G G G A A G A C C A C G A A G A A G G C C A G G G A C G A A A G G A G A A G A G A G A G A G A C A G G C C A A A A G A A G A G G G G G G G A A A G C C A C G G A A G G A A C A A G A A A G C A C C A A A A C C G G G G G G A A C A A G G A C C A A A A G G G G G G G G A A G G G A G G G A G G A A A A G G A G G A A A A G G A G A A G G G A A C C A A G G C C A A G G A A G A G A G A A C A G A A A A A A A G G A A G G A A A A G A A C G A A A A C A G G G A G A G A G A A A A G A C G G G G A C G A A G C C C A A G G A G G A A C C C C G G G G A A G G A A T T G G G G G G G G A A G G G A A A A G G A A G A G C A A G A G A C G G G G C A A G G G G G G A G A A A A A C C A A A C A C A A A G A G C A G A A G G A C C A A A A A A G G A A A A G G A A C C G G C C G G C C A A A A A A C C A A G G A A C C G G A A G A A G C A G G G A A C G A G G G A G G A G G G A A G G G A G A G G A G A G A A G G G G A A A A G G A A G G G G A A C C C G A A G A A G A C A G A G A G A A C A G A G G A G A G A C A G G G G G G G G A G G C C A A A G A A C A A G A G C A G A A A A G A A A G A C G A A G C A G G A G A C A G A C G A G A G A A G A A A A A T G A G A A G A G G A A A G A G A A A A A G A G A A A A C A G A G G G G A A C A A C C A A G G A A A A A G A G A G A A A G A A G A A G G A C C G A G A C A C C A G G G A A C A A A A C G A A A G A G A G A G G A A A G G G A A C C A A A A G A G A A G A A A G A A A A G A A A G G A A A A G G A A A G A A A A A A A A C A A A A A G G A A G G G G A C A A A A A C G A A A A A G G G G A A G G C C G G G G A A G G G G A A G G A A G G G G G G G G G A A A G G G G A A G G G G A A G G G G A G A A A G A G A A A G G A A G G A G A A C A G A G G A A G A A A A G G G G A T A A A G G G A A A G A G A G G A C A G A A A A A C A A G A C G A A G G G A G G A A C C A A A G A A G A G G A G A G A C C G G G A A G A G C A A G C A G A G A A G A C A G G G G G G G C C G G G G A A A A C C A A A A A G A G G G A A C C G A G G G G A G G A A A A A C A A G G G A G G G G G A A G G A A A A A A C C A A A A A A G A G A G G A G C C G G G G C C C C C C G G G A G G A A G G G G G A G A G A A A G A A A C C A G A A A A C A G A A C G G A A G G G G A C A A G G G G C C A A G A A G A A G G G A G A G A G G G G A A A A C A G G G G G A G G G G A A A A G G G G G G A G G A G A G A A A A C G G G A A A G A G A A G A G G A A G C A A G A G G A A G G G A G G A G A G G A A G G G A A A A C G A A G A A A A C A A A G G G G G G A A A A G A G A A A G G A A A C A A A G A G A A G G G G G G G G A A A A A A A G G G G G G A G A G A G A G G G A G A G A A A C A A A A G A G A A A A A A A G A A G G G A A G A G A G C A A A G A A G A A A A G G A A A A G G A G A G A G A A G G G G A G A G A C A G A G A C A A A A A A A A C C A A C C A A A A C C A G A G G A A G A G A A A A G G A A G G G G G A G A G G A G A G G A G G G G A A C C A A A A G A A G G G A G G G G A G A G A A A G G G A A G G A A C G A C A A A G A A G A G G A A G G A A G A A A G G G A C G G A A G G A A A G C C G G A G A A A A A A G A A C A A G A G G G G G A G A G A G A G A G A C A G A A A G G G G G G A C A A A A C A G A A A A G A G T A G A C C A G G G G A C A G A A A A A G G G G G A G A G G G G G G G G A G G A A G C C A G A A A C C C G A G G G A A A G G C A A G A A G G G G A A A A G A A G G A G A G G G G C C A A G G A A A A C C A C G A A C G G G G G A G A G G C A A A G G A A A A G A G G A A A A G G A A A G A C A A A A G A A A G G A G A G A G A C A A G A A G C A G A G A G G G A G G G G A G A G G A A A A G G A A G A C A G A A G A A A A G A G A G C A A A A G A C C A C A A G C A A G A A G A C A G G A A A A G G G G G A G G A A G G G G T T G A A A A A A A G G A A A A C C G G A A C C C A G A G G A G A G C C G G G A G G C C C A A A A A A A A A G G C C G G G A G A A G A A A G A G A A A A G A A G G G G A G A G G A A A G G A A G C A A C G G G G A A A G G A A A G A A G A A A G A C G G A A A G A A G A G G A G G G A C A A A G A G A A G G G G G A A G G A A A A G C C A A A A G G C A A C G A A G A A A G G A G A G G G A A A A A G G G A A A C C A A A A G G G A C A A G A C A A G A A G G A A G A A A G A G G G A A G A G G A A A A G G A C A G G A A A G G A G C C G G G G A G G A A C A C G A C A C A C A A A G A A G A A G A G G A A G A A A G G A A A G G A G G G G A G G G A A A C A C A G G G A G G A A A A A A A A G A G A G A A A G G A A C G A G A G G A A A A A A G G C A A G A G A G A G A C A G G G G A G G A A A A A A A A G A A A A C C C G G G G A A G G A A A A A A G G A A A A A A G G G G A A G G G G G G G G G A A A A G A G G G A C G G A A A G G A A A A A A A G C C C G G A A G G G G G A G G G G A A A A A A A A A A A A C A A A A G A G G A A A A G A G G G A G A G A A G G G A G G A G A A A G A A A G G A A G C C G G G G A A G A G G G G A G A A C A G G C G C C C C C A G A A A A A A A G G G A A C A A A A G G G G A G G G G A G G A A G A A A A A G G A G A G G G A A A G A G A G G A G A A A G G A A C C G G A G A A G A A G G A A G G A G A A A G G A G A C A G C A G G G A G G A G G A G A G G A G G A G A G A G A A G A G G A G A A G G A G A A G A G A G A G A G A G G A G A A C G A A G A G A G G A G A A C A G G G G A A G G A A A G G A A G G G A A A G A G G A G A A G A G A A A A A A A G G A A G A A A G G A A A A G G A A A A G G A A G G G A A A G A G G G G G G A G G G A C A G A G G G A A G G A G G A A A A A A A G G G A G A G A G G G A C A G A A G A G G A A G A T A A G G A G C C C C G G A C G G A G C A A G C A A G A A G A A A A G G G G A A A G A A G G A A A G A G A C C A A C C A A G G A A G G A A A A G A G G A G A T A C A G A A A A G A A C G G A G C A C A A C A A G A A A A A A A G G A A G G A A A A G A A A G G G G G G A A C C C G G A A A G G A G G G A G G G A A A G A G A G A A G G A A A A A G G G A C G G A A A A A A A C C C A A A G G G A A G G G A A G A A G G G A A A A A A A A G A A G A A A A A A G A C A G A A G A A A A G A A A G C A A A A C G A G A A A A G A G G A G G G A G A A G G A G A A A G G G G G G A A A A G G A A G G A A A A C C G G A A A A G G A C G A A G G A G A A G G A G A A G A C G C G G C C C A A G A G G A C A G A G A A A G G G G G G C C C C A A A A C C A A C C G G A A A G G A A A G G G G A G A G G A A G G G A G G G A G A A A G G A A G A G A G A G G A A G A G A G A C C C A G C A A A A A G G C C A G G G G G C C A G A C G G A A G G A A G G A A G G G A G A C A A G G A C A G A G A G A A G A G A A G G A A A A G G G G A A G A A G A A A C A A A A A A G A G A A A G A G A A G G A A A C C G G G G C C G G G G G A G G G A G A C A G G A G A A A A A A A A G G A G A A A A G G A G C A A G G G A A A A G G A A A A A G A G G G G G C A A G G G C A A G A A G G G A G G A G C A G A G G A A G G G A A G G G G G A A A A A A A A G G A C A C A A G G G A A G A G G A G A A G A G G G C A C A A A A G G A A C G A G G A G A A G G G G G A C A A A A G G G A G G A G G A G A G G G C C G G A A A A A A G G G G C C A A G G C C C C G G G G G G A A G G C C A A A A C C A A G G G G C C G G A A A A G G G G G G A A A A A A A A G G C C A A G G G G A A G G G G G G A A A A G G G G A A A A G G A A A A A A A A A A G G G G G G G G A A A A A A A A A A G G C C G G A A A A A A A A G G G G A A G G G G A A A A A A A A G G G G A A G G A A A A A A G G A A A A G G A A A A G G G G A A C C A A G G A A C C G G A A G G A A G G G G A A G G G G A A G G A A A A G G A A G G G G G G G G G G A A C C C C G G A A A A A A A A C C G G G G G G G G G G A A G G G G G G C C A A G G G G G G A A G G A A C C G G A A G G G G G G G G A A C C G G G G G G G G A A G G C C G G G G A A A A A A G G G G G G A A G G A A G G G G G G C C A A G G G G G G A A G G C C G G C C G G G G A A G G G G G G A A G G A A G G A A G G A A G G G G G G G G G G G G C C G G G G C C G G G G A A G G G G G G A A G G A A A A A A G G A A G G A A A A A A G G A A C C G G A A G G A A A A A A G G C C G G A A G G A A A A G G G G G G A A A A A A A A G G A A A A A A G G C C A A G G A A G G G G C C A A A A A A A A G G G G A A A A G G G G G G A A A A G G A A G G G G C C A A A A A A G G A A A A A A A A A A A A G G A A A A A A A A A A A A A A C C G G C C A A A A G A G G G A G A G A A C G A G A G A G G A A A G A G A G G A A A A A C C A G G A A G A G G A A A G G A A G G G G C C G G G G C A G G G G C A G G G A G G G G G G G G G A G G G A A G A G A G A G G A G A G G A C A A A C G G A G A A A G G G G G A A A A G A A A G G A A G G G G G G G A G A A A C A A G G G A G G A A A G G A G G G G G G G A A A A G G A A G A G A A G G G G A G A C A G A G A G G A G G G A A A A G G A A A A A A A A A A A A C C G G A A A A G G G A G A G G A A A A A A G G A A G A G G C A C C A A G A A G G G C C G A G G A A C C A A A A G G G G A G A A A G G G A G G A A A A G G G G A G G A A A G A A A G G G G G G G G G A A G G G G A T G A A C A G A G A A A A G G C C G A A G G G A G A G A A C A A G A G A A A A C A A C A G G G A G G A A G A G A G G G G A G G G A A G A A G A G A G G G G G G C C G G G A G A A A G A G A A A A G A G A G G A G G C A A G G A A G A G C A G A G A G G G A C A G G G A C C G G A G A A A G A G A G G G A A A G A G G G G A A A A A G A A A G A A G G G G A A G G A A G G A G G G A A G G G G A G A A A A A G G A A A A C C G G G G G G G G C C A A C A C C A G G G A A G A G A G A A G A G G G G G G A G G G A A G A A A A G G A C G A A A A G C A A A C C C C A G G A G G A G A A A G A A A A C C G A C A A G A G G G A G G G G G A C G A A G G A G A C A A C G A A A G A G C A G G A A A 0 0 A G A A G A G G A G A A A A A A G G A A A G G A G G G G G G A A A A A A A A A A G A G A C C A A G G A A G A A A T A G A A A A G A G A G A G G G A C A G G A A G G G A A A G G A A G G A G A A G G A C C G A A G G A A G G A A G A G A A A A A A G A G G A G A G G A A G G G A G G G G G A A A A G G A A G G G G G A G A A A A A A A A A G A A G G G G G G A A A A G G G G G G G A A G A A G A A G G A G A G G A G G A G G A G A G G G A A A G G A A A A G G C C G G C C A A A A A A A A A A G G G A G G A A A A G A G A G A G A A G A G G A G G G A A G G A A G G A A G G A A C G A G A A G G A A G A G G A A G A C G G G G A G G A G G A G G G G G A A A A A A G G A A G A A A A G G A A G G A A A G A C A A G A C G G A A A A C A A G A C G A G A A C A G G G A A C C C C A A G G A A G G A A G G A A A A A A A A A A G G C C G G G A G G G G G G A G A A G G G G G A G G G G G G C C A G C C A G A C G A A G A G C A G A A G C A A G G A A G A A A A A A A G C C G G A A A G A G A G A G A G G A G A A G A G A G G A A C G A A G G A A G G A A G A G G A G A A C A G G A A G G A G A A G G A G A G A A G A G A G A C C A G A A G G A G A A G G A A G G A G A A G A C G A A G A G A G A G G A A G G G G A A G G G G A A A G G G A A A G A G A G A A A A G A G A C G G G G A A A G G G G G A A A G A A A G G G G G C G G G G A G A G G A A G G G G C C G G A A A A A A C A A A G A A G G G A A A A G G A G A G A A A C A A A G C C G G G G G G A G A A A A G G G G A A A A G G G G A G A G A A A A A A A A A G G G G A G G G A A A G G A A G G G G G G A G C C G G A A G G G G A G A G A A C C A A A G A G A A A A C C A A A G G G G G A A A G A A A A A A A A G G A A A A G G A A A A G G A A A A C C G G A A C C A A A A G G A A A A G G G G G A G A A C A A G A A A A G G G G G A A C C A A A G G G G G A A A G A G C C A G G G A A G G G G G G C C G G A A A A A G C C G G A A G G G G A A A A C C A A G G C C G A A C G G G G G A G G G G C C A A G G A A G G G G A A A A G G G A A A G G C C A G A A A A A A A G A C C C A G G G G A A G G A G A A G A G G A A G C G A G G A G A A G A G A G A A A G G A A A A G G G G G C C A A A A A C A A C A C A A G G G G G G G A A G G A A A A G G A A G G A A G G A A A G A G A G G A G A A G A C A G A A C C G G A A A A A A G G A A A A G G C C A G G G G G A A G G G A G G G G G A C A G A A G G A G A G A A G A G A A A A A G A A C C A A A A C C A A C A A G G G A G A C A G G A 0 0 A G A A G G G A C A A A G A G G G G A A C A A A A G G G G A A G A G G G A G A G G G G G G A G G A G A G A G A G G G A G A G A G G G A G A G A A A A A C G G C A G G G G G A G G A A A A C C A A A A A A G G A A G G A A A A A A A A C C A A G G A A G G G G G G G G G G G G G G G G A A A A G G C C A A A A A A C C A G G A A A A A A A G G G A A A A A C A G G T T G A G A A A G A G G G A A A A A A A G G A A A G C C A A G G A A A A A A G G G G A A A A C C G G A G G G C C A A G A G G A G C C G A A G A A G A G A A G G A G G A A A G A G A G A G G G A G A G G A G G A G G A G A G G G G A G A A A A A A G A G G G G C A A G G A G A A A A G A G G G A G A G A A G A A C G G C C A A A G G A A G C A G A A G G A G A A A G G C C A A A C A A A C A A A G G G C A G G G G A G G A A A A A G G A A G A G A G A A G G A A A G A A A G G G G G G A A G G G G C C C C A G G G G G A A A A G G C C G A A G G A A G A A A C A G C A A G G A G A G A A C A G A A C A A C A G G G G A A G A A G G G A A A A A A C G G G G A G G A G G G A G A C C G G G G A A A A G A A G A C A A A A G A A A G A A A G G A A A A A A A A G G A A G G G G A A A G A G A G G G A G G A A G G A C A A A A G A C A C A G A C A G A G G A A G G A A C A G A G A C A G G A A G A G A G G A A G G A A G G A T A A G A G G A G A A C A A C C G G A A G G A G A C A A G A G G A A A A G G C C A A G G G G A A A A A A A A G G A A A A A G G G A A G A A C G G A G A G A C A A C A G G A G A A G A G A G A G A G A A G A G G A A G G A A A A G A G A A G G A A A A A A G G C C A A A A C C G A A A A A G A G A G A A G G A A C G G A G G A G G A C G A A G G G G G A A G G G G G G G G G G A A G G G G G G A G A G A G A G A C G A A G G A G A G A A G G A A C G A G A G G G A G A G G A A G G A G C A A G A G A C G G A A G A A C G G A A A A G G C A G A G G C A C C C C G A G A G A G G A G A G A C G A A G G A A G C C A A A G A A G G A A G G A C A A G A G G G G G G G G A A G A G A A A A A G G G G C A C C G G G G A A A A A G C A A G C C G A G G A A G A A A A G A G G A A A A G A A A G C A A G G A A A A A A G A G G G G A A G G A A A A G C A G A G G G A G A G A A G A C A G A G A C A C A G G G A G G A C A C A G C G A G G G G A G G A G G A G A A A G G A G G G G A G A G G A G A A G G A A C C A G A A G A G G G A G G G G G A G G G G G C C A G A A G G A A A A G G G G A A A A G G C A G A A A A G A C G G G A G G A A G G A A G G A A G A A A A G G A G A A G A A G G A A C A A G A A A C C A G A G A A G G A A A G G G G C C A A A A A A G G G G A A G G G G G G A A A A G G A A G G A A G G C C G G A A G G A A G G C C G G A A A A G G A A G G A A G G G G A A G G G G A A G G G G A A G G A A G G G G G G A A G G G G G G G G G G G G A A G G A A G G A A A A A A G G G G G G C C A A G G G A G G A A G G G G G G A A A A A G A C A A G A A G G A A A G G C C G G A A G A G A A A A G G G A G C A G G A G G A G G G A A A C A C A G G A G C C G G G A A A A A G A A C A A G A A A A G G G G A G A A G A G G A G A G A A G A G A G A G G A C C G G A A A A A C C A A C A T G A A A A A A A A G A A A G G G G G A G G G G G G G A C A G A A C A C A A A A C A A G G A G G G A A G A G G A A A A A A G G G G A A G G A A G G G A A A A A A G A G G A G A G A C A G G A A G G G G A A G G G G A A A A G G A A G A G A G A G A C A G A G A G G A G A A A C A A G A A C G G G A G A C A G G A A A G A G G A G C A C A A A A G A G G A A A A G G A A A G A G A C G A G A A G G G A G G G A C G A A G A A A A A A G A A A A G G G C C G A G G A A A A A G A G G G G A G G G A A G A A G A C C G G A G G A G A G A A G G A A G A A C C G A A A G A A A C A A C A A A A G A A A G G G G C C G A G A G G G A C A C A C A G A C A A G G A A G A A G G A A G G A A G G A A G G G A C A G A A A A A A C A A G G C C C C A A A A A G G G A A A C A A C A A A A A G G A G A C C C A G G A A G G A G A A G A G A G A C A G C A A G A G A G A A G A A G G G A A A A G A G G G G G G A G A G G A A C A G G G G A A A G G A A C C A G C C A A A A A G A A A G A A G A G A G G G A G G A G A A A G A G A G A G C C A G A G A A A A A A A A A C G G A A C C G A G A G G A G G G G G A G A A A G C C A A A A A A G G A A A A G G G G A A G G A C A G A G A A C A A A G A G A G G A A A A G G C C A A A A A C A G A A A G G A C A G A G A G G G A G G G G G G A G A G G G A G A G G A G A A A A A G G G G A A G A A G C A A G G A A A G A A G G A G G G G A A A A A A G G A A A A G G A A G G A A G G A A A A G G G G A A C C A G G G A G A A G A A A A G G G A A A C C C C C C G G A G A C A A G G A G A G G C C G G G G A G G A G G G A A A G A A A C C A A G G A G A G C C A G A G A A G A A G A A A A A A C C A A G G A A A A A A C C G G A G A C G A G A G G G G G A A A A A A G C C A G A G A G A A A G G G G G A G G A A G A G G A G A G A G A A A G A G A C C G A A G A G A G C A C A A G G A A G A A A G G A A C A A A G A G G G A C G G G A A A G A G G A G C C A A A A G G A A A G G G A G C A A G G A G A A A A A A A A A G A G G A A C C A A A G G G G A A G A G G A A A G A G A G A G G G A G A G A C A G G A G G G G G A A 0 0 G A G G G A G A A A A A C C A A A A G G A A G G G G A A A A A A T T A A G G A A G G G G A A G G G G A A A A A A A A G G G G A A G G A A G G G G A A A A A A A A A A A A A A A A A A A A A A G G A A A A A A A A A A C C G G A A A A A A G G A A C C A A A A A A A A C C A A G G G G A A A A A A C C G G G G A A A A G G A A G G A A G G A A A A A A A A G G A A A A G G G G G G A A G G G G A A A A A A A A A A G G G G G G A A A A A A A A G G C C G G C C C C G G G G A A G G C C A A G G G G G G A A G G A A G G A A A A G G A A G G G G C C G G G G A A G G G G C C G G A A G G G G A A A A C C G G A A G G G G G G G G G G A A A A A A A A G G A A A A G G A A G G A A A A A A A A A A A G G G G A A G A G C C G A A C A A A A A A G G A A G G A A G G A A A A A A A A G G G G C C G G A A A A A A A A G G A A A A A A A A A A A A A A A A G G C C G G G G A A G G C C G G A A G G A A G G A A G G C C A A A A C C G G C C C C G G A A A C A A G G A C A A A A G A C C A G G A G G A G A G C A A A A A A A A A A G A A G A A G A G G A A A C C G G A A A G A G G G A A A A G G G G A A A A A A A A G G G G A A G G A A G G G G G A A A A G G G G A A A A C A G A A A G A A G G A A A G G A G G G A G G G A A A A A A A A A A G C C A G A A C C A G G G G G G A A A A A C A A A A G A G G G A A A A A A A A A G G G A G G A A C G A A C G G A A A A A A A A A A C C G G G G A A C C C C A A A A G G A G G A G G A A G G G A G A A G G A G A A A C C G G A A A A A A A C G G A G A G A G G G G G G G G G A A A A A A A A G G G G G G C C C C A A G G C C G G A G A A G G A A A A A A A A A A G G A A A A G A G G G G G G A A G G G G A G G G C C G G A G G G A A A G G A G G G G A A G A G G A A A A C C G G A A A G A A G G A A G G A A A G A A G G A A C C A A G G G G G G G G G G G G A A A A G G C C A A A A G G A A A A A A A A G G A A A A G G A A G G G G C C A A A A C C A A G G G G A A G G A A A A C C A A G G A A A G A A A A G A A A A G A A G A G G G A G A A C A G A G A G A A G G A A C C A A G G A C C A A A G G G G A A G G G A G G A A A A G G A A G G G A G A A G C A G A G A G G A G G G C C A G A G A G G A G A A G G A A G A G A T G A A C A G G A G A G A C A A G A A A A C C A A A G G A G G A A G G A A G G C C G G G G G G A G A G G A A G A G C A A A G A G G G G A A A A G G G G A A G G A A C C G G G G A C G A A A G G G A A G A G C A A C A G G A A G G A G A G A A G G A G A G A G A A G G A C A A G G A G A C C G A C A G A A A C A A G A G A G A G A A A A G G G G A G A A G G G G A A G G G A G A A G G A G A G A G A G A A G C A G A G G C A A G G A A G G A G A C C A G G A A G A G C A G A C A G A A G A G A G A G G A A G G A A G G A G A A A G A A G A A G A G A G A G G G A G A G A A G A G A C G A A C A C A G G A G A A A A A C A A A A A A A G G G G A A A A A A A A G A A A A C A G G G A A A A G G G G A A G G G G A A A G G G A A G G A A G G G G G G G G G G G G G G A A G G G G A A A A G G A A A A G G A A A A G G A A A A A A G G G G A A A A A A A A C C G G A A A A G A G G A A A A A A A A A A G A G A A G G A A A G G G G G A G A G A G A A C A C A G A A G A A G A G A G A C G A A G A G C A C A A C A G G A A G G A G A A G A C G A A G A A A G A A A G G A A G C A C A G A G A G A C A G A A C A G G G C A G A G A A A A A A A A A G A A A G A A A G G G G A A A A A A A A A A G G C C G A G A G G G A C C G A A G A A G G A A G G G G A C G A A A A A G G G G A A A A A A G G A A A A G G A A G G G G A A A A G G G G G G A A A A A A A A C C A G G G A A G A G A A G G A A G G A A G A G C A G A C A A A G A G G C A C C A A G A A G G A G A A A C A G A A G G G A G C C A A G G C C A C G A A G G G G A A A G G G A G A A G G A A G A G A A C A A A G A G G C C G G G G A A A A A A A G A A G G G G A A A A A A A A A A A A G G A A G G C C G G A A A A A A A G A A A A A A A A G G G G G G A G A G A C A G G G A G A G G A G A A G G A C C A A A G G A G A A A A G C C A G A A A A A A A G A A G G C A A A G G A A A A C C G G A G G G A G A G G A G G A G G G C C C C C C G G G A G A A G A A A A G G G G A G A C C C A G A C A C G G A G A G G A A A A G C C A A G A C C A A A G A C A A A G G G A A A A C C G G A A G G A A A A A A C C A A A G G A A G A C C A G G C A G G G A C C G G A C A G A G A G G A A A A G C A A A A A A A A A G G A A A A G G G G A A A A G G G A A C G G A G G G G G A A G G G G G G C C G G A G A C A G A A A G A C G A G G A A G A A G A C A A G A A G G A A C A G A G G A A A A G A A G G A G G A A A G G G G A A A G A G G G G G A G A A A A G G G G A A A A G G A G C C G G G A A G A G G G A C A A A G G A A G G A G A A A G G G G A A G A G A C A G A A G A G G G A C C C A A A A A A A A G G A G C C C C C C G G G A G G G G G A A A A C G A A A A G G G A G A A G G A G G A G A G A A A A A A A A A A G A A G A G G A A G A A T G A A G G G G A A A A A A A A A C C C C A A G A G A G G G A G A G G G A G A G G A A G G A A A C A A G G A C A C A G A A G A A G A G A G G A G A A A C C G G G G A G A G G A A G G G A G A A G G G G G A G A G G G G G G C A A C G A G A A G G G A A A A A A G G G G A A C C C C G G G G G A G A G A G A A G A A A G C A G G A A C C A A A A A A A A G G G G C C G G C C G A G G A C G G G G A A A A G G A A A A G G A A A A G G G G A G C A A A C A G G G A G G G G G G A A A A A A G A G A G G G A G A A G A G A T A C C A A G G G G G A A G G A A G A A G A A G G G G G A G G G G G G A A G A A G G A A G A G A A A A G A A A G A G G A A G G G A G G G A G G A G A C G A A A G G A C A A A A A G A A G A G G A A A A G G A A G A A G C C C C A G G A A A G A G A A C G A A G G A A G A G A G A C G A G A G A G A A G G A G G G G A A A G G A A A C A A G A G A C A G A C A A C A A A A A G G A A A A A A G G A A G G A A C C A G G A A G A C G G G G A A G A A A A A A A A A A A A A T A C C G G A G G A G G A G G A G G G G C A A G G A G A A A C C G G A A A G G G A G A G A G A G C C A A G A C C A G G G A A A G G A A A G G C C G G C C G G G A G G G A A A A A A G C C G A A A A C A G A A A G A A A G A A G G G A A G A C A C G A A A A A A A A A A A G G C C G G A A G G A A A A A A G G A A C C G G A A A A G G G G A A G A A C A C C C G A G A G G C A C A A A A A G G G A A G A A A G A G C C A G C A C A A G G A A G A A C C G A G G C C G G C A A G C A A A C C G G G G A G A A A A G G A A A C A A G G G G G G A A G G C C A A G G A A A A G G A A G G A A C C G G A A A A A G G G A A C A G G A A A A G G A A A A C C G G A A G G G G G G A A A A C C A A A A A A C A C C G A A G A G G G A A A A A G G G G A G A G G A A G G A A G G A A A A C C G G C A A A G A G A A A G G A A G G G G C C G A A A G G G G G G A A A A C A G A A G G G G G A A A A A A A A A A A A A A G G A A G G G G G G C C G G G G A A G G C C G G A A A A G G A A G G A A A A G G A A A A A A A A A A A A C C C C A A A G A G G G G G G G C C G A C A G G A A G A A A G A A A G G A A A A A A A A A A G G A A G G A A C C A A A A A A A A G G G G G G C C C C A A G G G G A A A A A A G A A A G G A A G G A A A A A A G G G G A A G G A A A A A A G G A A A A G G C C G G G G A G A A G G G A C A G G A G A A T T G G G G C C G G G G A A G G G G A A G A G G A C C C A G G G G A A A G A A A G G A G G A G A A A A G A A A G G G A G G A A A A G G G G G A A A A G G A A A A A A G G A A A A A A A A G G G A A G A A A A G G A A G G C C G G A A A G A A A G A G A G C A A G A A A A G G C A G G G G G A A A C A G G G G G A G A A G G A A G C C G G G A C A A G G G A A A G G G A A G A G G A A C A C A G A G G C A G G C A C A A A G G A G A A C C G A C A A G A A C C A A A A A G G A A A A A A A G G G G G G A A G G C A A C G A G G G G A A G G C C A A G G A G G A G A A C A A G G A A A A C C G A A A A A G G G G A A G G A A A A G G A A A A A A A A G G A A G A G A A C G A A G G G A G G A A G G A C A G A G A G A G A G A G A G A G A G A G A A A A A G G A A A A G A A G A A G A A A A A G A C A A A C A A A A A A A A A G G A A G G G A G G G G A G A A A G G A A G G G A G G G A G A A G G A G A A G G A G G G A A G A A C A A G G A G G A G G G G G G C C G G G A G A A A G G C C A A A A G G G G A G A G C A G A A C G G A G G G A A G G A A A A G G G G A A A A A A A A A A C A G A A A G A G A G G A G G A A G A G A C A G C C A C A G A C G G G A A A C A G G A G G G A A G G A A A A A A C C G G C A A A A G A G A G A G G A A C G G C C G G G G A A A A A A C C G G A A G G A A A A A A G A A G G A A A A A A G A G A G G G G G A A A A A A G G A A A A A A A A G G A G A G G G A A G A G A A G A G G A A G A G G A A G A A A T A G A G A G A G A C A A A A G G A A G G G G G G G G A A C C A A A A A A A A G G A A A G A G A A G G A G A G G G G A A A C C A A G A A A A A C C A A G G A A A A G G A A A A A A G G A A G A A G G A A A C A C A A G G A G A A A A A C C G A G G A G A A A A A G A A G A G G A C A A G G A A G G A A A A A A A A G G G G A G A G T T G G G A G A G G A G A G A G A A G A A G A A A C A G G G A A G A C A A G A C G A A A A A A A G G A A A G G A G A G A A G A A G G A A A A G G G G G G G G A A A A A G G A A A A G G G C A A G G G A G C A A C G A A G A A G A G G A A A A A A A A G A A G A G A G A A A A C C T T C A G G A A G A G A G A A A A A A A G A A G A G A A G A C A A A G A A A G G A A A A G G G G G G G G A G A A A G G G A G A G C C A A A A G G A C G G G A G A A A A A A A A A A C G G A A G A A A A A G A A A A A A A A A G G A A G G G G A G G A G A G A A A A G A G C A A A A G G A G G A A C A A A G G G G G G A A C C G A C C A A A G A G G G A A A A G G G G A G A G G G A G A A A A G A A G A G G G A A A G G A A G C A A C A G G G G G A A G A G A A G A G G A A G G A A A G A G G G G G G A G A G G G A A G G G G G G A A G A A G G A C C A A A A G G G G A A T T A G A G C C G A C A A G A A G A A G G A G A A G A A A G A A A G A A A C A G G G A A A G A A A A A A G G G G G G A A A A A A A A A A A A A A G G A A G G G G G G A A A A G G G G A A C C A A A A A A G A G G G A A A G G G G C C A A A G A G A A A G A C A G A G G A A G A C A C C A A A G G A G G A G A G A A G A G A C G A A G A A A G A G C C A G A G G A G A A C A G A C C A A G A A C C G A A G A G G A A G G A G A G G A G A G C A G G G A A A G G A A G G G A G G G G A C G G C A G A A G G A A A G A A G C A A A C C A C A G A G G A A C A G G A A C C A C G C A G A G A A G C A G A G A A G G A G G G A G G A A A A A A G G C C G A A G G G C A A A C A A C A C G A G A G A G A G A A C A G G G C C C C A A G G A A A A A C G G A A A A C A G A A A G G A G A C A A C A A G G A A C A G A G G A G G G A G A G G A C A G G G G A A G G A A G G G G G C C A G G A A C A G G G C A G A G A A C A A G G G A G G A G A A A A G G G A A A G A A A C A C C G A G A G A G A A G A A A G G A A G G A A G A A A C G G A G G G G A G G A A G G A G A A A A A C G G C C A A A A G A A G A G A A G G G G A A A A A G C A A G G G G G A G A G A G G G G A G G A A A A G A A A G G A G C C G A G G G G A A A A G G G G A G G A A C A C G A G G G A G A A C G A G A A G G A G A A G A A C A G A G A A A G A A G A A C C A A A A A A G G G A A G G G G G A A G G T T A A A G G A A A C A G A A A A A G A G A A A C C A A A A A A G G A A G G A A A C A A A A G A G A A G G A A G G A A C G A A A C A A G G A A A A A C C G G A A G G A A G G G A A C G A A G A G G G A G G A G A C A A A A A A A G G A G C A A G A G A A A A G G A A G G G G G G G A A G G A A G G A A A A A A G G G A G A G A A A C A G G G G A A G A C G G A G A A C A G A C C A G A A A G A G G G A A A A G A A G G A A A A A G G A A G A G A G A C C C A G A A C A G G A A G A G A G G A G G C C G G A G A A G A C A A G A G C A G A A G G A A G G G A G G A A C A A G G G G G G G G A A G G C C G G G G G G A A G G C A G G A A A A A A A A A A A A G G A A G G G G G G G G A A G G G G G A G A C A A G G G G G A G A A A A A A A A G G A C A G G G G G G G G G G A G A C A A G A G A A G A A A C A G A G G A G A G C A A G G A G G A A A G C A G A A A A A G G G G A A A A A A C C A G A G G G A A G A G A G G A G A A A G G G G A G G A G G G A A A A G A A A A G A A A A A A G G G G A A C C A A A A G G C C A A G G G G C C A A G G A G G A A G A A A G A G G G G A A A A A A G A G A G G G G A A A A G A A A A G G G G G A A G G G A A A A A C A G A G A G G A G A A G A A G G A A A A A A G G A A G G G A G G A C G A A A A C A G G G A G A A A C G G G G G G C C A A G G G G A A A A G G G G A A A A A A G G G G G A G A A G G A A G G A G A G A G A A G C C A G C A A A G A G A A G G A G G G G A A A A G G A A G G G G C C A A G A G G A G G G A C G G G A C A G G A A G G A A A A A A G G A A A A A A G G C C A A G G G G G G A A G G A G G G A A G G C A G A G A A G A G C A G A A A C A A G G A G A A A G G G A A G A G A G G A G A A A A A G G G A G G C A G G G A G A A A A A A A G G G A A G G A G A G A A G G A G A G G A G G A G A C A A C G G G G A A G G A G A C G A A A G A A G C C A A A A G A G A A C A G A A G A G A A G T A A A A G C A A A G G G G A A A A G G G G G G A A G G A A A C A A A G A G G A G A A A A G C A A A C G G G A G A C A A A A G A G G G G A A A A A A G G G A G G A A C C G G G G C C A G A A A A G A A G A A G A G A A G A A A A G G A A G A G A G G A A G G A G G A A A A G A G A G A G C C A G A A G G C A A G A A A A G G C C G A A A A G G G A A G G G G A A C A G G A G A G G A A A G G C C A G A G A C G A A G G A G A A A A A C A G A A C A G A G A A A G A A A A G A A C A A A A A A C A A C A G G A C C A G G G G G A A G A G A G G G G A A A A C C A A A A G G A A G G G G A A A A G G C C A A A A G G G G A A G G G G G G A A A A C C A A A A G A G G C C 0 0 A G A A A A G A A G G A A G C A A G A G A A G G C C A A A G A A A G A G A A C A A A A G G A A A G A G A G G G A G G G G G G C C A A G A G A G A G A A A G G C C A A A G A G G A A G A A A G A G A G C A G A A G G G A A A G G A A G A C G G A C A A G G C A A G A G C A A A G A A C A G G A G A G A A G C A A G C A G A A G G A G A A G G A G G A G A G A G A C A G A G A G A G A A A G G A A A C A A G A A A G A G A G A A A G G G A G A G G G G A A A G A A C A A A A C C A C G A A A A A G G G G C A A G G A A G A G A G A A A G C A G G A C A G G A C A C A G A C C C C G G A A A A A A C C G G G G G G G G G A A A A G G A A A G G G G G A G G G G G G G A A A G G G G A G A G G A G G G G A G A A A A C C A G G A A A G A A G A A A A G G A G A G G A G G A A A A A A G G C A A A A G G A A A G A A A G G G G A G G A G A G A C A C C A A A A G G A A A A G G A A G A A G C A G A G A G G A A G A A G A A A G A A A G A G A A G A G G G G G G A G A A A G G G G A A C A A G G A A C C A A A A G G A A G G A G A G A A A A A A A A A G A A A G G G C A A G G G A G A A G G C C C C A G G A A A A G A G A C G G A A G G G G G A A A A C G A G A G A A A G A G G C C G G G A A A C C A G A A G G G G G G G G A G G G A A G G A G A G G A A G A G A G A A G A A G G A A G A A A C A A G G G G G A A C C A A G A C A G G A A G G A G A A G A G G A A A G G G G G G A A A A G G A A G A A G A G A G A C G A A G G G G G A G G G A A G A A G A G G A A A G A G A G A G A A G G A A A A A A A G A G A G A G G G A A C G A G A A C A A G A A C G A A G A G A G C A A A A A G A G G G A A A A A A G A G A A A G A G G A G G A G G A A G A A C C A G C C C C A G C A A G A A A C G A G A G G C C G G C A C A A G G A G A G G T T C C G G G G G A G G G G G A G A A G A G G A A G A A C C A A G A G G A A A G A A G A A A G G C A A A A C G G G A A A G A A G A A G A G G G A G A G A G A A G A G A G G A G A A G A G A G G A C A G A G A G G A C G G C C G G A A G A A C A C G A A A A G A G C A G A A G A A A G G G G A A G A A A G G G A A G A A G A G A C A G A A A G A G G A G A G G A A A C A G G A G A G A A G A A A A C A A G A C G A G A A G G A A G G A A G A G A G A G G A A G A G G A C A G A A G G A A G A C C A A G C A A G A A G A G A C A G A A G A C A G G A A A G G G A C C A A G A A A A A A A A G G A A A G G A A A A G G G G A A A G A G C A A G G G A C C C A A A A A A A G A G G A G A G A A G G A G G G G A A C C A G G A G G G A G G G G G G A A A A G G G G G G G A C C A A C A A G A A G A G A G G A G A A G G A C G A G G G G A G A A A C A C A G A A A A C C A A A A A A G G A A G G G G A A G G A A G G A A A A A A A A G G G G A A G G A A A A G G G G G G G G C C A A A A C C A A G G A A C C G G A A C C A A A A A A C C G G A A A G A A A G G A C A A A G G A G A G A G G A A C G G C C G G G A G A A G A G A A G G A A G G A A A G A A A G A G A C A G A G A G A G G A G G A C A G G G G A A A G G G G A A C A G A A A A G G G A G A A C A G G G G A G A A A G G G A G G G G G A A G A A G G A A A A A A C A A G G G A A A G G G A C C A A A A C C A A A G A G A G A A G A G A G A G A C C C A G A G A G A A C G A A G G A G A A A A A G A A G G A G A G A G G C A G A C C A A A G A A A A G G A A A A A A G A A G G A A G C A A G A G G A C A C C G A G G A A G G A A A A C C A A A A A A A A G G G G G G A C A G A G G A A C A C A G C A G A G G G G G G G G A A A A A A C A A A A A A C C A G A A G G A A G A G G A A G A A G G G G G G G G G G G G G G C A C A C A G A C A G A A C A A A A G A G A A G A A A A A G A A G A A A C C A A A A A A A A G G A A A A A A A A C C G G G G A A A G A G A C A A A G A A A G A A A A C C A A A A G G A A A A G G A G A G C A A G A G A G A G G A A G A G A G A G A C G A G A G A A G C A A G A C A G G A G A C A A G C A A G C A G A A G A G C A G A G A G A G A G A A A G G A C A C A G G G G G G G G A A G G A A G C C G G G A A G A G A G A A A A A A G A A A G G A A A A A A A G A A C A G A A A A G G G A G A A G G A G G G A A C A G G A G G A G G A G A G A A G G A G C A A C G G A A G G G G A A G A C C G A G A A G A A A G A G A A G A A C A A A G G A A G A A A G A A A C A G C C A A A A C C G A G G A A C A G G G A G G T A G G G G G G G A C A G A A A G A A A A G A G A A A C A G A A G A G A G A A G C C C C A G A A G G A G C C A A A G A G A A A A G A G A A G G A G A A G G A A G A C A A G A A G A G A G A G G A G G A G G G A G A A G G A A C A A G G A A G A A A A G G C A G A A G G A A G G G A G A A G G G A A G C C A C G G G A A G G A G A A G A A G G A A A A A G A G A G C A G A G G A G A A A G A A A A G A A A C G C C G G A A A A A A A A G A A A C A A A G A G G G G A A G G G G C C G G G A G G G G A A G G G G A A A A A A G G A A A A A A A A G G A A A A A A G A G A G G A G G G C C A G G G C C A G G G G A A A G G A A G G A G G G A G G A A G A A G G G G G A A A A A A A C C C C G G A A A A A A A A G G G G A A A G G G C C C C A A A A A A G G G G A A G G G G C A A G A A G A G A G G A G A A A G A G G G G G G G A A G G A G A G A G A G A G C A A A A A A G A G C A A G A G C A G A C C A G A A C C A G G A G A A G 0 0 A A G G A A G A G G G A A A A C A G G A G G G A A G G A G A G G A A A G A A A G A G A A G G A A C A A G A C A C A G G G G G A A G A A A G G A C A G G G C A G G G G G G A G A C G A G A G G G G A G G G A A G G C C G G G G A C A A G G G G A C C C A A A G C C A A A A G G G G G G A G A A A A G G C A A G A G G A G A A G A G G A G G A A G G G A A G A A A A G A A A A A A A G A A A A A A A A A A A A A G G A A G G C C A A A A G G G G A A G G A G G G G G A A G G G G C C G G A A G G C C G G A A G G A A G A C C G G A A A A G G G G G G G G G G A A G G A A G G G G A A A A A A G G G G G G A A G A A A C A G G A A G A C A A A A G A A A A A G G G G G A A G G A G G G G G A G A A A A A G A G A A C A A G A A A A A A A G A G C C G A A G A A A G G G C C G A A G C A A A A C G A G A A A A A A A A A A G A G C A A A A G G A G G A G A A A A A A A A G G A A G A A G G A G G A A A G G G A C C C A G A A A A G G G G C C C C C C G G A G A G A A C C G A A C A A G G A A A A A G A A C A A G A A A G A A A A A A A A A A A A A A G A A G G A A C A A A A A A G A G A G G A G A G G G A G G A G A A A G A A G C C A A G A G A A G A G A C A G C A G G A G C A G A G A A C G A A C A C C C G A A A G G A A A A A C C C A G A G G A G A G A G A A A G A G A A G G A G A G A G A A G A G G G C A A G A G A G G G A C A A G G A C A G A G A A A A A G A A A A C C A A G G A G A G C A G A A G A A A A A A A A A A A A G G A A G G C C G G A A A A A A A A G A A G G A G G A G G G A A G G C C G G C A A A G G G G C C A A G G G G G G G G G A A G A C A A G G A G A G G A G A G A G A C A A A G G A A G A G G A A G G A A G G A G C A G A G C G G A C A A G A G A G A A A A G G G A A G A A C G A G A A A A A C C G A A G G A A A G G G G A G G G G G C C G A G G A A A A A A A G A A G G G G G G C C A A G G A A A C A A A G G A A G G A G G A G A A A G G A A G G A A G G A G A A G C A A G A G G A A G C C G A A G G A A G A G A G A A A A A A G G C C G G A G G A A G A G G G A A G A A G A G C A A G A G A A G G A A A A G G A A A G A G G A G A C C A G G A G G A A A G A C G A A G A G G A A C A G A G A G A A A G A G G G G A G G G A G A G A C A A G A A A G A G G G G A A G G A G G G G A A A A G A A A A G A T A G A C G G C A A G A G G A G A G A A A A G A G A A G G A G A A G G G G G G A C A A G A A G A G A G G G A G A A C A C A G A A T C C G G A A G A A G G G G G G G A A G C C C A A A A A A G A A A A A A G G G A G C C G A C C G G A A G G G G A A C A G A G G G G G G A A A A A A G G C A G A G A A A G A A A A A A G G G A G C C G A A A G A G G A A C A G A G A A G G A G G A A G A C C A A G G A G A G G A G G A G A G A A C A G G A A G G A C G A A G A G A G A A A A G A A A A G G G G G A G C A G G C A A A C C G A A A A A G G A G A A C A G A G A A G C C G A A G G A A G C A A A A G A A C C A G C C A A A A A A A A G G A A A A C C G G G G A A A A A A A A C C G G G G G G A A A A A A G G A A A A G G A G G A A G G G A G A A A G A A A G A A A G A G C C G G G A G G A A A C A A G A G G G G C G A C C C G G G A G G G G A G G G G G T T A A A G A C A A A A A A C A G G A G G G G G G A G A G A A G G A A A A G G A A G G A G A A A C C A G A G A A A A G G A G G A G A A A A G A A A G G G C A C A G A G G G G G G A G G A A G G A G G G G G G A G C C A A A G G A G A C C G A G G C C G G G G G A A G G A G A A A A G A G A A G A C A A A C C G A G G G A A G G G A A A A C C G G A A A A A A A A A A G G A G A G A A A G C C G G C A C C G A A A G G A G A G A G A G G G G G G A A G A G A A A T C C A G A G C A G G G G G A A G G G A T C A A G A C A A G G A G C A A G G A A G A A G A A G A G C C A G G A G A A G C C A G G G A A A A A A C C G G G G G A A A A G A G C C G A A G A G A A A G A G A G G A A G G A G G A G A G A G G A C A A G G G G A G G A G G A G G G G A A G G A A G G A A A A A A G G A A G G G G A A G G G G G G G G G A G G A A G G A A G A G G G G G G A A G G A A C C G A G G A A A A C C G G C C G A C C G G A G G G G A A A A A A A A A A A A C G A A G G A C A A G A G A A G G G G C C G A G A A C A A A A A C G A A A A G A A A G A C A G A A G A G G A G G G C C G G G G A A A A G A G A A A A G C A A C G A A A A G A G A C A A A A G A G A G A A A C A A A A A A G G G G G A A C C G G G A C A A A C C G G A G G G A A A A G G C C G A G G G G A G G A A A G A A G A A A G A A A C A A A A G A A C A G G G A C G A A C G G G G A G A A A A G G G A G A A G G A A C G G G G C C A G G G G G C C G G G G A A A A A A G G G A A C G A A A A C A A G C G G G A A G G G A G C A G G A G G A G A A A A G A G A G A A G G A G A A G A A G A G A A A A A A A A A A A A G G A A G G A A A A A A G G G G A A C C A A A G G G A G A G A A A A C A A C A A G G A G A G A G A C G A A A G A C A A A A G G G G G A G A A G G A G A G G A A G G A G A A G A G G G A A A G A A A A G G A G G A G A G A A G G A G G A A G A G A G A G A G A G G A G C C C C G A G G G A C A G A A G G A G A A G G A G A C A G G A G G A G G C A G A G A A C G G G A G A G G C A A A G G G A G A G A A G G A C A G G G G A G A G A G A G C A G A G A A G G A A G A G G G A C C C A G G C A G A A G G A A A G A G A G G G A A A G A G A G A G A G G A A C A A A A G A A G G A C C G G G G A G A G G A A G G A G A A G A G A G A C A G G A A G G A G A C A A C A A A C G A A A G A G A A G C A G A G A C A A G C A A C C A G G A G A G C C G G A G G G A A A A A G G G A A G A G A G A G A G A C C A A A A G G A G G A A G A G C C G A G A A A A G A G A G A A A A G A G G G G A C G G G A G G G A G A A A A A G G G G G G C C A A A A G G G G A A C C G G A A A A G A G G G A A A G G G G A A G A G G A A A A G G A A G A C C A A A G G A G A C C G A A G A G C A A A G A C A A G G A A G A A G G A A G A A A G G G G G G G G C C A G A A A G G G A A A G A G G A G G A A C C G A G G C C A G A G G A C A G G G G A C C C A A C C G A G G A C A C G A G A G A A A G G A A C C A A G A G G A C A C A A A G A G A A G G G G G G C C A G G A A G A G A A G G G A G G G A G A A A A G A G A G A G A A A G G A A A A G A A A G G A C C A A G A A A G A A A A A A A A G A A A G G A A A G G G G G G A A G G A A A A G G G G A A A A A A C C G G A A A A G G G G A A A G A G A C G A A A A G A A A G A A A G A G G A G A G G A A C A A G A A G G G G A A G G T T A A G G G A A C A A A C G A G G C C G G A G C A A G A A G G G A A A G G A C G A A C A C C A C C A A A A G A G G A A G G G G G G A A G G G G A A A G G A A G G A G A G A A G G A A G G G G G A A G A C A G G G A G A G A A G A G A G G A A G A G A A A A A A G G G G G G A G A G G G C C A A A A G G G A A G A G A G G A A G A G G A A G A A A G G G C A A A G G G G A A G G G G G G G G A A A G G G G A G G G A C A A A G G G A G G G G G G G G A A A A C A A A A C G G A A G A G G G A A G G G C A G A G A A A A C G A A A G G G G G G G G G G C C A A A A A A A G A G A G G A G A A C G G A A A A G A A A G A A A A A A A A A C C G G G G G G G G G G A A A A G G G G A A G G A G G A C C G G A A G G G G G G A A A G G A G G G A G G G A A A C A A A G A A C A G G A A C A G A G G A A G A G A G A A G A G A G A G A A A A A A A G G A G A G G A A G C C G A A A C C G G C C G G A G A G A A G G C C A A C C A A G G A A G G G G A A A A G G A G A C G A A G A G G A A G A A A G G A A G G A A G A G G G G A G A G A A A G A A A G A C C G G G G G G G G G G A A G G G G A A A G A G A C A C G A A G A C G A G A A A A G A G G G A G G A G A A C G A C A G A A G G A A G G G A G G A G G A G G A A A G A A A A A C C G G A A G G G A A G A G A G A C A A G A A G A G G G G A A A G A G A G A A G A A G A A C A G G G G A A G G A G G G A G A A C G A G A G A G A A A G A A G C A G A A G A G A A G G G G A A G G A A G A A A A G G G G G A G A A G A A A G A G A G A A A A A A A C A G G A A A A A A G G A A A C A G G A A A G G A A G G G G A G A G G A G A A C C A A G A A G A C A A C A G A A A A A A A C A C A A A G A G C A G A A C A G A G A A G A G A A A G G A G A G A A G A G A A G C A G G C A G A G A A A C C C A A A G A A A G A G A C A G A G A A G G A G A A G C A A A A G A G G G A A A A G G G G A A G G G G A C G A A A A G A A A A C A A C A A A A A A A A G G A G A A G G G A A G A A G G G G G G G G C C A A C C A A C C G A A A A A A A G A A A A C A A G G G A A A A G C C G G A G G A C C G A C C G G G A A G G G G A A A G G A C G A G A A G G G A A A A G A A G A C G A A G A A A G G A G G G A A C C A G A A G A G A A A G A A C C C A G G A A A G G G C C G G G A G A G G G A A G G G G A A A A C A C G G A C A G A A A G A C G A A G G A A C G A A G G A A G G G A G A G A G C C G G A G A G A G A A G G C G A G G A C A A G G A A C C A A G T A G G A A G G A C A A A A A A A A A A G G G A G A G A G G G G C A A A G A A G A G A G G A A C A G G A G A A G A G A G G A G A A C G G A C A G A G G A A C A C C C C A A A G A A G A C G G A C G A A A G G A A G G C C A G A A A A A A A A A A G A G A A G A G A A A G A G G G G G A G G G G A A C G G G G G G A A A A G G A G G A A G A C A A G A G G G G A G C C G A A G C C A G C A A G A G A G G A A G A G G A G A G A A G G A A A A A C A A G G A G A A G G A A G A G G A A G A G A G G A G A C C A A G A A A A G A G A G A G G A A G A C G A G A A G G A G G T A G A G G A G G A A A G A A G A C A G A G A G G A G G G A G G A G A G G G A G A C A G C A A C G G A G G A A A A A A A A G A A G G A G A G G A G A A G A A C A G A G A G G G G G G A A G A A G G A G A G A A G G A C C G G C A G A A A G C A G A G A G A G G A G G G G A G G A C A A G G A G A A G A C G A A G G A G A A C A A C C G G G G G G G G A A A A A A A G G G G G A A G G G A A G A G A G G A G A A A A G A G G A G A A G A A A A C A A A A G G A A C G G G G C A G G G G A A A G A A A C A G G A A C A C A G A A A G G A A G G A A G C C A G A A A G A A G A A A A C C C A G A A A G A A A A G A A A G G G G G G G G G G A G G A G A G G A G G G G G A G C C A G A G G A A C A T A G A A G A G G A G G G A G A C G A C C G A G A A A A A G A A G G A A A G A A A G A G G A C A G G A G G G G A G A A A A A A A A A G A G C C G G A A A G A A A G G A G G G A A A G A A G G A G A G A A G G G G G A A G G A A A A A A G G G G A G A A G A A G G A A A C C G G G G A A G G A A C C G G G G A A G G G G C C A A A A A A G G G G C C G G A A G A A C A A A G C C C C A A G G A A C A C C G G G G A A A A A A G G A G A G G G G A C A G A A G A C A G G A A G G G G A C A A G G A G G G A A A G A A G G A G A G A A A G A A C A G A G C A G A G A A G G G T A G G A G A G A A C A A G A G G G C A G A A A G G G G A A G A G G A G A G A A G G A G A G C A A G C G G G A C G A A A G G A A A G G G G A A C G G G G G G A A G A A A A G C A A A A G C A A G G G A G A A G G A A A G A C A A G G C A C A A G A G A G C A A A C C A A C A G G G G A G G A A G C A A G A A A A G A A A A G G A A C A G A G A G A A G G G G G G A G A A G A A C A C A A A G A A A A G A G G G G A G A G A G G A G A G G A A A A G G G A G A G A A G G A A G C C G G C C G G A A G G G A G G G A A G G A G A C A C A C A A A G A G G G G A G A G A A A G A G A G A A G G A C A G C A A A G A G A A G A G A G A C G A G A A G G A A A G A G A A G A G G A A A A A G G A A G A G A A A G A G A A A G A A G G A A C A A G G C C G A A A C A A A G A A C C C G A G G A C A G A G A G G G A A A A A G G G G G G G G G C A G A C A G G A G C A A A G G G G G G C C A A A A G G G G A A A A G G A A G A C A A G G A C A G A G A G G A A A G G G G A G G A G G G G G G G A A A G G G A A A A G G A G G A A G A C G A G A A G G A A G G A G A A A A A A A G G C C G G A A T T A A C C G G G G A G G A A G A A G G G G A A A C C C C A G A G A G A G G A G G A G G C C C A G A C A G A A A G G A A A G A G G G G G C C A A A A A A A A A G G A A A C A G A G A G G G A G A G G G G G G A A A A A A G G A G G A C C A A A A A A G G G G A G G G C C G G A A C C A A A A G G A A A A C A A G G A A G A G G A G A A G G A A G C A G A A G A G A G A C C A G A A G A G G A G A C A G G C A G A G G G G C A A A G A G A G G G G G A C A A G A G A G G A C A A G G A C C A G A G A G A G A C A A A A C C A A G G C C A A G G C C G A A A G G G A A G G A G A C C A G A C G A G G A G A G G A G A G A G A A A G A G A A A A G G G A G A G A C A A A G A C G G G A A G A A G A G A C A A A A A A C G G A G A G A C A A A G G G G A G A G A A G G G A G G C A A C A G G A A G A G G A G A A A G G A G A A G G G A G A G A A G A A G A G A A G G G A C A G A A C A A G A A G A G A C G G G A A G A C A G A A A A T T G A C A A C A G G G A G A A C A G G A A G A A G A G G G A G A A A G A G A G G G A A A G A G G A A G G A G A A A G A G A A A G G A A G G A A G G G G C C A A A A A A A A G G A A G G A A A A A A A A G G A A G G A A G G G G A A A A G G G G G G G G G G A A G G A A A A A A G G G G G G G G G G G G G G 0 0 A A G A G A C A C A A C A G A A G A C A A G G A G A A G A G A C A G A G G G A G G A G G G A G A A G A C C A C C C C A A A A G G A A A G A A C C G G A G C C G A A A G A A G A A G G G G A A G G G A G A A A A A G A G A A A C A G A G A A A A G C C A G A G C A A A A G A A A A G G A G A G G A C A G G A G C A G A A C A G G A A A A A G G G G A A C C A A A G C C C C A G G G A G A C A A A A A A A A C C C A A G A G G A A G G A A G A G G A G A G A G A G A G A G A A G G A A A G A G A G G A A A G G A A G A A A G G A G A A G G A G A A G G G G A A A A A A G C C G G G A A A A G C A A G G G G A G G A A C A A G A A A G A G G A G G A G G G G G G A A A A A A A C C G G G G A A C C A A G G A A G G G G A A A A A A G G A A G G G G G A G A G G G G G G G A G G A A A G A A G A G G G A G G G A G G C A A G G G G A A A G G A A A A A G G G A G A G C A G G C A A G G G C C A A G G G G A A G G A A C C A G A G G A G G A A G A C C A G A G A C G A C A G A A G A G A A A G A G C A C A G A G A A G A A G A C C A G A A A C A A A A A A G G G G G G G G G G G G A A A A A A G G A A G G A A G G G G A A G G A A G G A A A A A A A A A A A A G G A A G G A A G G G G C C A A A A G G A A A A G G G G G G A A A A A A A A G G A A G G G G A A A A A A G G A A A A A A G G A A G G G G G G G G A A A A G G A A A A A A G G A A G G A A G G C C G G C C G G G G A A A A G G A A G G A G G A G A C A G A A G G A A G G A A A G A A G A A C C G G A A G G A A A G A G G A G A A C A G G G G A C A A G A G A A G G A G A A A G A G A G A A G A A G A G T T G A G G G G G G G G A A G A G A G G G G G A A C C C G G G G A G A G A A G A A G A G A A G A G A G A G A G G A G G G A A G G C A G G A A A A G G A A C C A A C C C C C C G G C C A A G G G G A G C G G A A G A G A G G A A G A A G G A G A G A G G A A G A G G A A G A G A G G A G A G A G G G G A A G A A G G C A G G G A A A A A C A A G A C C G A G A A G G A A G G A A G A C G A G A A G A G A A G A A A A G C A G A G G A A A A A A A A G G A A C C A A C A G G A G G G G G A A G A A A A C A A A A G G A G A G A G A G G A G C A G G G G A G A C A A A A A A G G G G G G G A G A G A G C A A G G A A A A A G A G A G G G G G A A A A A G A G A A A G A A A G G A A G G G G A A A A G G A G A A G G G A A G G G A G A C C A A G G G G A C A A A G A A G A G G A G G A G G A G G A A A G A G G G A G G A G A A G G G G A C A C C A G A G G A A G A A G A C A G A G C G A A C G A G A G G G A A C G G G A A G A C A G A G G A A G G G A G G A G G A A C C A G G G C C A A C A G G G G A A A G A G G A G A C C A A G G G A A A A A G G A A A A C C G G A A A A G G G G A A A A A A C A A G A G G G G G G G G G C A G A C C C A A A A A C C G G G A A G G G G G A A G G A A G G G G A A A A G G G G G G A A A A A A A A A A G G G G A A A A G G A G G A A G A A A A A A A A G G G G G G G G G G A A A A A C A G A A G G A A G A C A C C A A G G A C G G C C A G A A A G A A G G A G A A G A A G G G G G A A A A G C A G A G T T G A A G G A G G A A A A A A G G A C A G G G A G A C G G G G C C A A C A A A G A A A C C A A A A G G G G A A G G C C A A A A G G G G G A A A A C G G G A G A A G G G G A G A G G G G G G A G A G G G C C G G A A G G A A C C A G G G G G A G G A G G G G A A G A A G A G A G A A G A G A G A A G A G A C A G G A G A G A C C A A A A G G G G A A C C A A G G A A G G A A G A A A G G A A A A G G G G A A G G A A A G A G A A G G A G C A A G A A G A G A C A G G G A G G A A A G G G A G G A G A A C A A C A A A A G G G A C C C A G A G A G A G A G G A A G A G G A G G G A G G G A A G A G A A G A G G A A A A G A C A A A G G A G C A A A G A G G A A G G A G C C A A A G G A C A A A A A A A A G G A G A G A G G G G A G A G C A G A G G G A A G G G C C A G G A C C A A A A A A A A A A A A G A A G G A G A A G A G G G A G G A G G A A G G G A A A G A A C A G C A G G G G C A G G A A A A A A G G G G A A A A A A A A G G G G A A A G A C G A A A A G G A G G A A A G G G G G C A G A A G A A A G G G G G A C G A A C A A G A G G C A G A G A G A A G G G G A A C A G A A G G A A A A A A G G A G A A A A A A C C G G C C A A A A A A G G A G G A G A A G A A A A C C G G A G G A G A G A A G G A A A A A A A A A A G G G A G A A C A C A G G A A A C A G A G G G A A G A C A G G G A G A A C A G G A A G A G G G G G G G G G C C G A C A A G A G C C G G A A G A G A C A A A A G G G A G G G G A A A A G A G A A G G A A G A C A G A A C A A G A G A A A G A A G A G A G G A A G A A A A G G A A A A G G C A C C A G C A G A G A A A A G G A G A A A A G A G A A G A A A A C G G G A A G G A G G A A A A A A G G G G C C A A A A A A C C G A C A G A A G A G C A C A A G A A G G A A C C A G G A A A A G C A G A G A A G A C C C G G A G A G A A G A A A A C A G G G A G G G A T G G G G C C G G A A A A A C G G A A A A A A A A A C G G C C A A A A A G G G G G G A A A A G C C A A C A G G G A C A C C G A G A G A A C A A G G A A A A A G A G A A G A A A G G A A A A A A A A A A A G A G G G G G A A C C G G A A A C G A G G G G A C G A A A A G A A G A G A A A G G G G A A A G G A C C G G A C A A A G A G G G G A A G C C G G G G A A A A A A A A C C G G A A G G A C A A C C A G A C A A G G A A A G G G A A A A C C A A A A A A C C C C G A G A A A C A A A C A G G G A A C A A C C C C G G C C G A G G C C G G A A G A A A G G A G A A A A A A G G A A A G G A A A G G G G G G A A G G A C G G A A G G G A A A A G A A G A G A G G A G A C A A A G A C G C G G A A A A G A G A G G A A A A A A A A A A A A G A G A C A A G A C A G C A C A A A A A A C G G G G G A G A G G A A G A C C A T G A C C G A A G G G A C G G G G A A G G G A G G G G G A A G G G G G C C G G G A A G G G G A C G A G G A A G A A C A T A G G C A C A A C A G A A C A G A A A A A A C A A G A A G A G G A G A A G A C A A A G G G A G A G G A C A G A A C A A C C A G A G A G G A A G G G C C G A A G G A A G A G A C A G A A A A G G C C G G A A A C G A A A A A C A A C C A C C A G A G A A A A A G A A A A A A A G G A G G G G A G G G G A G G G A G A A A G A G A A A G A C A A A A C G A G G A A A A A G G G A G G G A A G G A A A G G A G A A A C C C A G A A A A G C C C A A A G G G A C C A A G G G A G A G A G A G G G G A C A A A A A G G A A G G A A A A A A A G G G G C C A G G G G G G G A G G G G A C A A A C A G G A C A G A G A A A G A A A G A A A A A G A A G G C C A A C A G G G A A G A G A A A C A G G G A G A A A C G A A A A A A C C C C C A A G G G G A A A A A A G G A G C A A G G A G G A G G A A A A G G A G A G A G G A G C C C A G G A G A G T A G A G A G A G A C C G A G G C C G G G G G G G G A A A A A A A G A A G G A A G G A C C A G A A A A A C A C A G C A G G A G A G C G G A G G A G A A A G G A G A A G A G A A A A A A A G G G G C A G A A G G A A A A G A A A A G G G G A G G G C C G A A G G G A A A A G A G G G A G G G G A G A G A G A G G A A G A A A A G G G C A G A A A A A A A A A A G G C A A G G A C A G A G A A G A C G G G A C C A C C C A G A G A A G A G G G G G G G G G A A G G A A G C G A A A A A C C A A A G G A G A G A G A G A G A G G A A G G A C A A C G A A G G A A C A A G A G A A G A A G G G G G A A A G G A A A G A A A G C C A A G G A G G A A C G G A G G G A A A G A G C A G A A G A A A C G A G G A G G G G A A G A G A C A A A G A C A A A A G G G A G A A G A G G A A G G A A G A G A A C A A C G G G G C C G G A A G G G G G G A G C A G G C A G A A C A G G A A G G A C A 0 0 G A A G A G G G A A A A C C C C G A A C G A G A C G G A A G T A A C A A G G G G G G A A C C A A G G C C G G G A C A A C A C A G G A C A A G A A A A G G G A A G G A C A C C G A C C A A C C G G G G A A A A A G A A A C G A A G A C C C A G G A A G A C G A G A G A G G A G G G A A G C A G A G C A G G A A G A A G A A G G G G G A A G A A A G G A G G A C C C C A G A A G A A C C A G A G A G G A A G C C G A A C G G A A G A G A G A A A G G A A G G A A A A G G A A A A A G A G A G G A A G A G C A G A G G G G G A A C C C A A G G G G G G C C A A A G G A G A A G A G C A C A G A G G A G A G G C A A G A T A G A A G A G G G G G G G A A G A G G G A G A G G A G A A G A A C A G G A A A G G A A C C A A C C G G G G A G A G G G A A G G G A A A A A A A G G A A A A A G G A A G G G A G A A G G C C A A A G G A A G A A A A A A G A G A G G A C C A A A G G A A G G C C A A A A G G G A C A G A C A A G A A A A G A C C G A G A G A C A A A G G C C A A A A G G G A G G G A A G A A G G A A G A G A G G A G A G G G C C G G G G A G A G G G G A G G A G A C A C A A A G A G G G A A A G G G G A A A G G G A G G A G G G A A G A A G A G A G A A A A G G C C G G G G A A A A G G G G G G A G G G A A C C G A A C A G A A A A G G G G C C A A C A G A C A A G A A A A G G G G C C A A G G G G A G A A C A A A A G G G A A A A C C A G G G G A G G G G G G G G G G A A G G A A A G G G G A A A A G A G G G G A C A G G C C A A A G A G A C A A G G A A G A G G A C A G C C G G A A G G G G G A G G A G G A A A A G G G G G A A G G G G G G A A G G A A A C G G A A A A A A A A G G G A A A A G A A G G G G G G C C G G A G A A G G G G A A G A C C C C A A G G A A G G G A A A A A G A C C G G A A A A G A A G A A G G A A A C C C G A A G A G G A G G A A G G A G A G A C A A G G A A A A G A A G G A A G G G C C C A A G A A G A G G A G A A C C A C A A G G G G A G A A G G G G A A G G A A G G G G A G C C A G A A G G A A G A G A A A A C G A G A G G G G G A A G C C A A A G A A A A G G A A A A G G G A A G G G A A G G G G G G G G G G A A G G G G C C C C A A A A A A A A G G G G A A G G G G G G A A G G G G A G A A G G C C A C A G G A C C A A G A G G G G G G A A A A A G A A G A A A G G A A G G A A G G G G C A G A A A A G G G A A G A A G A A C A C C A C A C A C G G A G A G A G G G G G G G G A A G A G A G G A A C G A A C G A A A A A G A G A C C G G G G A A A A G G A A G A A G A A G G G G G G G G A A A G A G A G C A G A G A A G A G A G A G A G G A G G A A G A G A A A A A A C G G G G G G A C A A C A C C G A G G A A G G A A C C C C A A G G G G A A G G A A A A A G G A G G G G A A C C A G C C A G A A G G G G A A A G A G G A G A G A A G G A G A G A G A G A G G A A G G G G A A A G A A A A A A A A G A A A A A A C A G G A A A A G G G A G A G G A G A C A A G A G A G A A G A G G G G G G A A A G G A A C A G C A A G G A A G G G G G C A G A G G T T G G G A A A A A G G G A G A A G A A A A G A A G A A G G G G A A A A A A A G A G A G A G A A A G G G G A A A A A G G A A G A C A A G A A G A A G G G A A G G A A A A C C G A G G C A A G G G G G G G G G A A G G G C A A G G G A G G A A C C C C A A A G G A C A A G G A G A A A A G G A G A G A C C G G A A G G A A A A C C A A G G A G G A A A A A G G A G A A A G A A A A A A G G G A G A G A C C G A A G A G G A C C A G A A A G G A G G A A G A C A C A A G C C G A A A A G G G C C G A A A A A A C G A G G A G G G C C A A G G A A G G G G A A A A A G A A G A A G G A G G A A G G G G A A G A G G A G A G A G A G G A A C A G G A A A C A G A A G G A A G A G C C A A G A G G A A A G A A A C G A G A G A C A C C G A G A A C A A G G G A G G A G G G C A A G G G G G G G G A G G C A C C G G G A A G G A G G G G A A G G G G C C G G C C G G G A A G A G A G G A A G A A A A C C A G G G G G A A A A G A G G A A G G A A A A A A A G G A G A A A G A A G A G G A G A A A G G A A A A A A A A A A A A G G G G G G A A G G G G A A A A A A A A A A C C G A A G G A A G C C C C G G G A A G A G G A G G C A A A A C A G A A A G G A A C G A A A A A G A A G A A G G A A A A A A A A A A A A G G G G A G A A G G A A G G G G A A A A A A G G C C G G G G A A A A G G G G C C C A C A A C A G G A A G G A A G G A A G A G C A G A A C A A G G A G A G G G A A G G A A C C G G G A A A G G G G G G G G G G G G G G A A A A G G G G A A A A A A A A A A G G A A A A A A G G G G G G A A A A C C G G G G A A G G A A A A G G C C G G A A A A G G G G A A G G C C A A G A A G A G C G G G C C A A G G A A A A G G A A A A G A G G G G A G G G A G C A A A A G A A G G A G G G G G A A G G A A G A A G A A A A G G G G G G G A C A G A G A A A G A A G G G A C A G G A C A G A G G G G A A A G G G G G G G G A G G G A G G A A G A G G A G G A G G G A G A G A G A A A A A G G G G G G A A A A A G A A A G G A A G A C A G G A G G A A C A A A G A G A A A A A G G G G A C G G A C A A A G G A A A A C G A C A A G C A A G A G A C A G G G G G G G A A G G G A G G G G C A G G A G C C C C A A G G G G A A G G A G A G G A A C C A A G A C A A A G C A A A A G C C A C C C A G A G G G A G A G G A A G G A A A A G C C C A A G G G G A A C G G A A A A A A C A G A G A G A G A G A G A A G A A A G A G G G G A A G A G G G G G G G C A G G A G A A G G G A A A A A A A G G A A A G G A A G G G C A A A A A G A C C G G G A G G G A C A A A G A A G G A A A G A A G G G A A G A G A G G A A A A G G C C A A A A A A C C A A C C A A A C C A G G G A A A G A G A A A G A A A A G C A C A A C G A G G A A G A G G A G A C A A G A C A G A G A C A A A G A A A G A A A A A A A A A G G A A A G A C A G A C G G G G G G G G A A G G C C G G A A A A G A G A A G A A G A A G A G A A G G C A A A A G A A G A A G G A A A G G A A A A A A A A G G A A G G A G A G G G A C A G G G G A A G G A A G A A C C A A A A G A A G G A C A A C A A A G G G A A A A G G G G A A A G G G A A A A A A A A G G A A G G A A A A A G C A A G A G G G A A G A A A A G A A A C A G G A A G A G G A A A A A A A G G A G A C A A C A G G A A A A G G G G A A A A G A A G G A A A C A G A G A G A A C G A G G A C A A A A A G G A A C A G A G A G A G A G G A A G A G A A G G A A A A G G G G G A C A A G A G A G C A G A G A G G G A A G C A A C A A G A G A G G G A G A G A G A G A A G G G G A G G A G A A G G A C A G A G G A G G G A C C A A G A A C A A G G C C G G G G G G A A A A A G A A A A G G A A A A G G G G A C C C A C G A A G A G C A A A G G G A G A C C G G G G G G G A A G G G A A C C G A G A G G G G T T A G A G G G G G G G A A G A G A G A A A A A G G A A G G A A G A G A G G A A G G G G G G C C G A C A A A G A G G G A A A A G G G G G G G G G G A A A A A G G A A G G G G G G G G A A A A A A A A A A A A A A G G A A A A A A C C A A C C A A G G G G G G A A A A G G G G A A G G A A G G G G A A G G A A A A G G G G A A C C C C A A A A G G G G A A A A A A G G A A G G A A A A G G A A G G A A G G A A A A A A G G A A C C C C A A A A A A A A G G G G G G G G C C A A G G C C A A G G A A C C A A G G A A A A G G C C G G A A G G A A A A A A G G G G A A A A A G G A G G C C A A G A G A A A C A A G A C G G G G A A G A G G C A C C A A G G C C C C G G T T G A A G G A G A A G G A G G G G A G C C G A G G G A G G G G A A G G C C C C G G A A A A A A A A A A G G A A G G A A A A C C G G A A G G A A A A G G G G G G G G G G G A C C A A A A C A G A G G G G C A A G A G G G C A A C C A G G G G G A A G A C G A A A A A G G G A A G G A A A G A G A A A A G G A A A A A G A A A G G A A G G A A A A A A G G G G A A G G A A A A A A G G G G G G A A G G C C G G A A A A G G G G A A G G A A A A G G C C A A A A G G C C G G G G A A A A A A A A A A C C G G C C G G A A G G G G A A A A C C A A G G A A A A A A A A C C A A C C G G G G A A G G A A G G C C C C C C A A G A G A G G G A A G G A G A A A A C A A A G C C A C G A A G A G G G G A A A G G A A A A G G A A A A G A A C A A G A A G G G G A A C A G G A A A A C C C A C C C A A A A A A C C A G C C G G A G G A G A G G G G A A G G A G A G A A C A G A A C G G G G G G A A G A C C A A G A C A A G A A A A G G A A G A A C A C A C G G C C A G A A A A A A A A A G A C G G G G G G A A A G A C C C A C A G A G C C G A A G G A A A A G G A G A A G A C G A G A A A A C A A A A G G G G A A A A A A A A A A G G A G A C A G A A G G G G A C G G G G A C G G A A G G A G C A G G G G A G A A G A A G C C A G G A C A G A C G G G G G G A A A G A G G A G A G G A C A C A A A A A G G A A A G A G G A G G G G A A C C G A A G G A A G A G T A G A G A A G G A G G A G C C A A A A A A A A C A C C G G A A A G G A A A G G C A C C G G G G C C A G A A A G G A G G G A G G A A A A A A A A A G G G A G G G C A G A A G A A A G A G G G G G A A A G A G G G G G G A G A A G G A C A G A G A A G G A G A A G G G A C A G A A G A C A G A A A A A A A A A A A A G A G G G A G A C G A G A A C G G A G A C A G G A A G A A G A A A C C G G A A A A G G A A A A G G A A A A A A A A C C G G G G G A A C A G G G A A G G G A A G A A A G C A G G A A G A A G A G A G G A A C C A G A A C G A C G G A A G G A A G A G A G A G A G A G A G A G A G A G A C G C A G G A G G G G C A A C G A G G A A G G G G A G A A G A A G A A G A A A A G A G G A G A G A A A G A C A C C A G A A A A G G G A A G A A A G C A A A C A C C G G A A G G A A A G G G A G A G A C A G T A A G G G G A G G G A G G C A G A G G G G G A G A C A G A C A A A G A A G A G A C G G C A A C G A C A A G C A A G A G G G A G A A C C A A A A A A A A A A G G A A G G G G C C G G G G A A G G A A A A G G A A C C A A G G G A A C T A A G G A G A A G A G A C A A A G C A A A G G G G A G A G C A G G A A C G G G A A G G A G C C A A C C A A A G A G A G G A A G A A A G G C A G G G G A G G A G G G A G A G A A G A G G A A A A A A A G G G G G C C G A G G C A A G G A C A C C C A G A A G C C C A G G A A G G A A A G G G A A G A A A G A C C A A A A A A A A G G A G C C G A C C T A A A A A C C A A A G C C A A G A G G A G A G C A G G A G A A A A G G G A A A G A G G C C A C A A C A A G G G G G A A A A G A G G A G G A A G A G A A G A G G G G A A G G A G A A C A A A G A G A A G A C A G A A G G A G A G G A C A A G A C G G T T G G A G A A G G A A A G C C G A G A G A G A A G A T A A G G C C G G A A C C C C G G G G A A A A A A C C C C G G A A A A C C A A G G A A A A G G G G A A C C A A G G A A A A A A A A C C A A G G G G G G G G A A A A A A A A A A A A A A G G A A A A G G A A A A G G A A G G C C G G A A A A A A C C A A C C G G A G G A A G A A A G A C A G C C A G C A A A G A A G A A G G G G G A A G A G A A A A G G A G A C A A A G G G A G A A A A G A A G A G G G C A G G A G C C A G A G A C G A G A C A C A A G G G A G A A A G G A A A A G A A A A G G G G A A A A G G G G G A C C A A G G A A A A A A A A G G A A G G G G G G G G A A G G G G G A A A G G C C A G G G G G A A A A G G G A G G A A C C G G G G G G C C G A A A A G A A G G A G A G A G G A C C C C G A C A G A G G A A G G A G C A A A A A C A A C A G A A G G A C A C G G A G C C G G G A G G A G G A G G A A C A G A G G A G G G C A A G A G A G A G C C A A G G G A A A A G A A A A A G C C A A G A G A G A A G G A G A A G A A G G A A A A A A C C C C C A G A A A A A G A A G A G G A G A A G A C A G G A A G A G G A G A A G A G A A G A A A G G A C A A A A G G G G C C A A A A A A A A G G G G G G A A A A G G C C A A A A G G G G C C G G A A A A C C A G G A G G G A A A G G G G A A C C A A G G G G G G C A G A C A C C C A G A A G G G A G G G G A A G A G G G A G A G G G G A G G G G A G C A A G G G G G A A A A A G G A G G A A G A A G A G G G A A G G A A A A A G A G A G G A G A G A C A A G G A G A A A G G A A A A A A G G A A G A A G A G G A A G A G A A C A A A G G A G A A G G A G A C A A G C G A A G G A C C G G G G A A G G A A A A G G A A A A A A C C G G G G G G G G G G G G A A A A A A C C A A A G A A G A G A G G A C A A A G G G G G A A G G A G G A G A A C G A A G G A A C G G G G G G A G A G G G G A G G G A A G A A G A G G A G A G A A C A A G A G C G A G A G G A A A A C A C A G G A A G A A A G G G G A G A G G G A A G A A A G A G G G G G G G A A G G G G G A C C G A G G G G A A A G A A G A A A C C C C C A A A G A A A C C G A G G G G G A A A G G C C A A A A A A A A G G A A C C G G G G G G C C G G A G A G G G G A A A G A G G G A G G A C A G G A A G A G A A G G A G A A A A A G A G A G A A A A G G C C G G G G G G A A A A G A G G G G C A G A G G T T G G G G A A G A A G G G G G A A C C C C A A A A C C G A A A A A G G A A A G G G A A G G G G A G C A G G G A G G A A G G C C A G A G G A G A A A G A G A A A A A A G G A G A G A C A G A A A G A A G G G G G G G A A A A G G A A A A A A G G G G G G G G A A C C A A A A G G C C A A A A G G G G A A G A A A C A A G A A A A A A A A G G A A G A A G A G G G G A G G G A A G A G G A A G G A C C A A G G A G C C A G A G A G A A A G G A G A G A G G G G A A G A A G G G A A A G G A G A C A C A A A A A A A G G A A G A G G C C G G A A G G A A A A G A A G A A A G A G A C A A A A A A A G A G A G G A G A G G A G A A G G G G G G A A C C G G A A A A A A G G C C A A G G A A G G G G A A A A G G A A A A A A G G A A C G G A A A C A G G G G A A G G G G A G A A G G G G G A A G G A A A A A A A G A G G C C A A A G A G G A A A G G G A G A A A G A G G G A G A A G G A G G G G A A A A A A A A G G G G G A A A A A A G A A G A A G A A A A G A G G A A G A A G G G G G A A G G A A A A A A C C A G G A A C G G A A A A A G G A G A A G A G G A A G G A G A G G G G A A A A A A A A G G C C A A A A G G G G A A C C G G C C C A A C A G C A A A C C G A G A G A A G G A G A C C A G A G A G A G A A C C G G A G A A A A G G A A A G G A A A G A C C G G G A G G A A C C A A G G G A A G A G G G G G A A G G A A G G G G A A A A A A A G G A G A A A A A C C A G A G C A A A C C A G G G G G G A A C A A A G A G A G G G G G G G G G G G A G A A A A A A C C G G C A C A A G G C A G C A G A A G G A A G C C G G A A A G A C A C G A G A A G C C G A G G C C A C A A A A G G A A G G A A G G A A A G A G A A C C A A A A C A G G G G A A C C A G A A G G G G A A A A A A G G A A C C A A G G G G G G A A G G G G A A A A G G G A A A A G A A G A A A A A G A A G G G G A A G G A G G A A A G G A C A A G A A A G G A A G A G G A G A C A C C G G C C A C A A A A C C A A G A G G C A A G G A G A G A G A A G G A A A A G A C G A A G A G A A A A A C A A A A A A A A A A C A A G G G A G A C A G A G A C A G G A G A A A C C A G G C A G A G C A C C A A G A C C G G A A G A G G A C A A A G G G A G G A G G A A G A G G A A C A C A G A A A A G C A G A A A A A A C G G G A G G A A G A A G A T A A C C G G G G G G G G A A A G A G A A A C G A G A A G A A G A G A G G G G G G G A G A A A A A A A G G A G A G G G C C G G A A G A C A A G C C A G A A A C G G A G A C A G G G G G A A A A G A G G G G C C G G A A C A A A A G G A A A A A G A A A G G A A A A A A G G A A A A C C A A A A A A A A G G A G A G A C A A A G A A A C A A A A A G C C A G C A G A A G A A A A G G G A G A A C A G G A A A G G G G G G G G A G A C A G A A G G A G G A G G C C A A A A A G G A A A C C G G G G A A A A C C G A G G A C C A G A A A A A G G C C A G A G A C A A A C A G G A C C C A C C A G G A A A G A A G A A G G G A A A A A A G A G A G A G A G A A G G G G A G G G A A A G G G G A A A G A G A A A C A G A A G G G G G G G G G G G G A A G A A A A G G G A A G G A G A G G G A A C A A A A C C G G A G G G G A A A A G A T G A G G A A G A G G G A A G A G A C G A A G G G C C C C G A A G G A G G G G G G A A A G G G A G G G A A A G G G G G C C A A A A G G G G G G G A G G G G A G A G G A C A C C G G A G G G A G G A A G G A G A A G A G G A A G G G G A A A G A G A G A A G A C G G G A A A A A A G G G A G G A A G A A A A A A G G A G G G G G G G C C G G A A G G A A G G A A A A A A G G A A G G A A G G G A G G G A A C C A G A A G A A A G C A A A A A A A G G G A G G G A G A A A A A G G G G G A A G A A A A C C A A A A C C A A A A G G G G A A A G G A A G G A C C A A G A G A A G C A A G C A C A G A A G G A G G G A G A C A C A A A A G G G G A A A G A A A A G A G A C A A A C A A A G G G A G G A G G A C A A G A A A A A A A A A G G G G A A A G G A A G C C G G A A A G A C A G A A C A A G A C C A G A G A G A A G A G A G A G A C G G A C A A A A A A G A G G A A G A C A A G A A G A G G A A G A G A A G C C A G G G G G G G A A G G C C A A C C A A A A G G A A A G A C A A G G A A A A A A A G G G A A G G A G G A A C A G A A A G C A A G G A A A A A G G G G A G G A G G G A G A A G A G A G A G A G A G A G A G C C A A G G G G A A G G G A A A C C A G G G G G A A G G A A A A A A C C G G G G C C C C G G A A G G A A G G G G A G G G G G G A C C G G G A G A A A G G G G G G G A T T A G A G A G G G A A A G G A G G A G G A A G C G A A A A G G A A G G G A G G A G G G G A A G A A A G C A C C G A G G G A C A A A A G C C C A C A A A A C G G A A G G G A A A A A A G C C G A G G A A G A G A C A G A C C G A C A G G A A A G A A A A A A A A G G G G G G G G G A G G C A A A A A G A A G G A A A A A G G A G G A C C G G A A G A G G A G A G G G A G G G G G A A A A G G C A A A G A A G G A G A G G C C G G A A A A G G A G A C A A G G A A A A A G G G G A A A G G A A G G A A C G A G A A A G G A A G G A G A G A A A A A C C A A C C A A G G G C G A A G G G G G G G G G G A C A A A A A C C C A A A A G G G G G A G G A A G G A A C A C A G A C A A G G A G A G A G G A G A A G A G A G A G A G G G A A G G G G A A A A G G A A G A A A G G A A G G A A G G G G C A G A C A A A G G A A A A A A G G G A C A A G C A G G C C G G A A C C A A G A G G G G A G A A A A G G C A G A A G C C A A G A A A A A A A A G A G G A A G C C C A G G A A A G A A G G G A C C C C T T A G G C G A A A A A A G G G A G G A G G A A A A A A A A G G A A G G G A A G G G A A A A A A G G A A G A A G C A A A A G G A G G G A G G C C A C A G G G G A A G A G G A A G C C A G C A A A A A A G C A A C G A A C A G G A G G C C A G A G G A A A A A A A A G A A A A G A A G A G A C G A G A G G G G C C A A A A A A C C A A A A C C G G A A C C G G A A G G A A G G G G A A A A C C G G G G A A G G G G G G A A G G A A A A A A G G A A G G A A G G A A A A A A C C A A G G A A A A C C A A G G A G G G A G G G A G A G A G A C C A A G A A G G G G A G G A G A A G C A A G A G A C A G A A A A A G A G A G A A G G A A A A A A G G C C C C A A G G A A G G A G G G G G A G A A A G A A A G A G G A G G C C G C G A G A A A A G G G G A A A A A G A G G G A G G G A A G G G G A A A G G A A C C C C A A G G A A A A A A G G A A A A A A G G G G G G C C A A G G C C A A C C A A A A C A C A A A G G A A G G A A G A A G A G G A A G A A A A G A G A G A G A A C G G A C C A G G A A A A G A A A A G A C A A A G A A G G G G A G G A T A G A A G A G A G A A G G G G A A A A G A A G A A A A A A A A G G A A A A A A A A A A A G G A G A T A A A G G A A A A A A A A A A A A G G G G C C G G G G A A G G A A A A A A A G G G G G G G A A G G A A A A G G T T G G C C A A A A G G A A A A G G G G A A C C A A A A C C G G G G G G A A G G G G A A A A G G G G A A A A G G A A A A A A A A A A A A A A C C G G A A A A A A G G C C A A A A A A C C A A A A A A G G C C A A A A A A G G C C A A A A G G A A A A A A G G C C G G A A A A A A A A A A G G G G A A G G A G G G A A G A G G G A C C A G A A C C G G C A A A C C G A A A G G A A A A G G G G G G G A G A A A G G A A G G A G A G A G A G C A A G C C A A G A A A G A G G A G G G C C A G A G A G A C A A A A G G A G G A A G A A A A A A C C A A G G A A G G G G G G A A A A A A G G A G A G G A A G A A C C A C G G G A G G G G G A A A A G A G A A G A G A A A G G G G A G A A A A C A A C C C G G G G A A T T G G G A A A C C A A G G G A A A A A G A C C A A A C C A A G A A G G A G A G G G A A C C A A G A A G A G A G G A A G A G C C A A A A A G G G A A A G A A A G A A C A G A G G G A A G A G G G A A C C A A A A A A G G A A A A A A A C G A G A G G G G C C G A G G G A C A G G G A C A C C A A A C A A C C A A G G A G G A G A A C A A A G A G G G A A A G G G A A G A A A A G A A A A A A A A C A A G C C A G G A G A A G A G A C A G G A A A G A A G G A G A A G A A G G A G A G A A G A G G A G A A G G G G A A A G G A G A A G A G G A A G A C A A C A A A G G A G A A A A C C G A G G G G A A A A A G C C G G G G G G G A A A G G G A A G A A A G A G G G C A G A G A C A A G G A A G A G G A G A C A G A A A G A G G G A G A A A A G A A A A A G A A A G A A A G C A A G A A G G C A A C A G G G A A G G G A A C G G A C G A A C G A G G C C G A C A A A G A T T G G A A G G A A G G A A G A G A A G A G A G G G G G G A C C A G A A A A A A A A G A G G A G A G G G A G A A A A A A G G A A A A A C A A A A A A A G A G G G G A G A A G A A A G A G G A A A G G C C G A A G G G G G C C A G A G G A A G A G A A G G G A G A A A A C G G A A A A A A G A A A G A A G A G G G G G G A A G G A A G A A G G G A G G C A A A A A A A A A G G A A G G G G G G G G A A G G A A A A A A G A A A G G G A A G A G A G G A G G C A G G A G A A C A A A A A A A G G A A C C G G A A A A G G G G T T C C A A G G G A G A A G A A G A A A A A G A A A C A G A A G G A G A G A G A A A A A C C A A G G A A G A C C G A G A A A A A G A A G C A A G C C G G A G A A A A A A A A C C G G A A A C A A G G G G G G A A G A A G A A G G A G A G G A G A A G A A A A C C C A G A A A A C G A G G A A A A G G G G G A G G A G A C A A C A A G A G A A C C C A A G G A A A G G G G A A G A A A A A G A A A G G G A G G G G A G A G A G A G A C G A A G C C A G G G A A G G A A G A A C C A A A G G G G G G A A G G G G G G G G G G A A A A G G A A C C A A A A G G A A T T A A G G G A G A A G G A A A C C A A A G G G G G A C A A A A G A A A G G G G C C G G A A A A A A C C G G A A G G G G G G G G A G A G A G A G G G A G A G C A G A C A G A A G G G A A A G C C G A A A G G A A C A A G G G C C A G G G G A G A G A G C A A G G A A A A A A A G G A A A C A A A A G A A G G G G G G A G G A G A G G G G A C G G G A A G A G G A A A A T G A A A A A G A A G A A G G G A C C A A A A G G G G G G A A G G C C A G G G A G C C G A A G G G A G G A G G G A G G G G G G A A A C A C A A C A G A G G A A G A C C A A G A G A A A G A A G G A A A A A A A A A A G G A G G G A A G A A A G A A G A C A A C G A C C A A A A G G A A A A G G G G G A G A G G G A A A A A G A A G A A G G G A G A C A G A G A C A G G C C C C G G G G A A G A A A A A G G A A A A A A G A A A G G G G A A A A G G A A G A C A G A C C T T G G G G A A C C G G G G A A A A G G G G C C A A A G C A G G G A G A A G G A G A A G G G A C G A A G A C G G G G G A A G A A G G G A A G G G G G G G A A A A G A G G C C G A A G G G G G A A G A A A A A A G G A A A A G A G A G A A G G A C G G G A A G A G A G A C G G G A A C A G A A A C G A C A G G G G G G A A A A A A A A A A A G A G A G G G A G A A G G A A A G C A A A A G A G C A A G G G G A G G A A A A G A A C G A A C C A A G G A A A A A A A G G C C G G A G A A G A G A A A G A A A C A G G A G G A A A G G G G A A A A A A A A A A G G G G A A C C A A A A A A G G A A G G A A G G A A G G A A A A A A A A G G G G G G A G G A A G G G A A A A A A G G A A G A C A C A A A A G G A A G G G C A A A A A A G G A A G G G A A A A C C A A G G A A A G A A A A A A G G G G A A A A G G G G G G G A G G G G A A A A A A A G A C C A G A G A A G G G G A A G G A A A A C G A G A C C A G A A A A G G G G G A A A A G G A G A A A G A G G A A G G A A A G G A A A A G G G A A A A A C G G G G C C A A A A A A G G A A G G A A C C A C G A G G G G G G A G G G G A A G A C G G A G A G G A A C A G G A G A C C G G A G A G A A A G G A G A A G G G C C G G A G G G C C G G A A G G C A C A G G A C A C A G A A A G G G A G G A G A G A G A A G G A A A A A A G A G A G G A A G G A A G G A A G G G G A G A A A A G A G A G A G A A G A G G A G G A G A A G G G A A A A A A G G G A G A G A A G G A A A G G A A A A G G A A A A A G A C G G G A G A A G A C G A A A A G A G G A G G G A G G A G A G G A A G A G A G G A A G A G C A A G G G G C A G C A G G G A A A G A A A G A A G A A A A G G G A A G A G G G C C A A A A A G G A A A G G A G A G G A A G A A G A A A A G A C C A G G G A G G G G G G G A A A G G A G A G A G G G G G A A G G G G G G G G G G G G A A C C G G A G A G G G A A G G A A G G T T G A G A A C A A A G A G A G A A C C A A A G G A G A A G A G G G A G A G A A G A G G G G G A A G G A A G A G G G C C A G G G G A A A A G G A G A A G A A A A G G G G G A G A A A G A A A A G G G G A C A G A G A A G C A C C G G A A G G G G G G G A G G A C A G G G A A G G A G G A A A G A A A G G G A A G A G G G A G G A G G C C A G A A A A A A G G A A A A A A A A A A A A A C A G A G A G A G G A G G A A A A A A G G A G A A C C A G A A C C G A G A A C A G A A A C A G A A G G A G C A G A A G G A G A G A A G G A A A A G G A G G G A G A A G A A G G G G A A G G G G G G A A G G C C G G G G G G A G A G G G A A G G G G A A A G A G G A G G G G G G A G A A G C G A G G C C A G G G A A A A G G A A G G A C G A A A C A A G G A A G G G A A G A C C G A A A G G G C G A G G G A A G G G A C G A A G A A A G A A A A A A G G G G G G A G G G A A A G A A G G A A G A C C A G G A A G A C A G G A G G G A A G C C G G G G A A A A G G A A A A A A A G G A A G G A C A G A A G G A A G A G A G A A G G G A A A G G A A A A A A C C A A A A G A C A C A A G G G A A G G A G C C A G C A G A G A A G A A A A C A A G G G C C G A G G G G G G A G C C A C G G G G A A C C A G A G G G A G G G G A A G C A A G A A A A G G G G G G G A G A G G G G C C G G G G A A G A G G G A G G G G G G G G G G A C A G G A A G C A A G A G G A C A G A A T G A G A A G A A A G G A A G A A A G G A A A G G G G G A G A G A A G A G A G C C A A G G A A G G C C G G C C G G C C A A G G G G A A C C A A G A A A G A A G A G G G A C G A G A A G A A A A G G A A G G C A G A G A G A A G G A A A G G G G G G G G A A A A A A A A A A A A G G A A G A C C C C C A G G A G A G G A A A C C A G G A G G C A A C C C G A C G A G G A C C A A G A A G A A G A A A A A G G G G A A A A A G G G A G G G G G A G G A C C A A G G G G A A A C A A G G G A G A C C G G A G A A G A A G G G G G G A A A A G G G C C G G A A A G G A G A G A G G A A A A G G A A G G G G G G G G G G A A G G A A G A G A G A A G G A A A G C G A A G A A G A A G G A G A G G G A G G A A A A C A A A A G G A G G G A A G C A G G A C A A G A A G A G G G G G C A G A A C G G G G A G C C G A A G C A A G G A C A A C A A G G G G A G A G G A A C A A A A G G C C A A G G C A G G C A A A A A G A A A G G A A G G A A A A A A G G C A G A G G A C A C C C A A G G A G A A A A A A G G C C A A C C G G A A G G G A A A A C G A C G A C G G G A A A G A A G A C G A C A A C G G A G A A G G G A G G G G G G A C A G G A A C A A A G A A A A G G G G A A G G A G G G A A A A A G A G A A G A G A A G A G A A A G A A A A G A G G C A G G A A A G A A G G A A A A A A A A A A C A A G G G C C A A G G A C A A G G A A G A C C G G G G C A G G G G G A A G C A A G G G A A A A A G A C G G C A A C C A C C C A A G A G G A G G A G A A G A G A G A A G A G A G A A A A A G A G A G G A G G A G A A A G A C G A A A A G G A A A G A A G G A A A G G G A G A A A A A A G G A A G G A G A A G A G C C G G A G A A A A G A G A A G A G G A A A G A A G A C G A G G A C G G G A A G G G G G A A A A A G G G G A A A G A A G A G A G G A A A A G G G G G G G A A A A A G G G G G G G A A A A G A A G A A G G A G A G G G A G A G A C A G A G G A G A C A G G G G A C A G A G A G A G G G A A A A G G A G G A A A G G A G A A A G G A A A G A G A G A A A G A G A G G G G A A A A A A G G A G C A A A G G G G A G A A A G G A A A G A G G A G A G A G G A G A C C G G A A G G A G C C C C A A C A G G A A G A G G G G G A A G C A A G C A G A C C C C A G C A A A G G A G G A A A A A G G A A G G A C G G A G A G A C G A A G G G A A A C A A A G G G A A A A A A G G A A A A G G G G C C A A G A G A A A A A G G A A G G G G G A G A G A G A G A A A A G G G G G A A G G A A A A C C G G G G G A G G G A C A G G A C G A A G G G A A G A G G G G C A G A A G G A C A G A G G G A G G G G A G A A G G G A A G A A G A G G A G G G G A C C A C A G C A A G A G G A G G C A G A G A A A A C A G G G C A G G G G A A G G G A A C A C C A A A A A A A A A C C A G A G G A G G C A G A G A G G A G A A C C A A G G G G C C G G A A A A G G A A A A A A G G G G C C A G G G A A G A A G G A A G A A G A G A G G A A C A A A A A G A A G A G A A G G A A G G G G A G A G C C G G A A C C A G C A G A A A G A C C A C A A G A A A A G A G A A A C G A A G A G G G A G A A G G G G G A G G G A G A G A A G A G G A A G G A A A A A A G G G G G G A C C G G A A G G G G A A C A A A G A A G A G G A A G A A G G A A A A G A A C A A C C G A G A A A A A A A A G G A A C G G A G A G G A A A G A A G G G G G G G A G A A G A A A A G A A A G G G A A G G G G A A G G G G G G C A A G C A A A G A A G A A A A A A A A A G G G A A C A G A G A G A G G G A A A G G A A G G G G G G A G G G A A A G A C G G A G C A G A A G G A C A G G G A G A G G A G A G G G A C A A A C G A A A C A A A A G A C G A G G A G G A G G G G C A A A G A G G A A A A G A A A A G A G G G G G G A G A G G A A A A A A A G G A G A C A G G G A G A G G A G G G G G A A A G A A A G A C A A C A C A A G A G G A G A A G A G G A A A A G A G G A G A G A G A A G A A A G G A G A A C C A A G A G G A C C G A A G G G G G A A G G G G C C G G C C A A G G A A A A A A A G A G C A G A C C G A G G G A A G C A A A A C G A A G G G C C A A C A G A C A G A A A A A A A A G G A G A G A A G G A G A A G G G G A A A G G G G C C A G A C G A C C A G G G G A A A G G A A G G A G C C A G A C G A G A G A C A G A C C G G A G A A G A G A A C C C A A A A G G A A C A A A A A A A A A A A A A A A G G G G A A A A A A A G G A A G A G G A G A A G A C A A A A G G A A A G A A A A A G A A G G G G A A G G A G A G A A A A G A A A G A A G G G C A G G G G C C A A A C G A A C A G A A G A C A G A A A G A A G G A A A A A G G G A A C G A G G G G A A C A A A A A G A A A A G G G A G A A A C G A C C A C G A A G A G A G A A A G G A A A G A A G A A A A G G C A A G G G G G A G G A C C G A A A G G A A C A G A A A A A A G A G G A A G G A G A A G A G C A A G A G G A G A G A G A G A G A G G G A A A C A G G A G A G G A G A C C G A A A A C C A G G A G A C C A C A G A A G C A G A A G G A T A G A G A G A A G A C C A A C A G G A C C A G A A A G A A G G C C C C T T G G G G G G G A G A G A A G A G G A A G A A A A A A A A G G A A A A C A A G A G G G G A A A A A G A G A A A C C G A C A G A C C G A A G A G A A A G A G G A G A A G G G A A A A C C A A G G A A A A G G A A A A G G C A G A A A A G G A A G G A A A G G G A C A A A A G G G A A A A A A A A C C A A A A C C A A A A C C G G A A G G A A G G A A A A G G G G A G A G G A C C G G G G G A A G G A C A A G A G A A A G A G G A A G A G A C A G G G A A G G G G A A G G C A A G A G G A A G G A C C C A A A A A A A C C C C A A G G G G A A A A A A C C G G G G G G C C G G G G A A C C A A A A A A A A G G A A G G A A G G G G A A A A A A G G G G A A A A G G G G A A G G C C A A G G A A A A G G A A G G G G A A A A A A G G G G G G G G A A G G A A G G A A G G A A A A C C G G G G A A G G A A G G G G A A G G C C G G G G A A G G A A G G C C A A A A G G G G A A A A G G A A G G C C G G A A G G G G G G G G G G A A A A A A G G C C G G A A G G A A G G A A A A A A G G G G A A A A A A G G A A A A G G G G G G A A A A A A G G A A A A A A G G G G G G A A A A A A C C A A C A G A G G A A C C G G G G G G A A A A A A C C A C A A C A G G A G G A A G G G G A G A A A A C G A C C A A G A A G G G G G A G G G G G A A A G A A A A C A C A G A G G G A A G A A G G G G A A G G A A A G G G G G G G G A A A C A A G A G A A G A G A A G 0 0 G A A A G G G G G A A G A A A A G G A A G G G C A C A G A G G A G G A G A A A G G G G A A G C C G G A C A A A A G G G G A G G A G G A G C C A C G A A C G G G A C C G G A G G A A G G G T T A A A G A A C A A C A G C A C A A A A G A A A G G G G G G G G G G A A G G G A C A G G A G A G A T A G G A G A G G G A G G A A C A G A G A A A G A A G G C C A A A A A G A G G G A G A G A G A G A A G G C A A C G A G C G A G A G A G A G A A G C G A G G G A A G A G G A G G G G A C A A G G A A A A A G G G A G G G G C C G G G G A A A C A G G A A A A G C C C C G A G G A A G G G G G A A G A A G G A G G A A A A G G G A G G A A G G A G A A G A G C A A C A A G G G G A A G A G G A G A C A G A C C C A A G A A C A A G A G A A G A G G G G A G A A G A G G G G A A A A G A A G A G G G G G G A G C C C A G G G A G G C A G A C A A A A G G A A G G G G A G A C A G G C C A G A A A G A A A A A G G G G A A C G A A G A C G A G A G A A G A A C A G G C A A A G A A A A C C C A A A A A G G C A C G G G A A G G A A A A G C A C A A C A A A G A A G A G G G G A G A G A G G G C C A A A G A G C A A G G G A G C A A G A A G A A A G A G A G A G A G A C A A C A G G G C C G A A G C C G G A A G A G A A G A G G A A G A G A C G G G G G A A A A A A A A A G G G G C C G G A G C G G G G A G A A A A A A A G G G A G G A G G A G G G G A C G G A A G A C A A G A G A G A A A A G G G A C A A G G A G A A G G A A C A A G A A G A G G G A G G A A G G A A G A A G G C A A G G A C C A G A G A G G G G A A A A G G A G G G G G A G A G A A C G A A C A A A G G A G A G G A C G A A A A G A G C A G A A G G G G G C C G G A A A A A A C C A A A A A A C C A A A A G G A A C C G G G G A A G A G G G G A A A A A A A A A A A G A A A A G G G A G G A A A G A C A G G A G G A A A A C C C A A A G G A A A A A A A A A A A A G G G G A A A A A A A A A A A A G G A A G G A A A G A A A A A G A A G G C A G A G A C C A C A C G A C C G A A G C A C A A A G A A A A A A A A A A A A A G G G A C C A G A G G A G A A G A C G A G A C A G G G A G A A G G A G G G G G G A A G G G A G G A A A A A A A A A A G G A A A A A G G A G A G G A A G A A A C C A A A G A A G G A A A A A A C C A A G A G A G A G A G G A C A G A G G A A G A G G A G A G G G A G G G A G A A C G A A A A G G A A G G A C C A G G G A G A G G A A G G A C C A A A A G A C C C A A G A A C A C A G G G A A A A A A A G G G A G A G A A G A G A A G A G G G G A A G G A G A C G A A G G G G A G A G A A G A G G A A A C C G G A A G A C C G G A G G G G A A A C A G A G A A A G A A G C C G A G A G A G A G G A G A A A G G A A G G G G A G A A G A C A A G G A G G G A A G G C C A A A G G A C C G A C C A A A A G G G A A C A G G A G A A G A G G A G G G A A A G G G G G G G A G G G G G G A A C A C C T T G G A G C A A G G A A G A G A A A A G G G G A A A A A A G G G A A C G G G A C A A G G A A G A G A G C C C A C A C A A A A A A A A G G A G A A G G A A G A A G G G A G A A G G A A G G A A G C A G A A G A C A G A A G A A G A C A G A T A G A G A G A C G A A G A A G G G A G G A A G A A G G G G G G G G A A A G G G G G G A A A A C C G A A A G A A A A G C C A A G G A G A C G A G G G G G A G A A A A C C A G A G A A G A G A A G G C A G G G A A A G G A A G G C C A A A A G A A G G G G A A G G A C C A A A G G A G A A G A A A A A A A A G G G A G G A G G A A A A A G G A A A A A G G G A G G G G A G G G A G A A A G A A G A G A A A G A A A G A A G A A A G G G A A G G G G G C C C C A A G A G A A C G A G G A A A A C C C C A G G A G A A A A G A G A A G G G A A A A G A G G A G A G A A A G A A G G G G A A G A C G A G A A G A G G A A G A A A C C A G G G A G G A G A G A A C A G G G A A G A G G A G G A A G G A G C A A C G G C A G A A G A G C C A G A C C C A G G A G G G G A G A A G A G G G G G G G A A G A G A G A G G G G A C C G G A A A A A A G G G G G A G A A A A G G A A G A A G G G A G A A G A G G A A A G G A G G G A C C A G A C A A G A A A A G A G G C A G A A G G A G A G A G A G A C A C G A C C A G G T T A A G G G A G A G A A C A G A C G A C A C C A A G G A G G G A G G G A G A G A G A G G A A A G A A G A G G A A A A C A G A G G A G A A G G G C A G G A A A A G G A G A G G G C C A G C A G A G G A G G G G G G A G G G G G G G A A G G G A A G G C C G A G G A A A A A C A A A A G A A C A G A G A A G G A C C A G G C A C A A C A A G A A A G A A A A G A G C A A A G G A G G A A A G A G A A G G A C A A A G A A G A A G A G G G A A G C A A A A G A A A G C A G A G G A A G G A G A A G G A G A G A C C C G A A G C C A G A A G G G G G G G G A A A A A A A A A C A G A A G G A G G G A A G A A G G A G G G G G A G G A A G G G G A A C C A A G G A A A A C C A A A A A A C C A A G G G G G G A A C C A A A A A A A A A A G G G G A G C A A A G A A A C A A C A G C A A G A G T T G A C A G A G A A G A G A G A G G A A G A G A A G A G A C A A A A A T A G A A G C C G G G G C C G A A G A A A G A G A G C C A G G G G A A C A G G A A A A A G G A A A A G G A A A A A A G G A A A G A G G A G A G A A C G A A G C C A G C C A A G G A A A A A G G A G G A A G G G A A A A A G G G G A C A A A G A A G G A A G G G G C C G A A G G A G A C C G A A G C A A C A G A G A G G A A G A G G G G C A G A G A G A A A G A A G G A A G A A C A A C C A G A G G A G A G G A A G G A A G A A C A G G A G A A G A G G G G A T A C A A C G G G G A A A C A A G G A G C A G A G G T A A A A G A G A G G G A G G A A G A G A A C A A G C C G G A G A G G A G A C A G A G G G A G G A G A G G A G A C A C C C A G A G G A A A G A G G G G A A G A G A A A A A G G A A G A A A G G G C A A G C A A C G G A A A A A A A C A G A G C C A A G A G G G A A G A G G A C A A G C C A A A G G A A G A A G A A A A A G G G G G A A G C C C A A G C C G G A G G A A G A A C A G G A G G A C C A C G A A G G A G A G A A C A G G A G G G A A G A G G A G G A A A A A G G G G A A G A A G G A G A A A A G G C A A A A G A G G A G A G A G G A G G G A G G A A C G A G G A A G A C C A G G A G G G A G G A G G A G G G G G G A G A G G G G G A A A A A A G G A A A G A G A G A G G A G A A C A G G A A G A A A G G A G G G A A A G A C A G G A A G G G A A C A A G A A A A A C C G G C C A A A C G A A C A A G G A C A G A G A A A G A C A A G G A G G G A A G G A G A G G A G A G A A C A G C C C A G A G G A G A A A A A A A G A G A A A A G A A A A A G G A G C A G A G G A G A A A A C C A A A A G G A A G G A A G A G G A A G G A G A A G G G A A C A G A G G G A G A G C C G A C A G G G G G C C A A A A A A A G A G G A A G G G A G G A A C C G G G G G G A A C C A A A A G G G G A G G G A G G G A A A A A G A A G G G G G G G A A A G A A G G A G G C A C C G A A A A C A A G G G A G G A A G G A A G A G A A A G G C C A A C C G G G A A G G A G G A A C C A A A C G A A A G A G A A G G G A G A G G A A C G A C A G A C C G A G A A A G A A G A A A G G A A A G A G A A G G G G A G A G A A A A A G G A C A G G A A A G G A G A T G A A G G A C A G G A A G G A G G A G G G A A G C A A A G G A G A A A A C C G G A A G G A A A A G A A G G A A A A A G G C A A C A G G G G G A G A G C A G A G A G A G G A G G A A G C C G A G A G A C A G A G A A A G G G G G A A G G G G G A A G A G G A A A G A G A G A G A G C C A G A G G G G A A A G G A G A G A A A G A A G A G G G G G A G A G A G A A A G A A A A A A G G G A A A A C C A A G A G G C A G A G G G G G G A G A G G G A A A G G G A C G A A G G A G G A A G G A C G G G A C A A A G A A G G G G A G A G A A G A A G G A G G G A G G G A A G A C A A G C A G C A G A G A A A A G A G A A G G A A G A C G A A A A A A A A A A A G C A C A G G G G A G G A G G A C A G A A G A A A A A A A A A G A A A A G G C C A G A A A A G A A G G G A G A A A G A A G A A G A G G A A A A G A G A G A C A G C A A G G A A G C C A C G G A A A G A G A A C C G G G A C C A A G G C A G G G G C G G G G A C A G G A G G G A G A A G G G G G G A A G G A A G G C C A A A G G G A A A A A A G A A G G C C A A A C A A G A A A G G G G G A G G A A C A A G G G G A G A G G A C A A G C A G A G A G A A A A C A G A A A A G A G G G G A G A G G G G A G A C C G A A G G A A C G G A G A A A A A G A A A A A A A A A A A G G G C C G G G G C C A C A A G G G G A A A A A A A A A A C C A A G G C C G G G A A A A G A C C C A A A C A G A A A A C C G A A C A A A C A A A C A A G G C C A A A C A A G G G A G G G G A G G G A G C C G G A A C A A G A G G A A A A A A G A A A A A A A A G A A A G G A G G A A A G G A A C A G G G G G A G G A G A A G G G G G A A G A G C A G G G G G G C C A C G G G A C A A G G G A G G A A G A G G A A C A C A A G G G A A G A G A A G G A G A G A A A G A A A A G G G G C A A G G A C A A C G A A A A A A A A G G G A A G G A G G G A G A G G G A G A C A G G A A G G A G G G A C A A C G A G A A G A G G A G G G A G G A A G A G A A G G A A G A C A G A G G G G A G A A C G A G G A G G A C A A A G A G G A A A A G G A G A C G G G A G G G G A G A G A A A A C A A G G A G A C A G G G G G G A C A G A G C C A G A G G A A A G A G A G A A A A G A G A G A A A G G G A G G G A G A G A G A A G G G G G A G A A C A A A A A C A G A G A G C A A G A A G G A A A A C A A G A A A G G G A A G A G A A G G G G A A A A A A C G G G G A A G G A G G G G A C C G A A G A G G G A G G A G G A A G A G G G G G A A C G G G G G A A G A G A G A C C A A A A G G G G G C C A A A A C C G A G A A A G A G G A G A A C C A A G G A A G A G G A G A A A A G G A G G A G G G G A G G A G G C A G A A A G G G G A A C A A A G G A A A C C C G G G G G G G A G A A A G A A C G A A A G G G G G G G G A A A A A C A C A G G G A A G A A A A A A G A G A G A G A A A A C A A A G G G G A G G G G A G A A A G G A C A A A G G A A G A A A G G A G A G A A G A G A G G G A G G G G G G G G G A A G A A G G A G G A A G A G G G G A A G A C C C C G A A G G G G A A A G A A C G G A A A G A T A G G G G A G A C A G G A G A G G A A G G A A A G A A G G A A A G A A G G A G A A G A A A G A A G A G G G G A A G A G A A A C A A G G G G G A A G G C C A A A A A A A A A C A C A G A A G A A G G G A G A A A G C A A C A G A C A G A C A G A G G G C A A A G A A A A A G G G G G A A G A C G A C A G A G G A A G A G A A G A G A G A G A G A G G G A G G A A G A A G G G G A C G A A G G G A A C C A G A A A A A A A G G G A G A A T T G A A C A C A G A A A G A G A G G G A C G A G A G A A A A A A A G A A G A G A A A G A C G A A G C C A A A A A A G G A G A G A A A G G G A G C C A A A G G G C C G G G A A A A A C C A A A A G G G G A A A A A A G G A G A C A A G G A A G G A G C A A A A G G G G A A G G G A A G G C C A A A A G C G A G A G A G A G A A C G G G A A A A G G G A C A A G G C C A A A A A G A G A C G G C C G G G G C C C C A A G A A A G A G A G A G A A A A A C C G G A A G G G A A G G G G A G A G A A G C C G A G G G G A A C A A A A A A G A G A C A A A G A G A G A G A A A A G A G G A C A A G G A G A A G G A C G G G A G A A G A G G G A A G G G G C C A A A T A G A G C A A G G G A A A A A G A C G A A C G G C A A G G A G A G G G G G G G G G G G A G A A C A G G A G G A G G A A A C A G A A G A G G G A A A A A A A G G G A G G G C C A A A G A G G A G G A G G A G A C A G G A A G G A G A A A A G G C C C C A G A G G G G G A G G A C A G A G A A A G G A A A C A G A G C C G G A G A C G A A A A A A A G G G G G G G G G A A A C C A G G A A A A A G G G G G G C C A A A A A A A A G G G G A A G G G G G G G G A A A A A A G G G G G A A C A A G A G A G A G A A G A A A A G A C A G A A G G G G A A A G A G A A G A A A G A A A A G A A A A A G G G A G G G G G G C C G A C C G G G A A A G A A A C A G G A G A G G A G G G A A A A A A G A G C A A A A C A A A A A A G A C C A A A G A A G G G G G A G A G G A A G A A G A G G A G A C C A A A A A A G G A G A G A A A G G G C C G G C C A G G A A A A A G A A G G A G A C A C C G A A A G G G A G G A G G G G A A C G G G A G G A G A C G G A C C A T T A G C A G G G A A A G G G G A A G G A A A G G A G G G A A A A G G G G G G A G G A A G A G A G A A G A C G A A C A C A C G A C C G A A G A A G G A A G G C C A A A A G G A G A G A G G G A G G G A A G A G A G A G A G G A A A A A A A C A T A A C C G A G A G A G G G A G A G A G A G A C A G A A G A G C A A A A A G G A A G G G G G G G A A G A A G G G A A G C C A G A G G G A A G A A A G A G G A G A G A A G G C C G G A A A A C C A G A A A C G G A G G A A A G A G G A G C A A A G G A G G A C C G G G A G A G A A G A A A G G A C C C A G A G A G G G G A A A A A A G G A A A A G G A A C C A A A A G A G G G G G A A A C C A A A A A G G A A C A G C A A G A G A G G A A G A G A A A A A G A A G G G G A A A A A A A A G G A A A A A A C C A A G G G G G G A A G G G G A A A A A A G G C C G G G G A A G G A A G G G G G G A A A A A A C C A A C A C A G A G A G G G G C A A G A G A A A A G G A A A A A A A A A C A A A A A G G A G G G A G A G A A G A G G A G A A C A G G A C A C A A A A A C G A A A G A C A A A A G G G G A A A G A G G A G G G G G G A A A G G G A G C C A G C A A G G A G A G G G A A G A G C A A A A G G A A G G G A G G A A A C A A G A A G G A G A C A A G G G A G A A A G G A G G A A A G G A G G A A T G A A A A A G A G A A A A C G A G G A C T T C A A A G G G G G G A A A A G A A G A A G A A T A G C C A A A A A A A G A G G A G G A A G G G G C A A G A C A G G G A G G A G A A A A A G A G A G A G A A G G A A G G A C A G A G A G G G A G G A A G G A A A G A G A G A G A G G A G G G G G G A A A G C C A G A G A G A G G A G A G A A G G A G G A G G G A C A G G G C A A G A G A G A G A A G G A A A A G G A A G G G A C C C A G A A A C G G A A A A A A A A G A A A A G G A A A A C C C C G A G G C C A G A G G A A A A G G G A G C C A G C C A G C C A A A A G A A G G G G G A C A G A A G G G G G A C C A A C A A G A A A A A G A G C A A A A C A G G A G A G G G A A G A A A C A G A G A A A A A A G G A G A A A A G A A G G A A C A G C A A G G A A G A A G G C C G G A A A G G G G G G G A A G G G G G G G G G G A A G G A A C C A C C A G A A G A A A A C C G G A G A G A A A G G G G G A A G G A A G G G G A A G G A A A A A A G G G G A A A A A A A A A A A A A G G G A A A G A G G A A A C C G G A A G G A G A G A C G A A G A G C A G A A G A A C A A G A A A G A A A A A G C A A A A C G G G G G G G G G A A A A A G G G A A G A G A G G G A A G G C C A A G G A A A A C C A G A A A A G A G G A A A G G A A C A G G A G A A G G G C C G A G A A A A A G A G A G G G A G G A A A A G G G G C C G A A G A C A G G A G G A A A A G G A A G G G G A A G G A A G G A C A A G A A G A A G G A G A G G A G A A A G A A C G G G A G G G G G G G G G G A A C C A A G G A G G A A G C C G G A G A A C C A A A G G G G A A C A C A A A A A A G A G G G A A G G A A A A A A A A A G G G A G G A A G G A A G G G G A A G G G G C C G G A A A G G A C A G A A G G A A A G G G A A A G G G G C C G A G G A C A G A C G G A A A A A A G G G G A G A A A A G G C C G G A A A A G G G A G A C A A A A C G G C A A A G A A A G G A A A G G G A C C C G A G G G G A A G G G G A A A A G G G A C C A A A G A C A A A G G G G A G G A C A G A A G A A A G G C C A A C A A G A A G A G G G A A G A A A A A A A A G G G A A G A C A C A A A A G G A A G G G G G G G A A A C A A A G G C C G G G G A A G G A G G G C C G G A A G G G G A G A G G G G G A G G A A G G G C A G G A G G A A A G G G G A G A A A G A G A A C C G A G G G G A A A G G A G G A G G G G G A A A A C C G G A A G G G G A A A A A A G G A A A A A A A G G G G G G G G G G G C A G G G G A A G A A G A A C C G G C C A A A G G G A A A G G G C A A C C C A G C A A A G A G G G A A A G A G A C C A G G A C A A G A A A A G A G G G G A G G G A G A G A A A A A A A G C C A G G G G G C C A A G G A A A A G G G G A A A A A A A G G G A A G G G G A G A A C C A G A A G A G G A A A A G G G A G A G G G G A C A A G G G A C A C A C A G G G G G G A A G G G G A A A A C A G G G G A A G G A A G G A A G G A A G G C C G G A A G A A C C C G A A C G A A A G G A G A C A C A G A G C A A C G A G A A A A G G A A G A G A A A G C C G G A A G G G A G A A C G A G A A A G A A C G G A A G G A A G G G G A A G G G G C C A A A G A C G A A G A C A C A A A A A C G G G G C C C C A A T T A A C C A A G G A A A G G A G A G G A G G G C C G A G G C C G A A A G A A G A A A G A G G G A G A A C C G G A A G A A C G A G G C A C C C C A C C C G G G G G G A A G G G G G G G G G A G A G G G G A A C C C C A A A G A G G A A A A A A C A G C C A G G A A A G G C A G C G A A G G G G G A A C C A G G G G A A A C A A G G G A A G G A C A A G A G A A G A A A G A A G G C C G A G G G A G A C A A G G G A C A A C C A C A A G A G G A A G A G A A A A A G G G G A A C A A G A A G G G G G G G G G A G A G A A A A A G G A C C C A G A A A A G A G G G A G G A C G G G A G G G A C A G A G A A A A C G G A C G G A G G G A A A G A G G A A G G A G G G A C A G C G A A G G G G G A A A A A A G G A A G A A G A C A C A A A A G G G G G G C C A A A A T T A A G G A A A A A A A A A A A A A A A A C C A A G G A A G G A A G G G A A G G A A G C A A G C A G A A A G G C A G G A G A G G G G G A G G G C C A G G G C A A G A A A A G G C C A A A A G G G A G G A A A C G A C A C A G G C C A A A A A G A C G G A A A A G G A A G A A G A G A A C G G G A A A A G G A G A G G A G A A G G G A A A A G G G G G A A A A A G G G A A A G G A A G A A G G A G A A A G G A G C A G G C A C G G G A A A G A A C A A G G A G A A G G A G G C C C C G A A G G A G A C C G G A A A A G G A A G G A A G G A G G G G G G G G A A G A A G G G A A A A A A G C C G A G G G G G A C C A G G A A G G A A A G A A G G A A C A G A G C C G G A A A A A G A A G G A A G A C C C A A C A G A A G A G A C A C G A G A G A G A G G A G G A G A A A G A A C C A A G G A A A G A G A C A G C A A A A A A A A A A A G G G G A A G G A C A G C C G G A A A A A G A G A A G G A A A A C C A G G A G G G G A A A A G A G G G G A A A A G A G G A G G A G G G A C C G A A G A C G A A G G A A G A G A G A A A G G G G A C A A G A G A A A A A A A G C A A T G G A A G A A A G A G A A A A G A G G A A G A A G A G G A G G A G G G A A C A A A A G A A G A C G A G A C A A G A G A G A A G G A A G G A A G G G G A A A A G G G G A A A A G G C C G G G A G A A G G G A G A A A G A G A G G A A G A A A A A A A A A A G A A A A G G G G A G G A A A C A G C A A C A G A G G A C A G A C C G A A C A G A G G G A G G G A G C C A A A A G G A C G G A A G G G A A A G A G A G G A A C A G G G G G G A A A G G A G G G G A A A A G G G G G G G G A G G G G A G G A A A A C C G A A C G G A A G A G A G G A G A G G A A G G A G G A A A A C C A A G G A G G A G G A G A G G A A A A A A C A A G G C A G G G A A A G A G A G A C C A A G G C C A G G A G A G A A G G G A A A A A A G G A A A A A G C G A C G A A G A C G G A G G G G G G G G G G A G G G G A G G A C A A G A A A G A G A C A A A C G G C A A G G G G A G A G A A G A A A A A G G G G A A G G G G A A A A A G G G G G A G G G A A C G G G A G A A G G A A G A G A G A A G G G G G G G A A A G A A A G A A C C C A C A G G A G A G G G A A G G A G A G G A A C C G G C C C C C A A G A A G A G G G G G G G G G G G G C C G G C C G G C A G G A A A A A G A A G A G G G A A A G A G G A A G G A C G A G G A G A A G A A G G A A G G A A G G A C A A G A G G A G A A G G A C C A G G G C C G G C C A A A A G A G A A G G G C A C A A G G G A A A G G A A A G G C C G G A A C C C C A A G A A C A G A G G A G A A A G A G G G G A G A C A G G A A G G A A G A G G A C A G G G A G A A A G A C A G A G A A A A A A A A G A G A C G A G G A A G G A G A C G A C C A G A G A G G A C A G A G A A A G G G A G A G A G A A C C C G A A G G A A A G G A G A A A G A G A C A G G A A A A A C A A A G G A G A G G A A C G G A A A A G G G A G A A G A C A A G G G G A G G A A G A A G A A G A A A G G A G A A G G A A C A G C G G A A G G A A G A C A G C C A G A G C A G G A A C A A A A A A A G G G G A A A G A A A A G A A G A G A G G G G G G A G A G A G A A A G A A G A A A C G G G A G G G G A C G G A A A C A C A G A G A G A A G A C C A A G A A A A A A A A A G G A G C C A A A A G A C C G G A A A A A G A G C C C C A G C C A G G G A A C C G G A A G G G A G G G G G G A A A A G G A A C A G G A G C C G G A A A A G G A A A G C A C C A A C C G A G A A A G A G G G G G G A A G G G A C C C C C C A A A A G G G G C C C C A C A C G A G G A A G G A A G G G A A A G A G A C A G G G G G G C C A A A G A A A A A G G A C A G G G G A A G G G G A A A A C C G G C C A A A G A A A C C A A A G G G G A G A A G A G G C C A A A A A A A G A A G A A G A A G G G A G G C C A G A C G A G G A T A G A G G A A A A C A A A C A G A G A A A A G G G A A G A G C C G A A C G G A A G G A A A A G G A A A A G G A A G G G A C C A A A G G A A A A A A A G A C G G G A G C A G G G G A A G G A A A A G G A A A A A A A A G G A A C C A A G A A G G G A G C A A G A A G G A A G A G A A G G G A G A A A A A A A A A A A A G A A A A A A G A G A A C A A G G A G A G A G G G A G A G G A G G C G A A C A G A G A G G A A G G A G A G A A A G A G A C C A A A C C A A G A G A G A C G G G A A A A G A A G G G G A A G A A A G A A A G G A A G G G A G A A A C A A A A G A A G A G A A A G A A G A G C A G G G A A A C C G A C A A A A G G G A A G G A A G A G A A A A A G G A G A G G A C A G A A G G A G A G A A A A G C C T A A A G A G A A G G A G G G A G A A G G A A G G A G A G A A A G A A G A A A A G A A G A A A A A G A G G A G G G G A G G A G A A G A A G G G A A A G A A G A A A G A G A G A A G A G G G A G G A G G G A A G A G A A A G G A A A G A A A A A A A G A G G G G A A G A A G A G A A A A G A G G A A G A A A G C A G A G G A G A G A A A A A G A G G A G G G G G G G G A G C C A C G G G G A G G A G A G A A G G G G G A C C A A G A G G A G G G A A G A A A A A A G A G A C A G A A A A G G G G A G A A G G C A A A A G G A A G G A A A A G G A G A G A G A A G G G A A C A G A A A A G G G A A G A G A A G A C C G A A G C A A A A A G G A A G A G A G A A A A A G G A A G G G G G G A A A A G G A A A G C A G A A G A G A G A G A C A G G A G A G G A A G A A G G G C C G A A A T A G G G G G G C C G G G A A G A A A A A A C C A A G G A G G A A G G G A C A G A A G G A A A A G A G G A G G G C C A C G A G A A G A G A A A A A G A G A A G A A G G A G A C A G G G G G G G A A G A G G G A A C C A A A A A A A G A A G G A G A A G G C C A A G G G G A G A G G G G A A A A A A A A G C A A G A T A G A G G A G A G A G A G G A G A A A A A A G G A A A A G G A A G G A A G G A A A A C C A A G G G G C C G A G G A A A A G G G A G A G A A G G A A A G G G A A G A G A A G G G G C C A A A C G G G G G A A A C A A A A A A C A G A G A A A A G A A G A A A G A A A A G A A G A A G G A G G G G G G G A A G G A G A G A G G A G A A A G G G G G G A A A G A G G G G G A A A A A A G A C A G G A G A A A A C A A G G G A G G G A A A G C C A A A C A A A G A G A A A A A A G G G G G A T A A A A A G A A A A G A G G A G G A C A G G A A A A A A A G A A G G A A A A A G A G A A G A A A G C A G A G G G A G A G G A A A G A C G G G A A G A G G A G A G A A G A C A G A G G G A A A A A G A G G A G A G A G A G A A G G A A C G A G A A G G G G G G A G G A G G A A A A A A A A G G G C A A G A G A G A A A G G G A A G A A A G A G A G G A A A G G A A A A G A G G A A G A G G G G A A G A A G G G G A G A G G A A A G G A A A G G G G G G G A G C A A G A G G A A G A A G G G A A A A A A A A G G G G G A A A C A A G G G G C C A G A A A G A A A A A A G G A A G G A G G G A G G A A G A G A G G A C A A G C A A G A C A G G G A G A A G G G A G G G A G A A G G A G G A C A A G G A C A C A G A C G G A G G G C A G A A C A G A C A G A A A A A G G A A G G G A A A A C C G G A A G G A A C A A G G G G G G G A A G G A A C C G A G G A G G G G A G G A A G A A A G A G G G G G G G A A C A G G G G G A G A G A C C C C A A A A G G G G A C A A G G A A G A G A A G A A A G G G A G G A G G G C C G G A A A G G A A G A G G A G A A G C A A C G A A G A G G A G A A G A G G A A G A C A G A A A G A G G A A G A G A G G A G A G A G A G A A G A A A A A A C C A G G A G A G G A A A G A G A G C C A A G G A G A A A G G G A C G G A A A G G G A A A A G A A A G A G A G A A C A A A A G G A A G G A A A G A G A A A G G A G G A G T A G A G G G A A G G G G A C A G A G A A G G A A A A A G G A A A A G G A G A G G G A G G A G A C C A G A A G G A A A A G G A A A A A A G G G G C C G G G G G G C C C A A G C C A A G G A A G G A A A A C C A C C C C C G G A A A G A A G G G A G G A A G G A A G G G G A A A A C C A A G G A A A A A G C C A G C C G G G A G G G A G A A A A C A G G A G A A G G G A A A A A A G G C C G G G G C C G A C C A A A A A A G G G A G A G G C C G A G G G A A A A G G A A G C C G A A G G A G G C A G G A A A C C C G G A G G A G A G G A A G A A G A A A A A A C A G A G A G A G A A A A G A C A C A G A A G A G A A A A A T A G A A C G A C A C C G A A A A G G A A G G G A A G G C C G G A G G A G A A G A G A G A G G G G G G G A A A A G G G G A A G G G G A G G A A G A G A C C A A G A A A G A G A G A G A G A A A A G A A G A A C A G G A A G A A G G A A A C A G G A G A G G G G G A G G A A C G A A G G A A G A G A G G A A A A A A A A A A A A G A G G A C A A G G A C C G G G G A A A A C C A G C G C C G A A G A G A G A C G A C A A G A A A G A A A G G G G G A A A G A A A C C C A G A C G G A G A A G G A A G A G G G A A G A A A G C A C C G A G G G G A G G A G A A G G A G G A A A A G G G G A G A A A A A G G G G G G A A A A A G G C C A A G G G G G G G G A A A A A A A A G G G G A A A A G G G G A A G G A A A A A A A A A A G G G A A A A A A G G A G A A A A A G G A A A A G A G G G G G G A A A A A A G G G G T T G G A A G G G G A A G G G G A A A A G A A A A G A C A A A A A A G G G A C C A C G G G A G G A A A G A G A G A C A G A G G G G G G A G G A G A G C C A A G A A A C A G A C C G A G G A A G G G G C C A A A A A A G G A A A A G G G G A A G G G G C C T T A G A G G A A C C C A G A A G G G A A A G G A A A A A A A A G G C C G A A A A G A A A G G A C C A G G A G G A C G A C A A A G A A G C A C A A C A G A G G A A G G A A A G G A A A A G A G G G G A A G G G A A G G G G A G G C A A C A G A G A G A C G A A G A A G G A C A G G A G A G G A G G G G A A A G A G A A A G A C C G G C A A G G A G G G A C A G A C C G G G A A G G A A A A C A A A A G G C C G G G G A A G A A A A A G G C C G A A G A G G A G G C C A G A G A G G A G G A G G A A G G A A A G A A G C A A G A A C A A G A A G G A A A G G G G A G A A A A A G A G A A G A G A G G G C A A G G G G G A A G A G A C C A A G A G A A A A A G G A G A A G G A A G G G G C A A A A A G A G A G A G G C A A G A A G G G G G A G A G G A G A A G G G G G G A A G G A A G G G G A A G G G G G G G A A A G A A G A C G G G A A A G G G A A G G A G A G A A C G G C C A G G A A A G G A A A A G A G G C A G G A A G G A A A G G G G G A A A A G A A G A A G A A G G G C A A C G G A A A G A G G A G A C A G G G G C C A A A A G G A A G G G G G G A A A A G G G G A A G G A A G G G G C C G G G G G G G G G G A A A A G G G G A A A A A A A A A A C C G G G G A A G G G G G G A A A A A A G G A A G G A A C C A A A A A A C C A A A A A A C C A A C C A A G G A A A A G G G G G G A A A A G G A A G G A A A A A A G G A A C C A A A A A A C C A A C C A A C C A A C C A A A A A A G G A A A A A A G G A A A A G G G G A A A A G G G G A A A A C C G G C C G G C C A A A A G G A A G G A A G G G G G G A A G G A A A A G G A A G G A A A A G G G G A A A A G G G G A A G G G G G G A A G G G G G G A A G G G G A A G G A A G G A A G G A A A A G G A A A A G G G G A A G G A A A A G G A A A A C C G G G G G G G G A A A A C C A A C C G G A A A A A A A A A A G G A A A A A A A A A A A A C C C C A A G G A A A A G G A A A A A A A A G G T T A A A A G G C C C C G G C C A A A A A A A A G G A A G G G G G G G G G G A A A A A A C C G G G G A A G G G G G G G G C C A A A A G G A A G G A A A A A A A A G A A A G G T T G G C C A A G A A A A A A A G G A G G A G G G G C C A A A G G G A A A A G G A C A C A A G A A A A G C A C A G G G A A C A A A G A G A A G G G G G G G G A G G G A A A A G G G G A G G G A G G A G A G A C C A A G G A G G G A G A C G A A G A G G A G A C A G G A G A A C A A G G A G A G G A C A A G A A A G A A C A A G A A A A C G A G G C C G A A G G A G G A A A A G G A A A A A A A A A A A A A A A G G G A G A A A A A G G G A G A A A G C C A G G G A C A G G A A A A G G A C C A G A A A G G A G A A G G A A A A C G G A A A G G A G A A C A G A G G A G A A G G G G G A A G G A A C C A G G G A A G A G A G G A A G G A A A A G G G G C C A A G A A G C C A A A A G A C C A A G G A G A C G A A A G A G A C A A G C A G G A A A A A A G A G A A A G G A A G G G A A G G G C C A G G G A A G G G G G G G A A A G G A G G A G G G G A A G G A A G G C A G G G G G G G A G A A A G G A A G G G A C A A G G G A A A G G G A A A A G G A A A A A A A A A A A A G G G G A A G A A A G G A C G G A A G A A A G G A G G G G A G G G A A A G G A A G G A A G G A G A G G G A G A G A A A A G G G G G G G G A G A A G G C C G G A A C C A A G G C C C A G G G G G A G A C C G A A A C C G G G G A A G G C C G A G A G G A C G G G G G G G A G A G A A G G G A G C C G A A A A G C A A G A A A A G G A G G A A G A G G A G A A G A G C A A G C A G A A A A G G G G A G G G A G G G G A C G G C A A G A A A A G G A A G A G G C C G G A A C C A A G G G G G A A C G A A G A A A A A A A A G A G G A A A A G G A A G G A A C C A A G G A G G G G G A G A G A A A G A G G G A A A A G G G A A A G G G A G G G A G G G G A G G G A A G G G G G G A A A A C G A G G A G A A G G A C G G A A G A G A G A C C G A G G A A C A G G A G A C A G A A A A A G G A A C G A C A G A G A G C C G G A A G G A A A A C C G G A A A A G G G G A G A A A G A C A C A A A G A G G G A C C A G A A G A A G A G A G A A G A C A A A C A A C A G A A G C A G G A A A A G G G G A A G G G G A A A G C A G G A A G G G A A G A G G G C C A C A A G A A A A A A G C C A A A A A A A A A A A A A A A G A G A G G A A A A A A A A A A A G G G G A A A A G A C C G G C C G G G G G G C C A A C C A G A G A A G A A G G A G A G A G A A G A G G A T T A G C C A G A A A C G A A A C A A G A G A G C A A A C C A C A C A G A G G G A A A A A A G G G A A A G A G G G G A A G G G G A A A G A G A A G G A G A G A A A G A G A G G G G G A A A A A A G G A G G A G G A G C A G G G A A C A A A G A A A A C A G A G G A A A G A A A A A A G G C A C A C A A G A G A A A A G A A G G A A A G G G A G G A A A C A A A A G G G G A A A G G G G G C C A A A G A A C C A G A A A G G G A A G G G G G G G G A A A A A G G G C C G G G G A A A G G A G A A G G A G G A A G G G G A A G A G A C A A A G A A G G G G A A G A A G A A C A C A A G G G A G G A A G G G G A G A A G A C A G A A A A G G A G G A A G A A A C C G G A A A A G G G G G G A C A G G A A G G A A G G A G A G A G A G G A A A G G A A G C C A G A G A G A C A G A G G G A A A A G G A A A G A G G A A A G G G G G G A A A A G G G G G A A G A A G G A A G A G G A G G G C A G G G G G G A G G A G G G A G G G G C A C C A A A A G G G A A A C A A G A G A A G A G G G G G G A A C C C A A A G G G G A A G G G G A A G G A A G G A G A G C C G G G G G G A A G G A G A G G A A G A A A G A A A A A A A A A C A A A G G G C C G A G A A A A G G A A G A G G G C A G A G A C C A G G A G G G G G G A A A G C A G A G G A G C C G G G A A A G A A G G A A G G G C C A C G A C A A A G A A G A G A G A G A G G G A A G A A A G G A A C A A A A C A A G G G G G A A G G A G G A C A G G G G A A A A A G G C C A G A C G A A A A A C A A C A G A A A A G G A C G G C C C C A G A G A G C A G A A G C G G A A G G G A G G A A G A C A A A A A A A A A A A A A G A G A A A G G A A A C C G G A A G G C C A A G A A G A A A G G A A A G G C A G G A G A C G G A A G A G A A G A C A A G A C G A G C A G G A A A G G A A G A A A G A G A G A C A G A G A G A C A G A A A G A G A C G A G G C C A G G G A A A G A G A A A A A C A C G G G G G A A G A G A C G A A G A G A A G A A A G A G G G A T A G A A A A G A G A G A G G A G A C A A A G G A A A A G G A A G G G G G G G G A A G G G G A A A A G G G A G A G A G G C A G G A A A G A A C A A C G A A A A G G A A G G A A G G A G A A G A G C C G G A A A G A G G G A A G A A G G A G A G A A G G A G A A G A A A A G A G G G G G G G A G G G G C A A G A G G A A A A A C A G G G G G G A A A G G A A C G G G G A A G G A A C C A A C C A A G G C C G G G G G G A A C A A G A G G A A G G A G A A A A A A A G G A A A A A A A G A G A C A G A A G G A G G A G G A G C A A G A A A A G G G G G G G G G G A A C C G G G A G G A G A G A G A G A G T T G A G A A C G A G G C C G A A C A G G A A G A G A G G A A G A G G G C C G A G G A G A G A C G A C A A G C A A G G A C A G G C A G A G G G A A G G A A A C A G G A C G G G A G G A G G G C A G A C C A G A A G G A A G A A A C C A A A A A A C C G G G A G G G A G G C C A A A A A A A A A A A G A G C A G G A C G A A G G G A A G G G G G G A C A G A A G A G A A A G A G A A G C A A A A A A G G A G G A A G G G G A G A G A G G G A C A G A A G A A G G G A G C A A A C C G A A A C C G G G G A A G A G A G A G G G G G G G G A G G A G A G A G G G A G G A A G A A G G A A G G A G A G A G G G G G G A A A A A G A A C A A C A G A G A G G G A C A A A A A G C G C C C A C C A A G A G G A G C C G G G G A A A A G A A G A A T T C C G G A A G A A C A C G G A A C A G G A A A C A G G G G A A G G G C C C A A A A A A C A G A A C C A A A A A G A A G G A A A A A A C C G A A G G G C C G G A G A A G G C A C C G G A A G A G G C A A A G A A A A G G A G G A G A A A G G G A A A G A A G A G G G G C A G A A A A C G G A A A A A A A G G G A A G A A A G G A G A A C A G G A A A A A G A A G G G G G G G G G A G G A A C C A A G A G A A G C A G G A A G G A G A A G G A A A A A A C C A G G G A A T A A A A A G G G G A G A G A C A A G G G G A A A G A A G A G A G A C C A A G G G G A A A G A G A A G G G G G G G G A A G A C C A A A C G A A A G G G G A C A G G G G A A A G G C A C A C A A G A G G G A A G A G G A G C C G G G G A A A G G A G A A G G A A A A G G A G G G A G G A G G G A G A G A G A A G G A G G G G G A A G A G G A G C C A G A A G G G G A A G G G A A A A A A G A A A A C C C C G G A G A G G G G G A A A A G G G G A A G G A A C C G G A G G A C C G G A G A C G G A A G G G A G G G C G A A G A G G A G A A A G G G A A G G G A A C C G A G G A A A A G A G A G G G A G G A A A A G G G G G G C C C C A G G A A A G A C C G A A A A A G G G G G G G G G G A A A A G G G G A A A A C C A A A A G G A A A A G G C C C C G G G G G G A A G G G G A A G G A A A A C C A A G G A A G G A A A A G G G G A A A A C C G G A A A A A A A A G G A A G G G G G G A A G G G G G G G G G G G G G G G G A A A A G G G G A A A A A A G G G G G G A A G G G G G G A A C C C C A A G G G G G G A A G A A C G A C C G A A G G G A G A G G G G A A A G A G G A G A A G A A A G G G G C A A A A G A G G A A C C A G G G G A C A C G A A G A C G G G A G G A A G G C C A A A A A A A A G G A A A A A A A A C A G A A G G G A C G A T T A G A G A A A G A G A G A A G G A A A G G G G A A A A A A A C C G G C C A A A G A G G A A A G A A G A G A G A A A G G G G G A A A A G G A G A G G A C C G G A G A A A A C A G G A A G G A G G G G A A A C A A G A A C A G G G A A A A A G G A A A A T A A G G G A A A G G A A C A G A C A A A G G A G A G A G G G A A A C C A A A A A G C A G G G G G G A A G A G G A A G A G A G A A G G A A G G G G A A A T A G G G G A G A A A A A G A A G A G G G A C A G G A A A A A A G G A A A A G G A A G G G G A G C C A G A A A A A A G A G A G A A G A G G G G G A G A A G G G G G A G A G A A G A G A G C C A A G G G G G G A A A A G A G G C A G A G A A A G G A A G A A G A A A G C A G A A A C C G A C A A G A G G G G G G A G A A G G G G G G G A A A A A G C A A G G G A C A G A G C C A G G G A A A G A G A A A G G A G A A A G A G G G G A G A G A A C A G A G G G G G G A G A G C G G G G A T T G A A A A C G A A A C C G G C A G A G A G A A A G G C A A A C C C C A A G G G G G A A G A G A A G G A A A G A G G G C C A A G G G G G G G G A G A A G A A G A G G G A A G G A A A G A G G A A A G G G G G G A A G G G G A A A C A G A A A G G G A G C A G G A G A G A G G G G G G G A G G G G G A A A G A A G G G G A A A G C A G G A G G G G G A A A A G G A A G G G G G G A A A G G A C C G G A G A G G A A G G G A G G G G A G A G G G A A G G A G A G G A G A G A A A C G G G G G G A A A G G G A A G A A G G G G G A A G G G G A A C C C C A A C C G G C C A A C C A A A C A G G A G A G A G A G A G G A A A A A A G G C C G G C C G G A A A A A A G G A A G G A A A G A A G G A A G G G G G G A A A A A A G G A A G G A C G G A G A A G A C C G G A A A G A A G G A A A G A A G A A G G A G A C A G A A G A G G G A G G G A C A G A A A A C C A A G A G A A G A A G A G A G G A G G G A G A G A G G A G A G A A A G A G A A A G G G A G G G A A A A A A G G G A G G G A G G A G G A A A A A G C C C A C C G A A A A A G A A G C C A A A A G G G G G G G A A A A G A G A G A C G A A G A C C A A A A G A G A C A G A G G A A G G A A G A G G A A C A A G G A A G A A G G A A A A G G G A C C C A A C C A G A A A A G G A A A A A A A A C C G A A A A G A G A G G A C A G G A C G A G G G G G A A C G A C C A A A G G A G A A G G A G G C A C C G A C A G G A G A G A G C C A A G A A G G A G A G A C A A G G A G G A G G A G A A A A A G A A G G G G A G G G G C A A A G A A G A A A A G G G G A G G A A A A C A G A G A A G G A A G A A G A A G A A G G G G A A G G A A G A A G G G A A G A C A G A A A G G A G A A G G G A A C A A A A C A A G C A A G A G G A G G A G A A C G A C G A C G A A G G A A C A G G A G A C A A G A G G A A A A A C C G A A G A G A G G A A G C A G A A G A A A G A G A C A G A G G A A A A G A A C C A A G A A G G A C A G A G A G A A G A A G G G G A G G A G A G A C C A A G G G G G G A A G A G A C A A C A G A C G A C A A C A G G A A G C A A G G A G A A G A A G G C A A G A G G G A G A G G A G G A G A G A A A A A A G A A G A G A G C C G G G A A G G A A G G A G A A G A G A G A G A G G A G A A C A C A G A G C C A A A A A A A A A A C C A A A G A G A G A G G A A A A G A A A G A C C C A G C A A G A A A A G G A A G A G G G A A G A G A A A G A A C A G G A G A C G A A G A A A A G G A G G G A G G A A C C A A G G A A G A A G G G G G A A G A C G A A G G G A G G G G G A A A A G G G G A A G G A A A A A A G G A A A A G G A A G G G G G G G G C C A A A C A G G A A A A C G A A A G G G G A A A A G G G A A G G A G A A A A G G A C C A A G G G A G A A A G A G G A G G A G A A A A G G A G G A A A A G G G A G A G A C A G G A G A A G A G A A G A G A A C A A A G G C C G G G A G G G G A A A A C C A A G G A G A G A A A A G G A A G G G G A A A A A A A A A A G G A A G G A A C A G G A A G G G A A G G A A A A A A G G G G A G G A G A A A A A A A G G C A A A G G A G G G A A C A G G G A C A A A G G A A G G A G G A G G A A A A A A G G G A G G A A A A A G A G A G A G A A C A C G G A C G A A G A A C A A G G G G A A G A C G G G G G G A G A G A G A G C A G G C A G G C A A C G G G A A A G A G A G A C A A G G A A G G G G A G A A G G A G A C A A A A A C A G A A G A G G G A G A T A A A G A A A G A G A C C A G A A A A A A A G A A C G G G G A G G C G A A G A A A A A G A A A A A A G A G G A A C G A G A G G G C A A A G G G G C C A A G G A C G G A G A A A G A C A G A G G A G A G A A G C A A G A G A A A G A A G G A G G A A G A G G A A A G G A A A G G A G A G G A A A A A G C A C A G A C A G A G A A G A G A G C A G A G A G A G A A G A G A A C C C A A A A A A A A G G A C A G A A G G G A G G A A G A G A G A G G A A G A C G A A G A A G G G A A G A G C A A G A G G G C C A G G A A G G A A G A C G A G A G A A G A A A A A A C A A A A G A C G A G A A G A G A G G A A G G A A G A G G G A A A A A G A C G G G A A G C A G A G A G A A G G G G G A A T T G A A A G G A G G G A A C A C A A G A A A A G G C C A A A A G A A A A C G A G A G A A A A G A A G G A A G A A G A C A G G G G A A G G G C A A C A G A G C A A G G A A G G G A A A A T T G G A A A A G G A G G A A G C A G A A G A G A G A G A C A G G A G A A G G A G G G G C C G A G A G A C A G A A A G G G G A G G A A G A A A A G G A A A A A A C C A G A A A G A A A A A A A A A A G G A A A A C A A G A G A A G A C A A G A C C C A A A A G A A G A A G A A G A G A A G A A G A A C C A A A A A A A A G A A G A G G A A C C C G A G A G A A A A G G A A G A G G G A G G G G A A G G G A A A G G A C A G G G G C C C C A A A A C C A A G A G A A A G A A A A G G A G G A G G A G A A G A G G A A G A G G A G A A G G G A G G A G A G A G A G A G A A G A G G G G A C C G A G A A G G A A A A A G A G G A G G A G G G A G G A G G G A G G A A G A A A C G A C C A G A C A A G A G G G A G A A G G A G A G A A C G A C A G A G A A C G A A G G G A A G G A A A G A A A G G A A G G G A G G G A A A A G A A G A A A A G A G A A C G G A G G G G G G A G A A A G A A C A A C A C A G C G G A A A C A G A G A A G A A A A A A G G G G G A G A A G A A A A A A G A A G G A G G A G A G G G A A G A A A G G G G G G A A A A C A G G A A A A G G A A G G G G G A G A C G A G A A G A A A C G A A G A C A A G G A A A A G A A G A A A G C C A C A A C A A A A C G G A A A A A G G G G G A A A A A A A A A A A G G G G G A A A G A A A G G A A A A C A G A G G G G A G G G G A A C A A G A G A A C A A A A G A A A A A G A G G G G G A G G G A G A A G A A G A G A G A G G A G G G A C A G A A G G A G G A G A A A G G A A G A A G G G A G C A A G A A A A A G G G G A A A G A C G G A A A A A G G G G A G G G A C A C C C C G A G G G A A G A A G A G A G A G A A G G G G A G A G G A A G G A G A G A G C A A G A G C A G G G A G G G G A A G G A A G G G G A A A A T T G G G G G G G G G A A A A A C C A G G G G G C C G G G G A A A G C C A G G A A A C C A A C A G A A A G A A G G G A A A A C C G G A A A A G G A A C C A A G G A A A A G G G A A A G A G G G G A G A G A G G A A G G G G A A G G A A G G A A G C A A G A A G G A G A G C C G G A A A A G A G G G G G G G A C A A A G A A C G A C A G G G G G G A A A A G G A A A A A A G G G G G G A A A A G G G G A A A A A A G A G A G G A A A C A G C A G G G A C C A A G G A A A A A G G A A G G A A C G A C A C A G G A G G G G A A G G A A A A G A G A A A G A C G A A G A G A A A G C A G G G G A A G G A A A A A G A G A G A C A A A A G A A A G A G A A C C C G G G G A A G G G A A A A A C C G G A A C A A A A G G A A G G A G G A G G A A G A C C A A G A G A G A C A G A G C C G A A A A A G G G A G G A A A A A A A A A A A A G G G G G G G G G G G G A G C C G G A A G G G A A G G A T T G A A G A C A A A A G A G G G G A G C C G A A A C A G G A A A A G A A C C A G G C C G A G G G A A G C C A G C A G A A A G C C C A A G G A A A A C C A A A G C A G G G A G G A A C C A A A A G G C C G A G A C C T T C C G G A G A A G G A C A C A A G G G G G G A A G G C C G G A A A A A C G G A A A A A A A A A A G G C A A A G A A C G G G A C C G A A G A A A A C C G G A A A A G G A A A A A A A A C C G G A A A A A A A A G G G G A A C C A A C C G G G G A G A G A G A G G A G A A G A C C C G A A C G G A A G A A G A A A G A A A A C A G G A G A G G G A C G A G G G A A C A G G G G A G A A A G G C A G A A G G A G A A G G A G G G G A A A A G G G G G G A C G G G G G G G G G G A A G G A A G G A A G G A A A G C C G G G G A A A A G A G G A G G A G A A G A A A G A G A A A A G G A A G G G G C C A A C C G G A G A A A G A A A A A G G G C A A C A G G A G G C A G A A G G G G G G G A G A G G A G G G G G A A G A G A G G A C A A G G G A G G G G G A A G G G A G G G G A A A A G G A A G G G G G G C A A G A G A G G G G G G G A A G G A A A G G G C C A A C C A A A A G G A A A G A A C A A A A A A G G A G C G A A G A A G G G A C C G G A A G G A A G A A G G G C A A C A A A C A G G A A A C A C A G A A A G G A A G A A A A G A G A G A G C A A G G G A G A G A A A A G G A G A G G A G G G G A A A A A A G A G G A A A A G G G A A C G A A G A A G G C C A G A A G G A G A A A C G A G A G A G A G A A A A A G A G A G A G G A A G G A A G A G G G A A A G G G G A A G A G A A G A G A A G A C A G G A G G G A A G G G A G A G A A C A A A A A A G G G G A A G A A G A C G G G G G G A A A A A G A A G A A G A G A G G A A A A G G A G A C A G G A G A G A A C C A G G A A G G A C C G G A A A A A A G A A C A G G A G G G A A G A G G G G A A G C A A G A A G A A C A G A G G A G G G A A G A A G G G G A A A A A A G G G A A A A G A G G A G G A A G G A A A A G G A A G A C G G A A A A G A A A A G G G G A G G A G G A G A A G G G A A G A G G G G G G G A A A G G A G A G A A G G A G G G A A G G A A A G G G A G G A C G A A G A C A A A A G A G G A A G G A A C C A A G G A A G G A G C A C A G G A A A A G G A G A G A A G G C C G G G A G G A A A A A A C C G A G A A C G A A A A A A A G A C A G G A A G G A A A A A A A A G A A G A G A G C A G A G G G A A A A G A G C A G G A A A A A G A A G A A A A A G A G A G G G C G G A A G G G G A G A G A A C C A G G G A G G A A G G A C A A G A A G A A G G G G G A A A A A A G G A A A A C C A A A C A G G A G A A G G G A G G A A C A C G G G G G G A A G G A A C C A A A A G A A G A A G G G G A A A G A A G A G A G A A G G A G A G G T T G G A G G A G A G A G A A G A G A A G G A A A A A C G G A G A A A G A A G G G G G G G G G G G A G G C C A A A G A A A G A A G G G G A A A A C C A A G A A A C C A A A A G G G G A A A G G A G A A G G G G G A G A A C C A C G A G A A G G G C C G A G A G A G A G G G A G A G G G G A G G A G A A G A A A A A G A A A G A A G A C A C A G G G A A A G A G G G G A G G A A A A G A A G G A A A G G G A A A A C C C C A A A A G A G A G G C C A G A C G A C A A G A A G G G G G A G G G A A G A A G G A G A G A A G G A G C C A A A A A A A A G G G G G A C A A A G A A C G A G A A G A G A G A G A A A T G A G A A G A A G G G G C C C A A A G G G A G A G G G G A G A A A A A A A A G G C A A G A G G G C A G G G A C C A A G G G A A A A A G G G A G A A A A A A G G G A A G A C A G G A A A G G A G G A A A A A A G G C A A G A G A A A G A G G A G A A G A G G A G G C A A G G A A A C C G G A A A A A A C C G G G G G G G G G A G A G A G G A G G G G A A G G A C A G G A A C C G G A G A A G G G G G A A A A C G A A G G A G A A A A A G C A G G A A G G A A A A A A G A G G A G A A G C A G G A G A G G A G A G A A G G A C A G A G A G G C C A A G G A A G G G G A G G G C C A G G G A A A G G G A G A G A G G A C C G A G A G A A C A G G G C A A G A C A A G A G A G G A G A G A A G G A A G A A C A C G G G A G G C A A A G G G A G G A G A A G A A G A G A G G G A A A A G G A G C C A G G G A C G G A A A A G G A C A G A A G G C C A G A A G A A A A G C A C A G G G G G A A G C C C C G A C A G G C C A A A A G A G G G G A A A A A A C A G G A A A C A G A G A A G G A G G A G G G G A A G G G G G G A A A G G G G A A G G A A A A G G G G A A A A G A G A G G A G G C C A A G A G G A A A A A G G G G G A G A G A G G A G A A A A A G C A A A A G G A A G G A A C A A G G G G A A A G G G G G A A G A A G G G G A A A A T T G G G G A G G G C A A G G G G G A G C A A C C A G A G A A A G G A G C A A G G G G A C A A C A G C A A G C A G A C C A A A G A A A A G A A C C A A G A G C C A G A C A G G G A G G G G G G G G G A A G G A A G G G A A A A A G A A G A G A A A G G A G A G G A A G A G A A A A G G G A C A G A A A A G A G A G A G G G A A T A A A G G G G A A G G A G G A A A G A A G G G G G G A G G A A G A G G G G A A G A G G A A C G A G G C A A A C A G A G G G A A C A G A A A A C C A G G A G G A A G A A A A G G G A G G G G A G A C C A A A A A A C A A A G A A C A C A A G A G G G G A G A G A G A G A A A C G G G A A G A C C A A A G G C A G A A A G A G G C A A A A A G G C C A A A A G G A A A A G G A A A A G G A G G A C A G G A G G G A G A G A G G A A G A C G A A G G G C A A G G A A G G G A A G G C C G G A G A A A A G A G A G G A C G A A A G G G A G A G A G A G A G A A G C A C A G G A A A A A G G A G G G G A G A A A A G G A C A A A A A G A G A A A A G A A G A G G A A A A A C C A A A A A A A A G G A A A A A A A A G A G G G G G G A G G G G G A G A G G A G A A G C C A A A A G G A C G G A A G G A G A G A A A G A G A C G A C A A G C C C A G A G A A C G G G A A G C C A G A A G A G A G G A C G G G A A G A G A G A G A G A A G A G A A A A A A C A A A A A G A A G G A A G A A A A G A G A A G G G G A G A G G G G A A G A G G A A G A G G A G G A G G A A A A A G G G G G A A A G A A A A C A G G A A G A G A C A G G A A G A A C C G A G A C A C A G A G G G G G G G A A G G G A A G G G G A A A A A A G A A G A G G A G G G A G A A G A A A C A A A A G A G A A G C C A G G A G G G G A A G G A A G A A G A A G G A A G G A A C A G G A G G A C C A C A A G A C A C A C A C A A G A A A C G A A G A G A G G G A G A A A A A G G G C C G A G G G A A G A G A G G G A A A G G A G G A A G G A G A A C A A A A A A A G A C C A G A A G G G G G G A G G A G G G G G A A G G G C C C A G A A A G A A G G A G A A G A G A G G G A G G G G G G A A G A G A G G A G G A G G G G G A A G G C C C C A G C C A G G A G G A G A A A A A A G G A A A A A G A A A A A A G G G G A G A G A G A G G A G G G A G A C C G A G A A C G G G A A A A A A A C C A A G G G G A A G G G G G G G G A G G G A G A A G A G A A G A C A G A G A G A G C C A A A A A A G G A A G G A A A A G G A A C A A G G A C A A G G A A G G G A A A G G G A G C A A C A G G A A G A A A A C A G A A A A G G A A G A A G A A A G G G G G G G G G A C C A G A C G G G A G A A A A G A C A G A A A G G G A A G G A G G G G A A G G G G G A G A G G A G A G G A G A G A C A G G A A G G G A A G G A G A G G A A A A G A A A A A A G G A A A A A A A A A A A G A A A A A A A C A G A G G A A G A G C A A G A C G A A A G G G A A A A C A G C A G A G A G A A G G A G A G A G A G A G A A G G A A G A C A A G A A A A G A G A G A G A A G A A A C A A C G G A G A A C C A A A C A G A A A G A A G G A G A G A C G G A A A G G G C A A C A G G G A C G A A G C C A A G G A G G G A A A A A A C C A G G A A G A G A G A G A A A A A A C C A A A A A G G A A C G G C G A G A A A A G A A G A A G A C C A A A A G A G A A G G A A A A G C C G A G G G A A A G G A G A A G A A A A G G G G A A G A A A A A A C C G G G A G A G G A C A G G A C A A G A A A A A G A G A G G G G A G G G A A G G A G G G A A G A C G A A G G G A G G A A G C C G A G A A A A G A C A G G A A A G A A A G G G A A A A C G A A A A A A C G A A G A G G A A G G A A A G A A G G A A G A A A G G A G G A A G G G G A A G G G A G G G A G G G A G G A G A A G G G G G A G A A G G A A C G G G G A A C C A A A A A A A A A G G C C G G A A G G A A A G G G G G G G G A A C C C C A G G C A A A G A A G A A G G G A G A G G A A G A A G G C A A C A G A A A G A A G G A A G G A A A A G G G G A A A A A A A A A A A A A A A A G A A A G A A G G G G G G G G G G G C C G G A A G G G G A G A G C A G G A G A A G G G A G G G A A G G A C C C A A A G A A C G G A C G A C C C C A A A G A G G A A A A G A G G A G A A G A G A G A G A A A G C A A G A G G A G A G A G A A G A C A A G G G G A A A G A A G G A A C C G G A G G A A G G G A A G G A G G A A A A A A A G A G A C C A C A A A A G G G G A A A A A A G A G A A G A G A G A A C A G A A G A G G A A C A G G A A G A G G A G A A G A C C A G A G A A G G A A G G A A A A A G G G G A A A A G G A A G G G G G G G G G G A A G G G G A A G G G G A A G G G G G G A G G A G A G A G A G A A C G A A G A G G A A A G G G G A A A A A A A A A A G G C C G G G G A A A A C C A A G G A A A A G G G G A A C C A A G G G G A A A A G G A A G G A A G G G G A A G G G G C C G G C C G G A A G G A A A A A A A A A A A A A A A A G G A A A A G G A A A G G G G A A G A G A G A G A G A G A G A G G A T A G A A G A G A G A G A G A G A G A G G A G A A G A G A A A G A G A A G A C C C A G A G A A A G A G A C A G G A C A G G A C C G G C A C A G G A G A G A G A G G A G A A G G A A C A G G A G A A G G A G A A G G A G A A G G A A C A A G A G A G A A G A A A G G A A G A G A C A G A G C A A G G A C A G A A C G A G A G A G A A A A G C A G A A G A C A G A G A G A C G A G A G A G A A G C A A G A C C A G A G A A C A G G A A G C A G A G A G A A G G A A C A G A C A G G A A G A G A G A G G A G A C C G G C C G G A A A A G G C C A A A A G G A A G G C C A A G G A A A A A A G G G G G G A A G G A A G G G G C C A A G G G G C C A A A A C C A A G G A A A A A A G G G G G G G G A A G G G G A A A A G G G G A A A A A A A A G G G G A A G G A A G G A A G G G G A A G G G G G G A A A A G G G G A A G G C C A A A A A A G G C C A A G G A A A A A A G G C C G G A A G G A A G G A A A A G G A A A A G G G G G G G G C C G G A A A A G G G G A A A A G G A A G G G G G G A A G G A A A A C C A A C C A A G G G G G G G G G G C C A A A A A A C C A A C C G G G G G G G A A A C C G G G G G G G G A A G G G G C C A A A A A A G G G G A A A A G G G G G G G G C C A A G A G A A G G A A A A C C A A G A G C A A G G A A C G G G A C G A G A G A G A C A G C A A G A G A G G A G A G A A G A G A G A G G A G A A G G A A G A G A G G A G G A A A A C C A A G G G G A A A A A A A A A A G G C C G G A A C C A A A A A A A A A A G G C C A A A A G A C A G A G A G A A G G A A A A G G G G A G A A G C A A C A A G A A C C C G A A C A G A G A C G A C A A A A A A A A G A G A G A C A G G A G G G A G A A G A T C A A G G A A G A G G A A A A G A A G G A A A G G G A A A A G G A A A G A G G G A G G G G A A G A G A G A G G A G A G A A G A C G G C C G G G A G G G A A G A A G G G G C C C A G A C G G A G A A G G G A G G A C A A A A A G G A A A A G A G A G G A A A A G G A G A A C C C A G A G A A A G G A G G G G G G A A G A A A A A A A A A A G A A C G A A A A C A G G A G A G G G G A G C C A A G G G G A G G A G G G A A A G A C A G G A G G G G G A A C C G G G A G G G G G A A A G A G G A A A C G A C C A G A G A A G A A G A G G A G A A G G A A G A G G A G G A C A G A A A G G G G A A A C A A A A G A G A A A A A A A A A A C C A G G A A G A A A G G G A G C C G G A G C C A G A A G A G A A A A A A A C C A A A A A A A A A A A A G G A A A A A A A A G G A A A G C C A G G A G A G A A G A A A G G A G A A A C A A A G G G G G A C C A C G A A A C A A G A G C A C A A A G G A A G G A G G A A G A A A C G G G G G A G A G G G A G A G G A C A G G G A A A G A G G A A A G G G A A A A A G G G G A C A G G G A A G G A A G G A G A G A G G G G A T T A A C C C C G G C C A A G A G A A G G G G G A G A G C A A G G A C A G A A G G A A G A A A A G A G G A G A A A A A G G A G G G A G A G A G A A A A A G G G G A A G G G G A G G G G G A A A G G G G A A G G G C A G G C C A A A A A A A A G G G G G G A A A A A A C C A A G G A A G G G A A A G G A G A A G A G G A G A A G G G G G G G G C C G G G A A A G G C C A A A A A A A A A A G G A C A A G A G G G A A A G G G G C C G G A A G G G G A G A G G G G A A G A G G A G A G A A C A C G G C A A A A G A G G A A A G A G A C C A A A A C A A G G G C C G G A A A A A A C C A A A A G G G G G G G G A A G G G G A A G G A A A A C C A A A A G G C A G A G G C A G A A G A G G G A A G A A A A A A A G G A G A A A G G G A G A G C A G G G G G G A G G G A A A A G A G A A A G A A G A A C A G A G A G A A G A A G G A G G A G A A G A A A A G A G A A G C A C A G G G A A G A G G A G A C C G G G G A A A A A A A A A A G A G A G G G G G G G A A A A A G G A A C C A G G C C C G G G A G G G A G G C A A A A A G A C A A A A A C A A G G G G A A G A A G A G G A G C A A G C C G A G A A A C A A A A A G A A G G G A A G G C A A A G G A C G G A A G A A G G A A G C C A A A C A A G G A A C C A A A A A A A A G G A A A A A A A A A G A G G A G G G A A G G A G G A A C C A G G A A A A G A G A A G G C C A A A G C A A G G A A A A A A A A A C C G G A A C A A G A G G G A G C C A G A C A G G A G A G G A A A G G A A G G A G A G A A A A A G G A G A A A A A A G A G G G G A A G G G G G G A A A A A A A A A A A A C C A A G G A A G G G A A A C C A A G G G G G G G A G A A A C C G G G A A G G G G A G A G G A A G A T A A A A A A A A A G G A A A A G G A G A A G G G G A A C A G G A A C C A G G A A G C C A G A A C C A G C C A C G G A G A G A G A G G G A A G G A G G G A A G G G G G G A A A A G A G G A G G G A A A C C C A G G A A A A A G G A A G A C A G A A C G A A G A G G A G A A G C A A G A A A A A A C A G A G A G G A G G A C A A G G G A G G A A A G A G A G G A G G A G G A A C C A A A A A A A A G G G G A A C C G G A G A A A G G G G G A A A A G G G G G G G G G G G G G G A A C C G G G G A A A A C C A A A A A A G G G G A A A A C C G G G G C C A A G G G G G G A A A A A A G G G G A A C C A A C C G G G G A A G G G G C C A A A A A A A A G A A A A C A A G A G A C A G G G G C C A A G G G G G A A A A C A C A G G A A G A A A G C C G A A G A A C C G G A A A A C A G A A G G G A A G G G A A G A G G G A G G A G A G A G G G A A G G A G A A G G A G A G G A C G A A A A A C A C A C C C C G G G A A G G A G A G G A A A G C C G G G A C A G A A A A G C A G G A C G A A A A A G G C C A A T T A A G G G G A A A A G G G G G G G G C A A G C C G A A C A A A G G G G G G G A A G G C C A A C C G G G G A A C C A G G A A G A A A A G A A G A A G A G A A A A G A A A A G G A A A A A A G G A G C C A G A C A G G G C A A A G A A A C C G G G A G A G G G G A G A C A G A G G G A C A A G G G G A G A G G G A A G G G G G G G G G A G G A A A C G A A A A A G G G G G G A C C C C A A C C C G A A G A A A A G G A G A A A A G G G G G G G G A A G G A A A A G G G A A G A G G A G A C C A G G A A G G G G G C C A G G A G G A A A G A A G G C A A A A A G G G A A A G G C A G A G A C A G A A G G A A G A T A A G G G G G G G G A A G A G A G A C A A A G A A G A C G C A G A A C A A G G A G A A C A G A A A A G G G G G G A A G G C A G G A A A C G G A G A A C C A A A G T T C C A A A G A G A G G A C A A G G A A G G A A A A A A A G G G A G A A A A C A G A G G A G A A A C C G G C C A A A G A G G A G A G G A G A G G A G G A A C C G A G G G G G G G A C A G G A A G A G A G G A A G G G G G G G G A A A A A A A A G G A A A G G A G G G A C A A A G A A A A A A C G G A A A G A A A A G G G G A A A A G G A A A A C C G G C C C C G G G G G G G A A G A G G G C C G G G G A A G G C C A A G G A A G G A A G G G A A A A A G G A A G G G G A A G G A G G G A A A A A A A A A G G G C A A G A A G G G G G G A A A C G G A A A A A C G G A G A C A G A A A A A A A A G A A A A G C C C C G A G A A C G A A A G G C C A G G A G G G G G G A G A G A A A A A A G G A A A A A A A A G G A A G A A A G A G G A A G G A G G A A C A G A G A A A A G A G G A G G G G A G A G A G A G G A A C C G G A A C C G G A G A G A G G A A A G A G G C A A C A G A A G A A G G G G G G G G G G A G G G A A A A A A A A A A A C C A A G A G G G G A A G A A G A A A A A A G A G G A A G G C A C A A A G G G G G G G A A A A A G G G A A A A A A A G G G G A A A A A C G G G A A A G G A A A G A A G G A G G G A C A G G A G A A G G A G G A A G A C A G G A A G A C A G A G A G A A G G A A G G G A A A A A A A A G G A A A A A A A A G A G G A A G G G G G G C A G G C A G G A A G A A A G G A C A A A C A G A A A G G G A C A C A G G A A A C C G A G G G G G G G G G G G A A A G G C C G G C C G G G A C A A G A A A G G A A C A G A G A G C A A G G A A C C A C A G G C A G G A G G G G A G G A A A G G G G G G A A A G A G A A G A A C A G A G A C C G G G A A A C A G A G A A G A G A G A G A A C C G G A A G G G A A A G A C A A G G A A G G A A G A A G A C C C A G G G G C A G G A C A G G A A A A G A C A G G A G A C A G A G A A C C A A C C A G A G A A A G A A T G A G A A G A G C G A A A A A C G A G G G A G G G A G G G A G G C C G G C A C C G G A A G G G A A A G G A G C C G G A A G G G G A A G G G A A A T T A G G A A C G G A A A A G G A A T T G A A G A C G A C A A G C C A A G A A G A A G A G G A C A A G G G A A A G G G G G G A A G G A G A G G A G G G A A G A A G G G A C C A A G G A A A G A G G A A G G A A A A C G A G A A A G G A A G G G A A A C C G G G A A A A G G A A A C A G G G G G G A G A C A C G G A A C C A A G A G G A A G A A A C C A A A G A A G A A G T A G G C A A G A A A A A A G G A A A G G G A A G A C C G A A C C A A G G A C C C C A A G A G A G A A A A A A A A A A G G G A A A A C C A A G G C C A G A G A G G G C A C A G A A G A G G A G G G G A G G G A G G G A G A A A A G G A A G G A G A G A G G G G A C C A A A A A C C G A G A C C C G A G A G G A G A G G A A G C G G A A G G A G A G G C C A A A G C C G A G G G G G G A A A A A A G G G G A A A A G G G A G A A A G G A A A G G A G A G G A G G A A G A C G A A G A A G G G A G G A A G G A G A G G A A G G G A A A A A A A A G G A A A A G G A A G G A A C C G G A A C C G A G A G A A G G G C A G G A G G A A G A G G G G C G A T A A C G A A A G A C C A A G G A G A G A A A G A A A A A A A A A A G A A A G G A A C C G G C C A A G G G G G G A G G G C C A G A A G G A A G A A A A A A G A A G A G A C C A G G G G A A G A A A G A G C A A G G A A A A C A C A G A A G A G G A A G G A A G A A G A A G A A C G G C C C C C C C C A A G A G G A C A A A A A G C C G G G G G A A A G G A A G A G G A G G A A G G A C A A A A C A A C C A A A G G A A C C C G G G G G G G A A G A A G G G G C A A A A C G G A G G A A C A G A A A C G A G A G A G G A A C C C C G A A A A G G A C C G G A A A G G A G G A G A A A A A A A A A A G G C C C C A A G G A G A G G A A A G G G G A G G G A A G A G G G A G G A A G G G G G G A A C C C C G G G A G A G A C A G A A G A C A G G A A G A C C A G A A G A G C A A G C C G G G G G G G G A C G G A A G G A A A A A A G A A A A A A A G G A G A A A G G G G A G G G A G A G G A G A G C A G A G A G A A G A G A T G A A A A G G A C A A G A G A C A C A C A G C A C C A A A C A G G G G A C A A A A G A C A A C C G G G G A A G G G G A A A A A A C C A A G G G G A A A A C C A A A A G G A A G G G G G G A A C C A G A G A C G A G G G G A A A G A G G G C C A A A A A A A C A A C A C A G A A C A A C C A A A A A A A A G A C A A G G A G A G A A A A A G G C C A A A A C A G A A C G A A A G A A C G G G G A A G A C C G G G G G G C A A A G A G A G G A G A G A G A G A G A G G A G G G A G A G A G A G A A G A G A A A C G A G G A A G G A C A G A C G A G A A G G A A A G A A A G A A G G A C C G G G G A A C C G A G G A G A G A A G A A A A C A A G A C A G A G A G A G A A C A C A A G A G G G G G G G G G A G A G A A G G A G A A G A G G A A G A A G G A G C G A A A A G G A A G G A A G G C C A A G G A G C A C A A G G G A A A A G G G A C A A A A C G A A A A G A A A G A A C C A G A G G A G G G G G G G G A A A A G G A A G A G G G G C A G A A A A G A C G A A G G A G A A A G A C A A G A A G A G A A G T A G G A A A A A A G A A C A G A A G G G G A A A A G G G A A G G A A G G A C C A A A G G A G G A A A C A A G A A C G A A G A G A A G A A G A G A A A A A A A A C C C C C C A A A A A A G G G G A A G A G G A C G G G A G G A G A G A G G A A G A A A A G G A A G G G G G G A A G G G G T T G A G G G G A G A A G A C A G A A C G A C A G A G A A G G A G A G A A G G A G G C C G G A A A G G G G G A A A G G G A G A A A A C C G A A G G G G G G G A G C A A A A G A A C C C C G A A A A A G A G A G A G A A A G G A G G G A G C A G A G G A A G A A A A G A G A G G A C A A A G G A G A G G G G G G G A G G A A G G A A G A G G A G G C C C A A G G A G A C C G A A A A C G A G G A A G A G A A A G G G G G G G A A C G G A A G G A G C A A A G G A G G G A G A A G G A A C C G A A A A A C C G A A A C A A A G G A G G G A A A G A G G A A A A A A A A A G G C C G G A A A G A G A G G A G A C A A G A A A G A A A G G A A G A A A G A A A G A G C A A G G A A G C C A A G G G G G G A A A G A A A A A A G G G G G G A A A A G G A A A A G G C C A A A A A A G G G G C C G G C C A A G G G G A A G G A A A G A G A C A A A C G G G A G A A G C A G A G A G A G G G A G G A A G G A A G G G A A A A C G G C A A A G G A A G A G A C A G G G A G G T A A G C C A G A A G G A A G G G G A G A A C C A G A G C C C C A A G A A A G G G A G G A A A A G G G G A A G G A A A A G G G A G A G G A A G G G G A G G G G G C C A A A C G G A A C A G A G G G G G G G G G G G G A A A A A A C C G G G G C C G G G A G A G G G A G A G A C C C C A G G A G A A A A G C A G A G G A C C C A G A C A G G A A A A A G G G G G G G G A A A G G G A A G G A G A A G G A A A C G G G A T A A G G A A A C A G A G G A G G A C A A G T A A G G G A G A A A A G G C A A A A A G G A G C A C C G A A G G A G A A C C A G A G A G G A A A A G G G A G A G G G A G A A A G G A G G A A G A A A A A C A C A A G A A G A G G G A A A A G G A A A A A A A A G G G G G G A A C A G A A A A A C C G G A A G G G G G G C A A G G A G G A G A G A A G G G A A G G G G G C C G G A A A G A A G G C A A A A A A A A G G G A A A G G A A A A C C A A A C C A G G G G G G A G A A A G A A A A G G A G A G G G G G G A G A G G A G G G A G A G A G A A A G G A A C A A A G G G G G G G A G A G A C A A A A G A C G A A G A G A G A A A A A A A G G A G G G G G G G G G A A A G G G G G G G G G G G A G A G A G G G G C C G A G A C A A A A G G A C C G G G G A A A G G G A A C A A G A G A G A A G G G A G G G G C A A A G A A G G G A C G G A G G A G G A G G A G A G G G A C A C C G G G A A C A G G A G G G A C A A A G G G G G A A A A G A A A G G G A A A G A G C A G A G A A G A G A G A C C A A A G A A A A G A G C A G G G G C A G A A A A C G A A G A A A A T A A G G A G A A G A G G A G C G G G G G A C A G G A A G A A A C A A G G A A G A A G A G G G G A G A G A A A G A A G A G A G G G A A G A C A C G A A A G G G G A G C A A G G G G G G G G G G A G G G A G A G G A G A G C C A A G G G G C C G G A A A A A G A A A G G A A G C C A G A G A G G G G G A G A C G G A A G G A A G G A A A A A A G G C C G G G A G A G G G A G G A A G G A A A A A A G G A A A A A A G A G A A G G G C C G A G A A A G G G A G G A G G C A G G G A A G G G A G A C C A A G A A A A A A A A A G G G G A A G G A C A G G A A G C A A G A G A A A C A G G A C C A A G G C A G A G A G A G G G G G G C C G G G G G G G G A A A G G G G G A G G G A G G A A G A G A A G G A G A A A A G G A A G A G G A A A G G G G A G A A C G A A G A G A A A A A A G G G G A G A G A A C A G A C C C A A A A A G G A A G G G G A G C G A G T T C C G G G A G G G G A G C C A G A A A G A G A A C A G A A G A C C C A A G G G G G G A G A A A G A A A G A G G A G A G A C G A G G A A G A G A G A A A G A G A C A G G G A G G G A G A G A G G G A G A G G G G A G G A G G G A C G G A C A G A G G A G G G A A A A G A G G G A G G A A G G A G G G A A A G G C A A A A A A G G A G A A G C A G A A G G A A G C A A A A G A A A A C C G A A A A A G G A G G G A A A G G A A A A G A A A A A A A G A G G A G A G G A G G A A G G G A G G A G A A A A A C A G A G A A G G A A A A A G A A G A A A G A A A A G G A A C C A A A A A A A G C C G A G G G G G A G A G G G G C C C C A A A A A G A A G G G G A A A A A A G G G G C C C C G A A A G G A G A A A G C C G A G A A G A A A A A A A A A A A A A A G G A A A G A G A A G G A A A A G G G A C C G A G A G A A A A G G G G G G A A G C A G A A G A C G A A G G G C C G A A G A C C C C C A G A A A C G A A A C A A A A A G A A G C C A A G G A A C C A G A G G G G A A G C A A A G G G A G A G G A A A A G G G G C C A G G A G A G A A G A A A G C A G G G G G G A A A C A G G G G A G G A A A A A A G G A G C C A A A G A A C A A G G A A G A A G G G G G A A G G A G A A A A A C C A A A A A A A A A A C C A G G A A G G G G G A A A G A G C A A G G A G A A C G A C C G G C C A A A A A A A G G G G A G A T A A A G G A G G A G A A G A A A G A A C A A A G A G A C A A G A A A A A A C C C C A G G A A G C A A A G G G A A G A A G G G A A A A A G G G A C C C A G G C C A A A A G G C C A A A A G G G G A A A A A A G G C C A A G G G G A A A A A A G G A G A A A G A G A G A G G G G A A A A A A A A A A A A A A G A G G A A C G G G A G G A A A A C A C A A G A A A A A G G A A A A G A G G A G G A A G G A C G G G G A G A A A A G A A A G A G C G G A A G A A G G G G A G A G A G A G A A G G A C A A C C C C A A G G G G G A A G A G G A G C A G A G G A A A A G G G G G G A A A A A A A A C C G G C C G G G A A G A G G A G G A A A A A A A A G G A G A G A G G A A C A A A G A A A A A G A G G A A A G G G G A A A A G G G G A A A A G G A A A A A A G G A A A A G G C C G G A A C C G G G G C C G G A A A A A A G G A A A A G G C C C C G G A A A A A G C A A G G G G G G A G G G A G G G A G A A G A G G A G G G G A G G A G A G A A G G A G G C C G C G G G A A G C A A G A G G A C C G G A G A C A A G G A G A G G A G G A A G G G A A G A C A C C A G A A G C A A G A G C G A C G G A G G A C A C A A G A C A G G A A G A A G A G A G G A C G G G G A A G G A G C A G A A G G G A G A C A A G G A A G G A A C C A G G G C A G G A G A C G G A A G A G A C C G G A G C C A G G G A A G G A A G G G A A G G A A G G A A G A A A C G A G A G A A G G G A G G G A G G A G G G G G A A A A A G G A A G G G G G A A C G G A G G G A A A A A G A G G G A A A A C A G G G G A G G A A G G G A A G A G A G G G A A G A C G A A G A G A G C A C C A C C A G A A A A G A A G A G A G A G G G A G G G G G G G G G A G G A A G G A A A C A A G G A A A A A A G G G A A A A G G G G G A A A G A A G A A A A C A A A A G A A A G G A A G G G G A A C C G G G G A A A A A A A A G G A G C G G G A C A G A G A C A G A G G A C C G G A A G G A A G G G G A A A G A A G A G A G G C C A G A A G G G G A A A A A A G G C C C A G A G A G A G A G A A A A G G C A G C A C A A G A C A G A A G G G A A A C A G G G G G A G G A G A A G A G G A A A A G G A A A A G A A A G G G G G A G A C A A G T T G A G G G A G A G A G G A A G G A A G A A A C A G G A G C C C A G G A A A G G G G G A A G G A A G G A A G A A A G G G A A C G A G A A G A A G A G G G A G A C A A G G A A G A A A G G A C C G A A G A A G G G G G G G A A A G G A A A A G G G G G G A A C C G G A A C A A A G A G G A A G G A A G G G G A A G G A A A A A G C A G A A A A C A A A G A G A A A G A G A A A G G A G G G A A A G G A C G A A G G G G A G A G A A A A G A A A A A A G G A A A A A A A A A A G G G G A A G G G G A G A A A G G G A G G A A C A A A G G G A A G A G A A G A A G G A A G G G G G G G G A G G A A C C C A G A G G A A G A G A A G A G G C A C A G A A A A A A C A A A A A G A A A A A A A A A G A C A A A A G G A A A A G G G G C C A G G A G A G G G A A G A A A A G G A A G G A A G G G G A A A A G G A A G G A A G G A A G G G G A A A A G G G G G G G G G G C C G G G G A A G G A A G G G G A A A A A A A A G G G G G G A A A A A A A A A A A A G G G G A A C C A A A A G G A A G G G G G G G G A A C C A A G G G G A A G G A A G G G G G G G G A A G G C C G G A A G G G G G G G G C C G G A A A A G G G G G G G G A A G G G G A A A A C C G G G A G G G G G A A C A A A A A A A A G G G G A A A G A G G G G A G A A A C A C A G A G A G G A A A A G A C G A A A G A G G G G A C A G A G G A G C C A A A A C C A A C A G G A A G A A A A C A C A A G G G G A C A C A G G A A G A A A C A G G G A A G G A G C C A A C A A A G G A A A A A C A G A A G A A A G A A A A C G A G A A A A G G G A A G A G A A G G A C A G A A G G A A A G A A G A G A A A A A A A A A A A G G G G A C A A A A A G A A A G A G A A G G A A G G A A G A G G A A A A A G A G G C A A G G G A A G G G G C C A A A A G G A G C C G A A A G G G A G G A A G A A G G A A T A G C A G G A G A G G A A G A G G G A A G G A C G A G A A G G A G A G A G G G G A A G G A G G A A G A G T A A C A C A A A G A C A G G G A A A A A A G G C C A A A A A A A A G G A G G A C A A G G A A G G A A C G G A C G G G G A G G A A A G A G G G G G G G G A C A A G A G A A G G A G G G A G G A G A A A G G A A G A C A G G G A G A A A G A C A A C C C A G G A A G G A G A C A A A C A A G G A G A A A A G G G G G A G A C A G A A A A A G A A A A G G G G G G G A A G G G G G G A G A A A A G A G G G A G A A C A A A G G G A G A G G G G G G G A A A A A A A G G A A C A C A A G A A A A G G A A G A C G G A G G A A G A G A A G G G G A C G A G G G A G A A A A G A A A G G A G G G G G A G G A A C C G G G G G A G A A A A G G G A A A G C C A A G G G A A A A A A G A A A A G G G G A G G A G G G A A T A G G G C C G G C C G A A G A G A G A G G A G A A A A G A A G G A G G G G A G A C A A G A G A A A A G G A G C C G A A G G A A C C A C A A G A G G A G A A G A G A C G G G A A A A A G G A G T A G G G A A G A G A A C C C C A G G G G G A A G G A A G G A A G A A G G G A A A A A A C A G G A G A G A A G A G G A G C C G G A G A G A A A A A A A A G G A A G G G G C C G G A A C A G A G A A A G G G A G G G A A G A G A G A A G A C C G G G G G G G G A G A A G G G G A G A A A G A G A C A A G A A A G G G A A A A C G G A A A G A A C A G A A A G A G G A A G A A A G G A A G G A A G G A G A C G G A A G G G A G A G A G G A G G A G A A A G A C A G G A A G A C A A C G G A G G A G A C A G A G G G A G A G A G A G A G A A G A G G G A A G G G G G G C A A A G G A A G G G G G G A A G G G G A G G A A G G G A A T A C C A G C A A G G A A A C C G G A G A C C C A C A A C A A A G A G A G A G G A G G G G G C C A A G G G G G A A G G G A G A C A G G A G G A G G G A A G G G G C A A G A A G G A A G G C A G G C C A A A A G G G A G G A G A A A A A A A A A A G G G G A A C A A G G A G A A G A G G G C C A A G G G G A G A C A G A G G A C C C A G G A G G A A A G A A G A G A G G A G A C A G A G A A C G A G A G A A G A G G A G A A G G A C A G A G A G A G G G G A G A A A A G G G G G A A G G A A C A A G A A C C C A C A G A G A A G A G G A G G A A G G G A G A A C A A A A A A G A G G A G A A G G A A G A G A G A G A G A G A G G G G A C C G G G G G A A G C C G G A A G G A A A G A A A A G G G G C C A A G G A G G G A C G A G G G G A A A A A A G G G G G A A C G G A G A A A A A A A A A A G G A A G G G A A G G A A G G A A G G G C C A G G A A A G G A A A A A A C C A A G A A G G A A A C C A A A A A A C A G G G G A A G G G A A G G A A G G G A G G A G A G A G G C A G A A A G A A A A G A C G G G G G G G A A A A G G A G G A A A G A A A G A A A A G G A A G G A A G G G G A A G A C G A A A C G A G G C C G A A C C A A G G G A A A G G G A A G G G G C A G A A G G G C C A C A G A G G A C A A A A G A C C A C A A C A G A C G A A G A G A G G G G A G G G G A G G G G A G A G A G A A G G A A A A G G A A G A A A A G G A G A A G A A G A G G A G A G A A C G A G A G A A G G A A G C A A G A G G A A C G G A G A A A G A G A G G G A C C C G A G A G G A C A G G A A G G A G G C C G G C C C C G G A A A A A A G G A A G G A A C C G G A A A A C C A A C C G G A A G G A A G G A A G G G G A A A A G G A A A A G G G G A A G G G G G G A A A A G G A A A A G G G G G G G G G G G G G G C C A A A A G G A A A A A A A A A A G G G G G G C C A A A A G G A G G A G A G A G G G G A G G G A C G G G G A G G G A A G G A A A A G A G G G G G G G A G G G A G A A A G A A A G A A A G G G G G G G G G A C C G G C C A A G A G G G G A C A A A A A A G A C C G A A G A A A A C C A C A A A G A G C C A G G G A A A A G A A A A G A G C C C A G A A G A A A A A C C C A G A A A A G G A A A A C A G A A G A G G A A G G G C A A G G G A A G G C C G A G A G G G A G G A A C A A A A G C C A A A G A A A G G A A G A C A G G A G G A A A A A G G G G G G G A A A A G G G G C C G G C C G G A A G G A G G A G G A A G A A G A G A A A G G G A C A A G G A A A A G G G G A C C A A G G G G A G A C C A G C C A G A G G A A A A G A C A G A G G G G G A G G G G A G A A A A G G A A A C C G A G G A G G A A G C A A A A A G G A A A G A A G G A G A C G G G A C C A G G G A G A G A G A A A A C C C C A A G A A A A A A A A A G A A G A A A A G G G G G A C A G A A G A C A G G G G A G G G G C C G G A A C C G A A G A C G A G A A G A G A G G A A G G G G A A A C C A A A A G G A A G G G A G G A A G A A A A A A G G A A C A G G A A G A C A A A G A G C C A G A G A A C C C A A A A A A C G A G G A G G G G G A G A G A G A G A A A C G A G A G A G G G G A A A A A G G G C C C A C C C C A G G A G G A G A G C C C A A G C C G G C A A G A A G A A A G G A G G A G G A G C A C A G G A G A A A G A G G G A A G A G G A G A G G G A G A A A G A A A A A A A G G A G A A G A G A A A G A G A G G A G A G A G A C C A A G G G G A A A A A A A A C C A A G G G G A A G A G A A G A G A G G G A A A A A A A A A A A A C C A G A A A G A G A A G G A A G G C A C A A G G A A A A G G A G G G G G G A G G A A A G G G A A A G A A G G G G A G A A A G A C A A G A G C C G G C C A A G G G A A A G A A G G A A G A A G A G G G A A G G A G A G G A A A G A C A A A A G A G A G A G G A G A A G A C C A A T A A G A A G A A G G G A A A C G G C C G G G G G G C A C C C C C A C C G G A A C A A G G G G A A G A G A G A A A A A G A G C C G G C C A A A A A A C C G G G A G G A A G A A C A G A G C A G G A G G G G A A G A A A G G A A G G A G A G A G G A C G A G A G G A A G G A A A G G G A A A A A A G G A A G A G A G G A G C C A A A A G G A A A A A G G G A C A G G A G A A G C A A A G A G A A C G A A G G A G A G G G G G A G A C A C A G A A G G A G A A A A A A A A A A A A A G A A G G G A A A A C C C C G G C A A G G A A G A C G A A G A A A A G G A G G G A A G A A A G A A G A G C C A C A G G G C C G G G G G G A G G G A G G A C A A A C A C C G A G G G G G G A A G G G G G G A A G G A A A A A A G G A G C A C A G A A G G G G A G A G A G G A A G A A G A G G G A G A A A A G G G G G G A A A A G G G G A A G G G A G A A G A G G A A A A G A G A G G G G G G G G G A A A G G A A A A G G A G A G G G G G G A A G G C C A A G G C A G G A A C A A G A A G A G A A G G A A A G A G A A G A A G A A A G G C A G A A G G A A C G A G A A A G A G A A C G A A C C A A G A C G A G A G A A G G A C A G A G A A G G G A A A A A C A A A A A G G G A G G G G A A G A A A C G A A A A A A G G A G A C C A A G G G G G A G A C G G A A G A A G G G A G A G A A C A A G G A A G A C A A G G A A A G A G G G A C C A A G G A A G G A G G A G A C C G A A A A G G G A G G G G A A G C A A G A A A A G G A A C C A G A G G A G G G G G G A A A A G G A A A G A A G A A G A G C A A G A G A G G G G G A A C A C A A C C A A A A G G G A A C A A G G A A G G A A A A A G G G A A G G A A A A G C C C A G A A G A G G A A A A G A G G A G A G G C A A A G G A A G G A A A A A A A G A A A A A A A A A C A G A C G A A G G A G A G G C C G A A A A G G G A G A A G G G G A A G G G A C C C C A A G G G G A A A G G G A A G G A G A G A A A A G G A A G A C A G A G A G A A C A G G G G A A C A G A G G G A G A G A A C A C A A C C A G A G A G A A G A G A G A G A G A C C A A A A A A A A A A A A A G G A A G G G A G A A G A G A G A G G G A A C C G A A A A G G G G G A A A A A A G G G G A G G A G G G G C A A A A A A A G G A A A A A A A G A C A A C C A G A G G G C C G G G A C C A A G G A A A A G G G G G G A A A A C C G G A G G G A A A A G G G G G G G G G G G G A A A A G G A A A A A A A A G A C A C A A G A A A A G G T A G G C C G G A A G G A G A A A A G A A G G A A G G A G A A C A G G G A G G A G A G A A G A G G G G A G G G G A A A A G G G G G G G G G G G G G G G G A G A A A G C A G A G A G A G A A C G A A G A A G G G G G G A A G G G G A A G A G A A G A G G A G A A A A G A A A G A A G A G A A C G A C A G A G G G A G A A G G G A G G G G G G A A G C A G G C C A A C C G G C A A C A A A G A G A G A G G A A G A C C A G A G A G A A G A G C C G A G G A C C C G A A G A G A G A G A G A G A G G A G G G A G A A A A A C A G A G A G G G A C A G A G A G A A C G A G G C C A A A G G G A G G A A A G A C C G A A A G G A A G G G G C C G A G G A A G A G G A G G G G G C A G A G A G G G A A G A G G A A A G G G A G G G A G A A C A A C C A G A A C C G A G G A A A A A A C C A A A A G A A G A A A C A A G A G G A A A A A G G G G G G A G G A A A A A A G G C C C C G G A A A G C A C C G G A A C C G G A A A G G A G G A A G G C C G G A A A A G A A A G G A G G G G A G A A A G G A A G A A G G A G A A C G A A A G A G G A G G A A G A C G A G G A A G G G G A A G G G G A A A C G G G A A A G A G G G A G A C C C C C C A G A A C C A G A A C A G G A A G G C A A A G G G G A A G A G G A A G A A G A C G A G A G G G A G A A C G A G A G G A G A A G A G G A G A G A G G A A G A C A G G A G A A A G A G A A A A G A G G G A A G G A C A C G A A A G G A G G G C C A A A A G G A A G G A A G G A G G G A A A G A G A G G A G G A G A G C A G G G A A A A G C C G G G G A G A A A A G G G G A A A A A G A C G A A G A G A A A G G G A G G A G G G G G A G G A A A A A C G A A A C A A A C A A C C A G G A G A G A A G G G G A A A A G G C C G G C C A A G A A G G G A G A A C C A A G A G A A C A A A G G G A A C A C C A G C C A A A G C A A A G G A A G G G G A G A G C C G G A G G G G G A A A A A A G A A G A A G G C A A C A G G A G A C C A A A A A A A A G G G A A A G A A G G G G A G G G A A A A A C C G G G A G G C C G G A A A A A A A G A G A G G A G A G A G A G A A A A A G G A G G A G G G A A A G A G G A A G G G G A A G A G G G A G A T T A A A A G A A A G G C C G G G G A A G G A A G A A G C C A A A G A G C A G A A A G G A A G G G G G G G G G A G G A G C A C A A A A A A A G G G G G G A A A G G G C A A G G G A A A C A A G A G A C A G G G G A A A A A C G G C C A G G G A A C C A A C C A A G A G G G G A G A A A A A A G A G G G G G G A A G G A A A G G G G A A A C C G G C A A G G G G G C A G A A A A G G G A G A C A G A C G G G G G G A A A A A G G G C C G G A A G G A G A A A A A G A C G A G G A A C A A G A A G G A A A G A A A G A G G G G A A A G A G G A G C A A A A A A A G G A A G A A G A G C C A A C C A A A A A A G G G A A A G G A A G G G G G G G C A A A G A G G G C C G G G G A A G G A A G A A C C C G G G A A A A G A A G C A A A G A C A G A C A G C A A G A G A C A A A A A A A A G G G A A G G G C A A A A A G G A G A G G G G G G A A A A C G G G G A G G A A A G A C C G A G A G A C A A G C A A G A G G A A G A G G A A C A C C A A A A G A A G A A A A A A A A A A A C A A G A G A G G G G G A A A A A A G G G G A A A A A A A A G G A G A G A A G A G A A G G A C A A G A G G G G G C A A A A A G A A A C C G G G A C C A A G A A G G A A G G A G A G A A G G G A A A G A A A A A A C C G A G A A C G C G C C A C A G A C A A G G A A A G G C C C C A A G G G G G G A A G G G G A G G A A G G A G A A G G A C A A G A A A G G G A G A G G G A G G G A C A G A G A C A G A A A G A G A G A A G A A G C G A G G A G A G A A G C A A G A G A A A A G G A A A A G G A G G G A G G A A G A A C C G A A G C C A G G A G G G G A A A A A A A A C C G A G A A G G A G G A A G A G G A C G A G A G A G A A C C C A A G G C C G A A A G A A C A G G G A G A C G A C A A G A G A G G A C A A G A C G G A A A C G A G A A G C A A A G A A A C A G A G A G A A G A A A A C A A G A C A A G A A G A A A A C A G G G G G A C A A C G A A G G A A A A A A A G A A A G G C A G A G A A C G A G A G G A G A G C A G A A G A C G G G A C C A A G A A G A A G G A A T T G G A A A A G G A A G G G G A A A A A A G G A G G A G A C C A A A A C C A A C C A A G G G G G G G A A G G A G G A G A G A C G G A A A A A A A A C C A A G G G G A A A A C C G G A A A A A A G G A A A A C C A A A A G A A G G G A G A G G A G A G A A G A G G A C A G G G G A A G G A A A G A G G G A A G G G G G A A C A G G G A A G G G G A A G A G A A A C A G G G A A G C C A A C C A A G A G A A G A G C A A G A A A A A A A A G A G A G A G A G G A A A A A A G A A G G G C A A G A G A A A G A G A G G A A A G A G G A A C C A A G G C C A A G A C A A A A A G G A A A A A G G A A A A A C C A A A A A A A A A A A C G G A G G G A G G G A A A A A C G G A A A A G G G G A G G A A A A G C C G A A A A G G A A A G A C A A G G A A C G G G G G A A G A C A A A G G G A A G A A A A A G A A A G A A G G A G G G A C C A G A G G G G A A A G G A A G G A A C C G G A A G G G G C A A A A C G A A G G G C C C C A C G A A G G A G A C A A G G A A A G G G G A A G A A A G G G G G G A A A G G A A A C A G G A A 0 0 G G A C A G A G A A A A A G A G A G A G G G A A G A A C A C A G A G A G A A G G G G A A G A G G C A C C G A A G A G A G A A A A G G G G G G A A A A G G A A A A A C G G A C G G A A A A G A G G G A A A A A A A A A C C A A G G G G A A A G G A C A G A G G A G G A C C G A G A G A C C C C G G A A G G G A C A A A G A A G G A A A A G A G A A A A G A A G A G A G G G G A A A G G C C A A G G G A G G G G G A A G G A A G A G C G A G A G A A G G G G G G G G G G A G G A A C G A G A A C A G A G A G G A G A A A A G A G G G A A G G G G G G G A A G A A A C G A A C G A A A G G G A A A G A G G G A C C G G C C G G A A A G G G A G A G G G A G A C A G A C A A G G A A A A G G G A A C A A G A A A A G C A A G G A C C G G G G A G G A C C G G G A G A C A G A A A C C A G G A G A A G G G A G T T A G A G C C G A C A G G G A G A G G A C A A G G G G A A A G A G G A A A A A G G A G A G G G C A G A A A A A C A C C A A A A A A G G G G A A A A A A A A A G A G G A G A A G G A A G C A G G G G A A A A G G G G A A G G A A G G A G A C G G A C A A A A G G C C A A A A A A A A A A A A G G A A A A A A G G G G C C G G A A G G G G A A A A G A A A A A A A C C G G C C A A G G A G A G A A A G A G A A A A A A G G G G A G A G G A G G A G A A A A G G A A A G C C A G G A A G G A G G A C A G G A A G A A A G G A A G A G C A A G G G A G G A C C G G G A C G C A G A A T C A A G G G A A A G A G G G A G A C A G G A A A G A A G A A A G G G G G A A A A A A A A A A A G A G A G A G G G C A A A G A G G A A G G G G A A G C G G A G G A A G A C C A C C A A A G A A A A G G A A G G G G G A G G G G G G C C G G A G G A A G A G A C A G G A A G G A G A A A G G G A G G G G G A G A G G A A C A A A A A G A A A G G A C A A A A G G A G A A A C G A A A A A A A G G A A G G A A G G G G G A A A A G G G A G C A A A A C A A G G G G C A A G A C A A A G G A A G A G G A G A A A G G G G A G G A G C A G G G A G A A C A G G A G A C G G C C A A C C A A A A G G G G A A C C A G A A G G A A G A G G A A A G G G C A G A A G A G A G A C A C A G G A A G A G A C G A G A A G G G A A G G G G A A G G A A G G A A A A A A G G A A A A C C C C G A A G A A A A A A A G A G A A G A A G G G C A A A A A G G A A G A G A A C A C A A G A C A A G A C G G G A G A A G A C G A G A A A A G C C G A A A G G G G A G C C G G A A G A G A G A A A G A A G G A G G A G G G C C A G G A A A G G A G G A A G G A G G A A G A G G G A A A G A A G A A G G A C G G A A A G A G C C G A C A G A A G G G A G A A A C G A A G G G A A C C A G G A A G A G A C G A A G A G G G A C G G A G G A A G A G A C G G G G C A G A G G G G A G G A G A A A G A A A G A G G A A A G C C G A A A A G A A A A A G A G A G G A A G A A G A A A G A G A A C A C G G G G G G G G C C A A A A G G A A A A A A A G A G G G G G A A C A A C A C G A G G A G A G G A A A G G A A G G A A A G C C G A C A A A G G A G G A A A A A A A A A G G C C G G G G A A A A G G A A A A A A A A A A A A G A A G G A G A G A 0 0 G A G A A G G G A A A C C C A A A A A C G A A G A A A A C A A C G A A C A G A G G A G A C A G A A G A G A G A C A G A G A G T A G A A G A G G A C A A G G G A G A G A G C A A A G A A G G A A A G A G G C C G G G A G A A G G A A G A C G A A A A A A C A G A C G A A G A G A G G G A G C A A G A A C A G A G A G A A A G A A A C A A G A C G A A A G A G A G G A C G G G G A A A G A G A A A G G A G A A G A G A C G G G G G A A A C C A G A G G G A G A A G A A G G A A G G G C C G G G G A A A A A G A A C A A C A G A G G G G G A C G A G A G A A G A A G A A G A A G G C A C C G A A C A G G G C A A G A G A G A A G G G A G G A A A C G G G A A G G A G A A A A A G G G A A G A A A G A G A G G G A G A A C A A G A G C A G A C A A G A G G A A C G A A G A G G G A A G G A G G G A G G G G A C C C C G G G G G A A A A G G G G G G A A A C A G A A A G G G G G A G G A G A G G A A G A A G G A G C A A A G G G G G A A C C A A G A G C C A G G A G G A C A G A A A G A A G G G A A A C A A G A C A A C A A G A G A A A A A A A A G G A A C C G G G G A A G G G G G G G G G G C A A G A A G G C C A A A A A G C A A G A A A G G A G G A G G G A G A A A C G A A C G A A A A G G G G A A G A G A G G A A G G G C A G G G A A C A A G A A A A C G G G G A G A G G G G A G G G G A A A C A A A G C A A A C A A A A G A G G A G A A G A A A G A G A A G G A A A A A A A A G G G G C C A G A A A G C C G A A C A A A C A A A G A A A G A C A A C C A G C A A A G A A A C A G G A A G A A A G G A A G A G G G A G G A G A G A A A C G G C A C C A G A A A C G G G G G G G G G G G G A A G G A A G G A A G G A A G G A A A A G G A G G G G G G A A A G G G A C C A A G A G G A A G G C A G G T T A G A G A A G A C A A A A A G G A A A A A A A A A A A A A A A A A A A A G G A A C C A A A A A G A C A G G A G A G G A G A A G G A A A A A A A G A G C C G G A G A A A A G G A G A G T T G G A A A C A A A G A A G A G A A A G A A A G G A A A C G A G G C C A A A A A A G G A A G G A A C C G G A A G G A A A A A A A G C A G A A C A A A A A A A G G G A A C C G G A A A A A G G A A A A A C A C A G G T T A G A G G G G G G G G G A A C C A A G G C C G G A A C C A A A A C C A A C C A A G G C C A A G G G G G G G G A A G G G G G G A A A A G G G G G G G G A A G G A G G A A A A G A G A A G A A G G A G G C C G G A A G G A A G G A G A G G A G G A A A G G G G A A A A G G A A A C A G G G A A A A G G G A A G G A G A A C C A A A A G A C C C C A A G G C C C C C A A G G A A A A C G A A G A A C C G G G G G G G G G A G G G G A A C C G G A G A G G G A G C A A A G A A G A G A G A G G A A A C C G G A G A G G A G A G G A A C C G G G G G A G A A G A C G A G A A A A A A G G G G G G G A A G G A A G G C C C C C A C C G A A A G G C C G A G G G A A G A G A G A A G A G A A A C A G G A A G G C C G A G G A A G G A A A C A G A A A G A A A A A A C C C C G G G G A A A A A A A A A G C A G G A G G A A G G G G G G G A A C C G G A A A A C C A A G G A A G G A A A G A G G A G A A C A G A G A G G G G A G A A G A G A C A A G A A G A A A A G G A A G A A G A G A G A G G A A C G A G A A G A G A A A G G G G G C C A A A A A A A G C A A G G A A G A G A A G A G G G G A G G G A G G G A A A G G A C C C C A G A G G A G A A G A A G G G G A G A A C A C A C A A G G G C G A A A A G G A A G G G G G G A A G G A A G G A A G G A A G G G A A G A G A G G G A G A C A A A C A G G G G G G G G G A G G A G A A A A C G G G A A A A G A G A A G G G G A A C C A G C C A G A C A A A G A A A A G G A G C A G G G A C A A G A G A G G A A A G G A A A A A A A G C C G G A A A A A A C C G G G G G G A A G G A A G G A A G G A A G G G G A A A A A A A A A A G G A A A A A A A A G G A A A A G G A A A A A A A A G G A A G G G G C C G G G G A A A A G G A A A A G G A A A A G G G G G G G G G G C C A A G G A A A A A A C C G G A A G G A A A A C C G G A A A A G G A A G G G G C C A A A A G G A A G G G G G G C C A A A A G G G G G G A A C C G G G G A A A A G G A A A A G G G G A A G G G G A A A A G G A A G G A A A A G G C C A A G G A A A A A A A A A A G G A A G G A A G G A A G G G G A A C C A A G G C C A A A A G G G G G G G G A A G G G G A A A A G G G G A A A A A A A A A A G G A A G G G G A A G G A A A A G G G G A A G G C C G G A A G G A A G G A A A A G G A A A A A A G G A A A A G G C C G G G G A A G G G G G G C C G G A A A A A A A A G G C C G G C C A A G G A A A A G G G G A A G G A A A A C C G G G G C C G G G G G G G G C C C C A A A A A A A A A A A A A A G G A A A A G G A A G G A A C C A A G G G G A A A A A A A A A A A A G G G G G G A A A A C C A A G G G G G G G G A A A A G G G G C C A A A A A A A A A A A A G G G G A A G G C C A A C C A A C C A A G G A A G G A A A A A A A G A A G G A A A A A G A A G A G G G G G A G G G G G A A G G G G A C C G A C C A C G G A C A C A G C C A A G G G G A G A A A G G G A A A A A G G G G A G G G G G A G A A G G G A G A G C C A G A G G A A C G G A A A A G A G A A G A C A G A G A G G A G A A G A A A A A A G A G A A A A A A A G G G G A A A A G G A A A A G G A G A A A A C A A G A C A C A G G A A C A A G A A A A G G G G G G G G A G G G A G G G G G G A A G A A G C C G G G G G G G G G A G A A C C A A G A A G G G A G G A A G G A G A A A G G G A A G G G G A G C A A A C C G G G G A A A A G G C C A A G G A A A A A A G G A G A G G A A G A G G A A G G A A A G A G G A A A C A A A A A A G G A A G G A G G A G G G A G A G A A G C C G G G G C A A G G G G G G A A G G A A C G A A C A A A A A A C C A C G G C G C A G A C A A C G A A G G G A A A G A A C A A A G G G A A G C C G G G A C C A G G A G G G G A G A C G G C A G G A A C C G A A G G G G G A G G A A G A A G G A G G A A G G A G G A A C C A A G A A A A G A A G G G G A G A G C A A G G A G A A A G G A A A A A A G A G G C C G A C C G G C C A A A G A G G A A G G A A A A G A A C G A G A A A C G A A A G G G A A G A G C C G G G A G G A A A G G A A A A A G G G G G G A G G A C A A A G A G G G A G A A G A G A A G G A A G G G G G G A A G G A A A G A G A C G G A A C C A A A A A G A G G A G A G A A G A G A G A A C C A A A A A A G G A A A A A A C C G A G A G G A A A A A A G G A A A A G A A A A A C C A A G G A A A A A A A A A C A A A G A G G A A G C A G A A G G G A G G G G A A G C A G A G G A G A G A G G G A A G G A A A A A G A G A G A G A A A G A A G A A A A G A A G G G G A G G G A G A A A C A G G A G A A A A A A C A A A G A G A A C C A G A A G G A A A G A A A G G G A C G G G G A A G A G A C A G A A A A A A G A A G A G A A A G A G A A G A A A A A A A G G A G A A G C C G G A A G G A A C C G G A A G A A G G G A A C C C C A A A A A A A G G C G A A A A C A G A G G A G A G A G A G A A C A A A A A A A G A A A C A G G G A A A G A A A A A A A A G A G G G G G G A A G G A A G G G G A G G G G G G G A A A A A A A A A A A G G A G A G G C C G G A A A A A A G G A A A A A G A G G A A G G A G A G G A A G G A G A A A G A G C C G A A G G A A G G G G A A C G G G A A G A G A G G A C A G G G G C A G G G A A A A A G G A G G G G A C C G G C A A G A A A A A G A A G A G G C C A G A G A G A A A G A G G G G G G A A G A A G A A A A C G A G G A C A G G G G A A G C C A A G A G A A G A A G A A A G G G G G G A A G G C C A G G G A G A C G A G G A C A A C C G A A G A G G A A G G A G G A G A G A C A G G A G A A A C A A A A G G G G A A G A G G G G A G G A A A G A G A G G A A G A G A G A A A G A G A G A G G A A G G A A G G A G G A G G G A G A G G A G G A A A A G A G A A G G G A G A C C C G A A G A G C A A G A G G A C A G A A C G A A C A C G G C A G A A A A A A A C C A A G G G A A G A G G A A G C C G G A A A A A A G G A G A G A G G A A A C A G G A A G G A A G G A A A A A A A A A A G G A G A C A A A A G G A A A G A A A C A G A A G A A G A A A G G G G G G G A A G A G A A G G G A A G G A A A A A A G G A A C C G G G G A A G G G G A A G G A C C A G A C A A A C A G A G A G A A G A G A G G A A G A C G A C A G A A A G A A C C C A A G G A G A A G G C C A A A A G A A G G G C A C A A G G G G A A A A A C C A A A A A A A A G G G G G G G G A C G G A A C A A C A A G G G A A C G G G G A A G G A A A A A A A A G G A A G G G G A A G G A A A A A A A A A A G G A A A A A A A A A A A A G G A A G G A A A A G G A A A A G G A A A G C A A T G G C C A A G G A A A A A A G G G A A G G A C A A G C C A A A A G A G A A A A C G A G G G A A C A G G A C A A G G G G A G G G G A G G A C C G A G G A G A G G A G A G G A A G G G A G A A A A A G A A C A A A A C A G A G A G G A G A A A A A G A G G G G A A A G A A G A C G A A G G A A A G A A A G G G G C C G A A G A A A A G G A G A A A A A A G G A A C G G A G A A A G G A G A G G A G G G G A A A G A G A G G G G G G A G A G G G G G G A A A A G G G G A A A A A A C C G A A A G G G G G G A A G G G A G A A A A A A A A G A G A A A G A A G G A G A G A C A G G G A G G G G A A G A A A G G A G A G A C A G A C A G G A G A G A G A G A A A C G G A G G A G G G A A G G G C A G A A G A G A G G A G G G G G G A G G A A G A G A G A G G A G A A A A G A G G G A G A C G A A G A G A G G G A A C A A C G A A G A G G G A A G A G A G A G A A A G G A A A C A G A A A A A A A A A C A G A G A G G A A G A C G A G G A A G G G G A A A A A A A A A A A A G G G G A C G G A G A C A G A A A A A A C A G G A A A G G G G G A G C A G G A A A A A A G A G A G A G A C A G A G A G A G G G G G G C C A A C C A A G G G G A A G G A A G A A A G G A A G A G A A G G A A G G A A G A G G A A G A G G A A G G A C A A G G G G A G G G A A G G A A G G A A A A G A G G A G A A G G G G G A A A A G G G G G G G A A G G A A C A G G C C A G A A G G G A A G A G A G G G A C C A A G G G G A G C A G A A C A G A A G G G A A C G G A A C A A G A G A G G A G G G A G A G G A G C A G A C A A G G A A G A G G G G G G G G G G G A A G G A A A A A A A A A A G G A A A G C A A A A A G A G A G A C C A G A A A G A G G G G G A G A A A G A G A G G G A A A G G A G G G A A A A C G G G G A A A A G G A A G G G G G G A A G G A A A A A A G A A G G G A G G G A A A G G G G G A G G A G A A G G A A G A G A G G A A A G G G G G G A A G G A G A A A A A G A A G A A A G G G G A A A A A G A A G G G G G G A A G G A A G G G G A A A A G G A A A A G G G G A A A A G G G G G G G G A A G G A A A C G G A A G G G G A A A A G A A G A A C C G A G G G G A A G G G G G G G G A A G G A A A A A A A G A G A A A A A A A A G G G G A A C C G G G A A G G A A A G G A A C A A G A C G A C A C A A A A A G G A G C C G G G G C C A A A A A A G G G A G G A G A C C C C A A G A A G A A A A C A A A C A A G G A G G A G G A A G G G A G A A G G A A G G A A A A A A G G G G C A G A A T T G G C C A G A A C C C A A G A A A G G G A A G G G G A G G G A G G G G G G G A A G G C C G A G A A G G A A G C C G A G A G A C A G G G A A G G G G A C C A G G A A A G A A C A G G G A A A A A C G G G A A A A G A G A G C C G A G A G A C A G A A C C A A G G A G A G G G G G G G A G G G A G A A G G A A A A G G A A C A G A A A G G G G G C C G G C C G G A A G G A A A A G G C C G G A C A G A A G G A A G G A A A A A A G G A G G A A G G G C C A G A A A A C A A G G A A G G G A G A A A G G G A A A A A A A A G G G G A G A A C C G A A A C C C A G G A A A A C C G G G G A A A A A G A A G G G G G G G G A A C C A G G A C C G A C A G A A G A G G G A G G A A A C A A A A A A A G G G A A A A A G G A A A A G G A A A A G G C C G A A A G G A G A G G G A G A A C C A A G A A A G G A G A G A C G G A G G A G G C A G G G A G A A G A C G A G G A A A G G A A G A A G G G A G A A A C A A G A C A A G G A A C A A G A G C G A G G A G A G C G G G G A A G G G G G G G G C C A C A A A A A G G G A A A A G G A C A C C A G G A G G A G A C C G G G A G A G A A G A A A A A G A G C C G G C A A G G G C C G G C C G A A A G A G G G A G G A G A A C C A G A G G A A A G G A A A A A C A A G G A A G A G G G A A A A A G G C C A A C A A G G A A G A G C A A G G A A G G A A G A G C A G G G G A A A A C A G G G G G A G A A T A G G A A G A A A A A A G G A A A G A G G G A A A A A C G G A A A A G G A A G G A A G G G G G G A G G G A A G A G A A G G G G G G G G A A A A A G A G G A G G A G G G A A C G A G A G A A G A G A G G A G A A A G G A A G G G A C C A G G A A A G G G A G G G G G G G A C C G G A A A G A A G A A A A A A A A C G A A G A G A C G G C C G G A A A A G G G A A A C A A G A C A G G G G A G G A G A G G A A G C A A G C A A A G G G G A A G G A A G G C A A C G A A G G G A A A G C C G A A A G G G A G G A A G A A G G G A G G A G G C C G A A A G A A G G A A G C C G G G G A G G G A G A G G G A A A A A G G G G G G G A G G G A C A A A A C C C A G G A G A C A G A G A C G A A G A C A G G G A A A G A G A G A C A C A G A G A G T A A A A G G A A A G G G A A A G G G G A G A G G G A A G G C C G G G G C C C C G A C A G A G A A A G A C C G A C A A G A C A C G A C C A A A A G G C C G G G G A A C A A A A A G A A A C C A A A A A A A A G G A A G G G C A A G A G G G G A C A G A A A A A A A A G G G A G G G G A A A A A G A A G G G G C C A A G G A A G A G A G A A A A A G A G A G A G G C C A A A A G G G G A A A G A A A A G G C C A A G G A G G A A C A A C C G A G A C A G A G A A G A A A G G A G A G G G A G A A A G G A A G A G G A G A G A A C C A G A G G A G A G C C A A G A G A A G G A G G G G G A A C C G G C A G A G A A A G G C C G G C C C C G G A A G G G G C C A A A A G G A A G G G G G G G G A A C C A A G G A A A A G G C C G G A A G A G A A G G G A A G G G G A A A A A A A A G G C C A A A G A A G G A A A A G G G G G G G G A A G G A A G G A A G G A A A A A A G G G G A A G G A G G A A A A A A G G A A A C C G G A A A A G A A G G A A G A G G G A A G G A A G G A G G G A G G G A G C C G A A C G G A G A G A G A A G A G G A A A A G A A G G A A A G A C A A A A A G A G A G G G G A G G A G G C A A G A C A A A G C A G G G G G G A G A A A G G G A A A C G A C C G A G A G G A A A G G G G G A G G A G G A A G G A A G G A A G G A A A A A C A G A A G G G G A A A A G G G G G G G G A A G A G G A A A G A A G A A C G A G G C C A A A A A G G G A G A G G A G G G A A A C G A A A A A G A A G G A G C A G G C C A C G A G A G A G G A A G G G G A A A G A A G G G G G G G G A A G A A C C A A G A C A A A C G A G A A A A A G G A G A G G A A G A G A A A A A G A A A G A A A G G G A G G G A G A G A A A G G A G G G G A C G G C C A A A A G G G A G G A A G G G G C A A A A A A A A A A A A A A A A A A A G G G A C A G A G A G A A A G A C C C A A A A A A C G A A A A G G A G G G G G A G G A G A G C C G G G G A A G A A G A G T T G A G G A G A A A A A A C C A G G A A C A A G A A A G G G G G G C C G G A A G G A A A A C C G G G G A A A A G G G G A A A A G G A A A A A A A A A A C C A A G G A A A A A A A A G G G G C C G G G G A A G G A A A A A A G G G G A A G G A A G G G G G G G G G G G G A A G G G G G G A A G G A A A A A A A A G G C C A A C C A A C C G G G G A A A A G G C C A A C C A A A A A A G G C C G G G G A A A A C C A A G G G G C C G G G G C C A A G G G G G G A A A A A A G G C C G G G G A A C C A A A A G G A A A A A A A A C C G G A A G G G G G G A A G G G G G G A A G G G G G G C C C C G G A A G G G G G G G G C C A A A A G G C C A A G G C C G G G G A A G G A A G G G G G G A A A A A A A A A A A A G G A A G G G G A A A A A A G G G G A A A A A A G G A A G G G G A A A A G G G G A A G G G G C C A A A A A A G G A A A A A A G G A A C C A A G G G G A A A A G G G G A A A A A A G G A A A A A A A A A A G G G G G G G G A A G G G G G G A A G G G G A A G G A A G G G G G G A A A A A A G G A A A A G G A A G G G G C C A A A A G G G G G G G G A A G G A A C C A A G G G G A A A A A A A A A A C C A A A A A A C C G G A A G G A A A A G G G G G G G G A A G G C C A A A A C C A A A A G G A G A G A G C A A C A C C C A C A A G G G G C A A G G A A C G A A G A A A A A G A A A A A A G A G A G A G G G A C A G G A A G G A A A A A A A A G A G A A C G A G A A G A G G A A A G G G G G G A G A C A A A G A G A A A A A A G A G A A A A G C A A G G G C A G A G G G A G G G A A A A G A C A T A G C G G G A A G G A A A A A A A G G A G A C A G A C A G G C C G A G A A G G G G A G A A A A A G A C A A A C C G A A A A A G G G G G G A C A A A A A A G G G A G A A A A G A G G A A A G G A A G G A A G G G A G A C A A G G A G A A A A A A A G A A G G A G A G G A G C C A G A A T T G G G A G A G A G G G A G G A A A A A G A C A G G G G A A G G G A G G A C C A C A G A A A G C C G A G G G G G G A A G A A G A A G G G A A G G A G G A A G G A A A A A A C A A A C C A A A G G A A A A A A G A A G A A G G A C C C C G G A G A G A G G A A G A G C C G G A G A A A G A G A G G A A A G G A G A G A G G G G G A G A G A A G G A A A A G G A G A A G A G G A G A G C A A A G G A C A A C A G A A G A A A A G G A A A A A G A A A C G A G G G A A A A G A A G A G G G A A G G A G G A A A G G A A A G A A G G A A G G A G A A C A A G G G A G G A C A G G G A C G G A A A G A A G G C C G G A A G A A A C C G A A A A G G A G G G G G G C A G G A A G G G A G A A G C A A G C G A G G A G A A G G G A G C C G G A A G G A A A A G G G G A A A A A A G G C C G G A A G G G G A A A A G G A A G G G G A A A A G G A A G G A A A A G G G G G G G G A A A A A A A A C C G G C C C C G G C C A A G G G G A A A A A A C C G G A A G G G G C C A A A A A A G G A A G G A A A A A A G G A A C C C C G G G G G G A A A A A A G G A A 0 0 G G A A G G A A G G G G A A C C G G G G G G G G G G A A A A A A G G G G A A A A G G A A A A G G A A A A A A G G G G A A A A G G G G A A G G G G G G A A A A A A A A A A A A C C A A A A A A A A A A A A A A A A G G C C C C A A A A G G A A A A G G A A A A A A A A G G G G A A A A G G A A G G G G A A G G G G A A A A G G A A G G G G G G A A G G A A G G A A G G C C G G G G G G G G A A G G G G A A A A G G A A A A A A C C A A G G A A A A C C A A A A G G G G A A G G G G A A A A G G A A A A A A A A A A G G A A G G A A A A A A G G A A A A G G A A G G A A G G A A G G C C A A A A C C G G G G G G G G A A A A A A G G A A G G G G G G C C C C G G A A A A A A G G G G C C A A G G G G A A G G G G A A A A G G G G A A G G G G A A A A C C G G C C C C A A C C G G G G A A A A G G G G A A A A G G A A A A A A G G A A A A G G A A G G G G G G A A A A A A A A G G A A G G A A G G A A A A G G C C A A A A C C A A A A G G A A G G G G A A G G A A A A A A A A G G G G G G G G A A C C G G G G G G A A G G A A G G G G A A A A A A A A A A G G A A G G A A G G G G A A G G G G G G G G A G G G A A A A A A G G A A A A G G A A G G G G A A A A A A C C G G A A G G G G C C A A A A A A A A A A A A A A G G G G A A A A G G G G G G A A G G A A A A G G C C A A G G A A A A G G A A G G G G G G A A A A A A G G A A C C G G A A G G G G G G A A G G A A A A A A G G A A A A A A G G A A G G C C A A C C A A C C A A G G G G G G A A G G A A A A A A G G G G C C A A A A G G G G C C A A G G G G C C G G G G G G G G A A A A A A A A G G G G G G A A C C G G G G A A G G A A A A A A G G G G A A G G G G A A A A A A G G A A A A G G A A A A A A G G A A C C A A A A G G C C C C C C A A A A C C G G G G A A A A A A G G A A A A A A A A A A G G G G C C G G G G A A A A G G G G G A G A G G A G G A A A C C G G G A G G G A G G A A A A A A A A G A G G A A G G T T A G A A A A A C G A G A G A A G A G A G A G G A G A A G A C A C G A A C G A C C A C C A G G G A C C A A G A A A G A A G G G G G G A A A A G A G G G A G G G G A G A G A G G A A G G G G A A A A G A A G A G G A G A A G G A C A C C G A G A C A A G G A G A A G G A G G G G G A G A A G C C A C A G A A A G A A G A G G G A A A C C A G G G A G A G A C G G A A A A G G A A A A A A A A G G G G C C A A C C G G G G G G A A G G G G A A G G A A A A A A G G G G A A A A A A G G A A A A A A A A A A G A A G C C G G G G A G A A G A A A G A G A G A A G G A G G A G G A G G C C G A G A G G A A A G A A A G A A A A G A G G G G G A C C C C G A G G A G C C A C C A G A G A A G A G A G A A A G A G A G A A A A G G A G G A G G A A A A A A A G A A A A A G A G A A G A G A A A G A G G A A A A G G A A G G A A G G G A G G G G A A G G G A G A G G G A G A C C A G G G G G G A A C G A A G A G G A A G A G A G G A A A A A C C A A A A G G C A G G A C G G C A A A A A G G C C A A A A G G A A G A C C G G A A A A A C A G A A A G G A A G A A G G G A C C A C G A A A A G A A A A G G G G A A G G A C G A C A G A G G A G A G C A G A A C G G G A G A G A G A A G G G G A A A G G A G G G G G A G A A A A A G A A G G G G G A A A A G A G A G A A A G G G A G C C A A A A A A A A A G G A A G G A A C A G A A G G A G A G T A G A C A G G A G G G A A C C C C G A G G G G A C A G G A A G A G A G A A G A G G A A A A A A A G G A C A A A A A A A G G G G A A A A G G A A A A C C A A G G A A C C A A A A A A C C A A A A A A G G G G A A G G G G A A G G G G A A A A G G C C A A A A A A G G A A A A A A A A G G A A A A A A A A A A G G A A A A A A A A A A G G A A G G A A G G A A G G A A A A G G G G A A A A G G A A A A G G A A A A A A A A G G A A G G A A G G A A G G A A A A G G C C A A A A A T A A A A A A A A G G G G A G A G A G A A G A A G A G G G G A G A G G G A A G G G G G G G C C A G A G G G A A A G A C G G A G A G A A A A C C A A A A A A G G A A G G A A G G A A A A G G G A A G G A A A A G A G G G G G G A G G A G A G A C C A A G C A A G A G A C C A G A C A G A A G A G G A A A G G C C G G A A G G A A A A A A G G G G G G C C A A G G G G A A G G G G A A A A G G A A A A A A A A G G A A G G A A G G A A G G G G C C A A G G A A C C G G A A C C G G C C A A A A G G G G G G A A A A A A A A G G G G C C G G A A G G A A G G A A A A G G G G A A G G A A A A A A G G A A G G A A G G A A C C A A G G G G A A G G G G G G A A G G C C G G G G A A A A C C G G A A A A G G G G G G G G G G A A G G G G G G A A G G A A A A A A A A C C A A G G G G A A A A G G A A C C A A A A G G A A A A G G G G G G A A A A C C A A A A G G G G G G G G A A A A A A G G A A A A C C A A A A G G A A G G G G G G A A C C G G A A A A A A G G A A G G A A C C C C A A A A A A A A G G C C G G A A A A G G A A A A G G A A A A A A G G G G A A G G A A G G G G A A G G G G G G A A A A A A A A G G A A G G A A A A A A G G G G G G G G G G G G C C C C C C G G G G G G G G A A A A A A A A G G G G C C A A G G G G G G T T G G A A A A G G A A A A G G A A G G G G G G A A T T C C G G G G G G A A A A A A G G A A A A A A G G G G A A A A G G G G G G G G A A A A A A G G A G A A G G G A G G A A G G G G A C A C A G A G A G A G C C A C T T G A C C G G C A G A A A G G G G G A A G C C A A A A G A A C A G A G G A G A G G G A G A A A A G G G A A A A G A G G G G G A A A A G A G G A G A A A A A G G A A A A A A A A C C A A A A A A G G A A A A A A A A A A A A G G C C G G A A G G A A A A C C T T A A A A C C G G G G G G G G A A A A G G A A G G G G G G A A A A A A A A C C G G A A A A A A A A A A A A G G G G A A G G A A A A A A G G A A A A G G A G A A A G A A A G A A C C G G A G A G G G G G G A G A C C A G C C A A G A G A A A G G A A G A A A G A A C G G A A A G A C A G G A A G G A G G G A G G A G G G A C G A A A A A A A A G C A A A A G A G A A A G G A A G A A G G G A G A G A G G G G G A A A G A G A A A A A C A G G G G G G C C A G A G A G A A A G A A G G A G A A C A A A G G G A A G A G G G G G G G A G A A A G A G A G A A A A A A C A C C C A T T A A A A C C C C A A A G G G A G A G G G A A G G A A A A C A A G G G G G G G G G G A G A G G G G G G A A A A A A A A G G G A G C C A A G C C A A A A G G G G G G G G G G A G G G A A G A A C A G G A A G A A A G A G A A A A G G G A A G A G G A G A G G G A A G A G A G G A G A A G A A A G A A A A A A G A A G G G G G G G G G G A A C G G A G A A A A A G A G A G A C A A A A A A G G G G C C C C T T A A A A A A A A A G A A A A C C G A A G C A G A A C G A G A G A A G G G A A A A A A G G A A A A C A A A G G G G G G G A A G G G A G C C G A G G A G G A A G G G A A A C G G A G G G G G A A A A A A G G G G G G G G C C C C C C G G A A G G A A G A G G A A A A C A G A C C G A G G A A G G A A G A G G A G A G A C A G A G A G G A A A A A G G A G G A A G G A C C G A C A G G G G G A G G G G G G A A G G A A A A G G G G A A A G G G G A G G G G G G G G C C G G G G G G A G G A A G G A G A G A A G G G G G G A G G A G G G G G A A A A A A A A A G C C G A G G G G A A A A A A A A A A A A G G T T A G G G A C C C A G A G A A G G A G A A C C G G G G A A G A A A G A A A C A A G G A A G A A A A A A A A G G C C A A A G A A G A A G G A A C C C A G A A C A G G A A A A A G G A G G G G A G A A A G A A G G A A A G C C A G A A G G G G G G G A A G A A A C G A G G G A G A A C G G A G A A C C G G A A A A G G A A G G G G G G A A A A G G C C C C G G G G G G G G A A G G G A C G A A G G A A G A A G A G A G A G C A A G G A G G C A G G G G G G G G A G A G A G A A A A G G G G C C A A G G G G A G G G A G G A G A G C G G A C A G A A G A A C A G A A G G G A G G A A A G G G A G G A G A G G G G G G A G G G C G A G C A A C A G A G A G A A A G A A A A G G A A A A G G A G C A A G A A G A A G A A A A G A G A A A G A A G A G A G A A G G A G A G G A A A C C G G A G A G C A A G A A A A A A G G A G G G A G A G G G G A A A A A G G A A G G A G G G A A G A C C A A A A A G A G A C G A G A G A G G A A G A G G G A G G G A C A G A G G A G G G G G A A G A A G A G G A G A A G A G A G A A G G G A A G C A A A G A G G C A G A G G G A A A A G G G A G A A A A G G A A A A A A A A A G A G A G A A G G A A A G A C G G G G G G A G A A G G A A G G G G A A G G G G A A A A G G G G G A C C A G C C G A C A C A A A A A G A C C A A G G A A A G C A A G A G G G G A A C A A A C A C G A G A A G G A G G A A A A G A G A A A A A A A C A A A G G A A A G G A A A A A G G A G A A A G G A C C A C G A G A A C A G A G G A G G A G G A A G G G A A G A G G A G A C A G G A G G G G G A A A A A G G G G A A G G A A A A A A A G G A G G G G A A G G A G A A C C C G A A A A A A A A G G G G G A G G A A A A G A G G A G G G A G A A G A A G A G G A C C C C G G A G G G A A G G G A A G G A A C G A G A G A G G A A A G A C G A G A A A A A G A G A A G A G A A C C G A G A A G C C G G A A A A A A G G A A G G A A G G A A A A G G A C A A G G G G G G G A G A G G G G A G G G A A G A A A G A A G A A A G A A G G A A A G G G G A A A A G G G G A G A C A C A A C A G A C A G G G A G A A G A A G G G A G A G A G G A C C A G A G A A A A A A A G G G G G A G A A G G G G G G G G G A A G G G G G A A G A G G G G C A G G G A G G G A G G G A A A A G A A A G G G G G G G G A G A G A A G A G A A A A G G G G A A A A G G A A G G G G A G A G A A A A G A G A A G A A A G G G G G A A G G A G A G G A A G A A G G A A G A G G G G A A G A A A A G G G A A G G A A A A A A G A A G G A G G G G G G A A A G G A C A A A A C A A A A A G A A G G A A G A G G A A G G G G A A C C G A G A A G C C G G A A G G G G G A G A G G G G G A G A C A G A A G G G G G G G A G G A G G G G A A G G A A A C G A G G G A A G C C G G A A G A A G G G A G G G G A A A G G G G A A A C G G G G A G G G A G G G G G G G C A A G A G G G A G G G A A A G G A A A G A A G A A A G A G A A G G G G A A A A A A A A A A A A A A A A A A C C G G G G A A A A C C G G A A A A G A A A C C A G A A G G A G A G G A G A G A A G A G G A A C G G A A C A A G G G G G G G C C G G A G A G A G G A A A G G A G C C A A A G A C G G C A A A G G A A G G A A A A A A A A G G G G A A G G G G G G A A G G A A G G A A G G A A A A G G G G G A G A G G A A G G G G A A G G C C G G G G G G C C A A A A G G A A G G G G G G C C C C A A C C A A C C G G G G C C A A C C G G A A A A A A G G G G G G A A A A A A G G G G C C G G A A A A C C A A G G G G A A A A G G G G G G G G G G G G G G C C G G G G A A G G A A G G A A C C A A A A G G G G G G C C A A C C A A A A A A A A G G G G A A G G A A G G C C C C A A G G A A C C A A G G A A G G A A A A G G G G A A G G A A C C A A G G A A G G G G G G G G A A A A A A A A A A A A G G A A C C A A G G A A G A G G G G A A A A G G A A A A A A A A A A G A G A A A A A A G A A G G G G G G A A G G A A A G G A A C G A C A A G A G A C A G G A A C G A A G G G G A A C A C A G G A G A G A G A G G G A G A G A A G G A A A C C A A A A G G G G A A A A G G A A A A G G A A A A A A G G C C A A G G G G A A G G A C A G G A G A A G A A A A A A A A A G C C A G G A G A G G G A A G A G A A A G G A A G A G C A G G A A A A A G G A G A A G G A A G G G G A A A A G C A G G G A A A A A G A A G G A G A C A A G G G C A G A A G C A G G A C C A A G G G A A G A A G G A A G C C G A C A A A A G G A G A C A G G A A G A A G G A A G C C A C C C G A A G A G A C G G C A G A G G G G G A A A G G G G G G A G A A A A A A C C G G G A A A A G A G G G G G G G A A G G A A G G G G A G C C A A C C A G A A G G A G A A A A C C G A A G G G G G A A C C G A A G A A A G C A G A G G G A G A A G G G A G G G A C A G G A C A A G A A G G G G C C G G A G A G G A A G A G G G G G A A G G G G A G G G C A A G C A A G G A A G A C G G A G G G G A G G G A A G A C G G A G A A G A G G A A A A G A G A A G A A A A A A A G A G A A A G A G A A G A C C A A G A A G G A A G A A G A G G G G A A C C G A A A G G G G G G A A A A A A C C A G A G G G G G A G G A G G G A A C A A A A A A A G G A C C A A G G A A G A A C G A G A A A A G A G A G G A A G A G A A G A G G A A A A G A G A G A G A G A A G G A C C A A G A A A G G C C G G G G A T G G G A G A A G A A A G A G C G C G G A A A C A G G G A C C G A A G G A A A G G G G A A G A A G A G C A G G C C A C A C G G A C G A A G C C G G G G A A G A C C A G G A C A G G A G A G G A C C A A G G A C A C A G A A A C C C A A A G A A A G G A A G A G G A A G A G G A A G G G A A C A G A G A G A A C G A G A A C G G G G G A A G G A A C G G A G A G A A A G G A A G G A A G G A G A A G G A A A G G A A A G A A A A A A A C A G C A A G A A G A G A A G A G A G A G C A A C A G G G G A G G A A G G G A A A G A G A A G G G A A A A G A C A G A G A A G A A G A A A A A G G G G G G G A G A A C A A G A A C A G A G A G A G A G A G A G G A A G A G G A A C G A C A G A G G A C A A A G A G A G A A A G C C A G C A A G G A A A A A A A G G G G G G G A T T A A G G A A C C G G G G C C A A A A A A G G G G A A C C G G A A A A G G C C A A A A A A G G G G A A G G G G A A G G A A A A G G A A G G A A A A C C A A A A A A A A A A A A A A G G A A G G A A G G G G A A A A G G A A A A G G G G A A G G A A A A G G A A G G A A G G A A A A A A G G T T A A G G A A A A G G G G A A G G A A A A A A G G A A G G G G A A C C T T A A G G G G A A G G A A C C G G G G G G A A G G A A A A A A G G G G G G A A C C G G G G A A C C G G A A G G C C A A A A G G A A A A C A G A G A G A A G A A C G G G G A A G G G G A C C G A G G A A A G C C A G A G A C A G G A C C G G A A G G A G G A A G G A A A C C A G A G A G A G A G C A A G G A G A A G G A G A A G A G A G G A A G A G A A C C G G A A G G A A G G C C A A C A G A A G A A A G A G G A A G A G A G G A G A A G A G A G G A G A G G A G A G C A G A G A G A G A G G A G A C G G A G A A A G G A A G A C A G C C C A G A A G A G G A A G G A G A G A A G A G A G G A G A G A G A A G G A A A G A A A A A G G G A G A G A G G A A A A G A G A A G G A G A C A A A A A A A A A A A A A A G A C A G G A G A G G A G A G G A A A G G G G G G G G G A A C C C T A A A A A A C G A A G G A G A A G A G G A A G G G A T G G G G G G A A A A A A A A A A A G A G G A A G A A G G A A A A A A A A G G G G G G C C A G G G A A G G A G G A A A A A G G A A C A A A G G A A G G G G G G A A A G A A G A A C C A A G A G A A G G A A C C A A C C C A G G G A G G G G A G C A G G C A A C G A C A A G G G A A A A G G A A A G C C G G G G A G A A G A G G G G G G G G A G G G A A A A A C A A A G A A G A G G A A A A G G A A A A G A A A C C G A G G A G G G G A C A G A G A A A C A G A A A A A A A A G G G G G G G A A G A G G A G A C G A G A G G A A C C G G A G A A A C A C G G A A G G C A G C A A G G A A G G G A A A G A A C A C G A G A C A A G G G G A G A A G A G A G G A A C G A A C A A A A A A A G A A A G G A G A C C G G A A A A A A A A G G G G G G A A A A A A G G A A A G A A A C C A A G G A G G C C A G G A A G G A G G G G A A G G A A C C C C C C G A G A A C A A A G G A G A A C C A A G A A C A C A A G G A G G C C A A G G G G G A A A G A G A G A A G G G A G G A A A A G A A A A C C A A A A A A A A G G A G A A G A A G A C G A A G G A A A A G A C C A G A A A G G G A G A C A A A G A A A G G C C A G A G A A A G A C G G G A G G C C A A A A G A A A G A G G G G G A A G G A A A G C G A C A A G A G G C G A A A A C C G G G G A G G G G C A A G A G G G A G G A G A A G A A G A A G G A A G A G A C C A C A G A G A G A G G G A G G G G A A A A A A G G G A G A G A G A A G C A G A A G A A C C C C G A A G G A C A C A A G G A A G G A G A G G A A A A G G G G C C A G A G A G A G A G A A G A C A G G G A G A A G A G A G A C G G C C G G T T A G A A G A A G A G A G A G A A C A G A G G A A G G A A A G A A A A G G G G A A A A G G C C C C A G A G A A A G C A A G A A A C A G A G G G A C G A C A G A G A A G C C G G G A C C G A A G G A G A G A A A A A G A C C G G A G G A G G A C A A G A A G G G A A G G C C C C G G G G G G G G G A C A A A A A G G C C A A G G A C A A A G G A A C G A A G A G C C A A G G A A A A G A G A G G G A A C A G G A A G A A A G A G G G G A G A A T A A G G G G G G G G A G A G C A G A A G A C A A A A A A C C A G A A A A A A G A A C A A A A C A G G G A G A A A T A G G C C G G A A A A G G A A C C G A A A A C A A G A G G G G A G G G G G G G C A A A A T G G A A A G C C A A A A C A C G C A A A A A A G G G A G G A C A A G A A A G T A C A C C G A G A A G G A G A A A A G A C A A G A A C A A G G A A A A G G G G G G G G G G A A A G G A C C C C A G A G G G G A G G A A A A C C G G G G A A G G A A G G A A A A A A G G A A A A G G G G G G G A G G G A A A G G G G G G G G C C G G A G A A G G G G G G G A A A G G A A G G A A A C G G G G G G A G G G A A G G A A A A G A G G A C G G G A A A A A A G A A A A G G G G A G A G G A G A G G G G A G A A A A C C A G G G C C A G A G G G G A A G G A A A A G A G G G A G A A G A G G G G A C G G A C C A A A G A G G G A G A G A A G A A A A G A A A A G G A A G G G G G A C G G A G A A A A A G C C A A A A A A C C C C A A A A G G A A A A A G A G G G A G A C G G A A G G A A A A G G A A A A G A A G G G C C A A G A G G G A G A G G A A A G G A A C A A A G G A A A 0 0 G A G A G A G G A G G G G A G A A A A A G G G A C A G A A A G G G G A A G G A A A A C A A A A G A A G G G G A A A C G A C A G G A G G G A G G G A A A A G G G G A A A C A G A C A A A A A G C A A C C C A G C A G A A A G A A A C G A A G A G G A G G C G A C A G G C A G G G G A G A G G G G A A A A G G A G A C C G A A G G G A G G G C A G G G G A G A A G G G G G G A A C C G A C A G A G A A C G A A C A G A G G G G G A C G A A G A G A G A G G A C C A G A A G A A G A C G G A G G G A A A C A A G A A G G G G G G G A A G A G G A A G G G G A A G A A C G G A G C A A A G A A G G G C A G G A A A G A C A G A G A A G G A A G G G G A G G G A G A G A G G A G G G A A C A A A A G G A A C C G G A A G G G G A G G A G G G A A A A A A G C A G A A G G A A G G A A G G A G A G A A G G A A G A A G G A A A A G A G A A G A G G A A A G G A A G G G A G G A G A G A A G A G G G A G G A G G G A G A G G A A G A A C A G G A A A A G G A G G A C C A C G A C A A G G A G A A G G A G A G G G G G G G G A A A G G A G A C C G G A A G G A A A A A A G G A A G G A G A A A G A A G A A A A A A G A C A C G A G A G A G A C A C A A A A G A G C G G G G G A A C C C C A G A A G A A G A A A A A G A G A G G A G A G A A G A C A A G A G G A A A G A G A C G G C A A A G A G G A G C A C C A A A C A A G G C C G G A A A A A G A G G A A G A A C C G G A A A A G G A A G A G G A G A A A G T T G G G A A A G G G A A A A A G G A A A G A G G A G G A A G A G G G A G A A G G A G A A A G A A A G A G A G G A A G G G G G G C C G G G G C C G G A A G G A A A A A A A A G G A A A A A A A A G G A A A A G G G G A A A A C C A A C C G G A A A A A A A A A A A A G G A A G G G G G G A A A A G G A A A A G G A A G G A A A A G G A A A A G G A A G A A A A A C C A A G G A A C C G G G G C C A A G G G G G G A A G G A A G G C C C C G G G G A A G G A A G G A A A A A A A A G G G G A A G G G G G G A A A A A A C C A A G G A A A A A A A A A A G G A A A A G G A A A A A A G G C C G G C C A A A A G G G G C C C C A A C C A A G G A A A A G G G G G G A A G G C C A A A A A A G G A A G G A A A A A A A A G G G G G G A A A A C C A G A A A G A C G C G A G G A A A G G G C A G G A A A A A G G A G G A A A G G G G G G G A A A G G A G A G A A G A A G G A A G G A A A G G A A G G A G A G A A G A G G A A C G A G G A A G G G A A G G A G G A G A G A G A G A A C C G G C C G G A A G G C C G G A A A G G G A A A G A G A C A G A G A G G A A A A G A G G A A G G A A A G G G G G G G A G G G G G A G A G A G A A G A G A C G A A G G G G G A G A C G A G A A A A A C G G G A G A G C A A G A G G A C A C A G A G A A G A G G A G A A G G A G A A C C A A A G A G A G A G A A G G G A G G A A G A A A G A C G G G A A G A G G A A A G A G G G G A G A G G A C A G A A G A G C A G A C A G A A G G G C C G G G G C C A A A A G G G G G G G A G A A G A G G A G A G A A G G A C A G A G A G A C A A G A G A G A G A G G G A A A G A A A G A A A A A A G G A A C C A A G G G G A A A A C C A A A A G G G C A G G A A A G G G G A A G G G A A A G A G A G G G A G G G G A A A G A A A A A A G A G A C A G A G A A G C A G A A G A G G A G A A G G A G G G A G G A G A A C A A G G A C C A A G A G A G G G G G A G G G G A A A C G G A G A G G G A A A G A A G A G A A A C A A G A G G A C C G A A G C A G A A G G A G A A G A A G A A G G G A A G A G A A A G G A A G G A A G G C C G G G A G A C A G A G A G A G A A G A G G G A C A A G A A G G A G A G A C C G G A G G A G A G A A C A G G G A G A A A A G G C A A A A G A A A A G G C C G A A G A A A C A G A C A A A A G G A A C C A A G G G A G A G A A G A C A G G A G A A C A G G A A G G A A A C A A G A A G A A G G G A G C A G G G G A A C C C C G G A A A A A A G G A G A G A A A G A G G A G A A A A A A G A G C A A A G A A G A G G A A G A A C A G A A G A G A G C A G A A C G G A G G A G A G G A G A G G G G A A A G A G A A A C C A G G A A A A G A A A C A G G A G G A G A A A G A G A C G A G G A A A G G G G A G G A G A G C C G A G G A C G A A A A G A G A G G A G A G G A G A G C C A C A A G G A G C C A A G G G G A G G A G A A C G G A G G A C A G G A A A A G G G A G G G G A G A C G G G G A A G A A A G G A A G A G G A G A A G A A G A A A G C C C C A G A G A G A G A C G G G A A G A G A C A G A G G G G G G G A A A A G G C C C A G G C C A A G A G A C A A A G G A G A A A G C A A G C A G A G G G G A G G G C A A A A G A A C C A G G G G A A G A A C C A G A A A G G A T T A A A C G G G G G A C C A A G G G A A A A A G G A A A G G A G A G A G A G A A G G G G G G G A G A G A A C A A A C A C A G G G A C C A A C C A A A A C A A A A G G G G G G G A A G G G G G A A G G A C C G G G G A A G A A G G A G A G A G A A G A G C A G G A A A A A A A A G A G G A C G G A C G G C C C A A A A A A A A A G G A A A A A A C C A A A A C A G A A G C C A A A A A G G A A A A G G G A G A A A G G G A G G A G A A A A G G G A A A A A G A A A A G G A A C C G G A A G G G G G G A G G A A C A A G G C A G G A A C A A A A A A G G G A A A G A A A A G G C C A C G G A G G A A G G G G G G A G G A A A G C C G G G G G G A A A A C C A A G G G G G G G G A A A A A A A A A A G G A A A G G G A C G G A A A A G G A A A A G G G A G G G G C C G G A G A G A G G G A A A A A A A C A G A G A G A A G G A A G A G G G A C C A G G A G A G G G G A A G G A A A A G G A G G A G G A A G A G A G A G G A A A A G A G A A G A A G G A A A G G A A G G G C A A A A G A A A A G G A A A A G G A A G G G G G G C C G G C C A A G G A A A A A A A G C A A G G C A A A A A A G A G A G A A G A A A A G G G G G G G G G A A A G G G G G A G A G A A G G A A G G A A G A C G A G A G A G A A G A A A A G G G G G G C C A G A G A G G G A A C A C A A G G A T T A G A G A A G G A A A A A A A A A G A G A A G A C A C A A C A C A G A C G A A G G A A G C A A C G A G G A A A G G A G G G A C A A G A G G A G G A A G G A A A A G A G G A G G A A G A A A C A A A A A G C C A A G G A A C C G G A A A G G G A A G A G A G G G G G G G A A G A G A C A A G G A A C C A A G G G G G A A G A A A G A A G G G A G G A A A A A A C C G G G G G G A A G G A A A A A A A A C C G G G G G G A A A A C C A A A A A A C C G G A A C C G G A A A A G G A A A A A A G G A A A A A A G G G G G G G G C C G G A A G G A A G G C C G A A G G A C C A A A G A G A A A G C A G G A A G G A G C C A A G G C C G G G G G G G G A A C C A A G G G G G G G G G G A A A G G G G A G G A G A G G G G A A G C A G G A A A G A A A A G A G G A A A A A A C C A G A G A G G G A G G A A A C A A A A A G G C A A G G G A G G G G A A G G G A C A G A G G G G G A A G G A G C C A A G G G G G A A A A G A A A A A G A A G A C A G A G A A C A G A G A A A G G C A G A G G A G A G G G G G G A A A C A A G G A G C C G G A G G A A A A A G A G A A C G G T T A A G A G A A A G G C C A G G G A A G G G A G A G G A G A A A A C C G G A A G G G G G G C A G A C A A G G A G A A T A C G A G A G A G A C C G G A A A A A G G A A A A G G A A G G A A G G A A A G G A G C A G A G A A G G A A A A A A A G G G G G A A G A G A G G G G G A A A A G G A A A A A G C A G C A A G G G A A G G G A A G G A G G A G A A G A G A A G A G A A A G G G A A C A G A G A G A G A G G G C C G G C C G G G G A A G A G G A A G A A A G A G G A G C C A G C C A G A A A A A A A G A C C A G C G A A A G G A A G A G A A A G G G G G G A A G G C C A A A A G G C C A A A G G A C C G A G A G A A G G G C A G A C A A A G G C A A A G G A C G G G G C C A A G G A G G G G A G A A A G G G A C C A G G G G A T T A G G G C A A G G G A A G A G A A A G A A A G A G A A G A A A A G G A A A G A A G G G A G G A A C C G G G G A A G G A A G G G G A G A A A G A A G A C C A C A A A G A G A G A A A G C A A C A A A G A A A G A A C A G A C A A G G G A A G A A A G G A A A G A A G A A C C A G A G A A C G G A A G G G G G G C C A G C A A G C C A A A A A A G G G G C A G A A G A G G A C A A A C A A G G G A A A C G G A A A G C C A A A C A A A A G A G A A C G G A G A A A A G G A A A A G G G A G A A C A G A A G G C C G A G A A G G G A G G G G G C C A A C C A A G G C A G A A A A A G G G A A A G A A A G A G A G A G A C A A G A G A A A C G A A G A A G G A G G G C C G A G A G A G A G A A C A A G A T A A G G G A A C C G A A A A G A G A A G G A A G A A G A C A G A G G G A G A A A C A G G G A A G A G A C A G A A G G A A A G A G G A A A C A A G A G A A C A G G G A A G A G G G G C C A A G G A A A G G A G A A G A C G G A A A A G A G G A A A C G A A G A A G G G G G G A A A A A G G G G G A A G A A A G A A A A A C A A A A G A G A A A A A A A A A A A A C C A A G G A A G G A A G G A A G G G G G G C C A A G G G G A A A A C C A C G A G G A G C C A A A A G G A G C C G G C C A A A G A C A G A G G G G A A A A C G G A A G G G G C A G A G G A C G G A C A A G G A A A A G G A G C G A G G A A G A G A A G G G A G A A A A A G A A G G G C C A A G G C C G A A G A G G A A G A C A G A A C C A G G A C A G A A A G A A A G A G A A G G A A A C C G G C C G G G G G G A A A A A A G G A A A A G G A A A A A G A A A A G A G G G A G G A A A A A C A G A A A A G G A A C C G G G A A A A G A G G G A G A A A A G G G G A A A A C C A A G G C C G G G G G A A G G G A A A A A G G G A G G G G G C A A A A A G A C A G G A A A C G A G G G G G G A G A A G G A G G A G G G A C C A G A G A C A A G A G A G A C A A G A A A A A T G A G A G A A G G A A G A C A A A A A A C C A A C C A G A A G A A G C C G A C A G G A C A G A G G A A G A A G G G G A A G G G G G A A A C A A G G G A A C A C C G G A A A A C A G G G A G A A G A A G G G G A A A A A A G G C C A G G G A A A A A A G G G G A G G A G G A A A A A A A A C C A C G A A C A A A A G G A A A G G G A C A G A A C C G G G G A A A A A A G A G A A A A G A A A A G G A A G G A A A A G A G G A G A A G A C A A C A G A G A G A A C A A G G A G A A C G A G A G G C C G A A A G G G G G A A A A A A C G G A C A C C C A A A A G G A G A C G G A C G A A G G G A A G A A G C C G A G A G A G C G G A A G G A A G G A A G G A G A G C C C C A A G G A A C A A A A A G G G G A G A G A G A A A A A A G G A A A A A A A A A A A A A A C C G G A A G G A A A A A A G G G G G G G G G G A A G G G G A A G G G G A A G G A G G G 0 0 A A A A A A G G G G G G A G A A A G A A C G A A A A G G C G A C G A G G A A A A G G G G A A A A C A A G A A A G G A G A 0 0 C A G G G G C C C A A A A G A A G G G G A A A G A G G A G A A G A A A G G A A G A C A G G G G G A G A G A G A G A G G G A A G G G G G A G A G A G G A C G G G G G G A A C C A G C A G G A A A A A G G A C A A A C C A A A A A A A A A A T T A A A G G A A G A A A G G G G A G G A A A G A A G A G A G G A G G G G A A G G G G G G G A G G A G A A G C A A A A G G A A G G G C C G G A A C C G G A A A A C C A A A A G G A A A A A A G G G G A A G A A G G A A G G A A A G G G G A G A G G G A G A C A G A G C C A A A A A G A A A A C C A G G G G G G G G A G A A C G G G G A G G A G G G A A A G A A C G A G A A G G G G A A G G G A G C C G G G G G G G G G G G G A G A G G A G G G A G A A A A A G A A A C C C C G G G G A A A A A G A G G G G G A G A A A A C C A A G G G G G G C C G G G G A G A G A G G A G G G G A A G G C C G G G G G G G G A A G G G G G G A A G G G G A A C A G A G A G A A G G A G A A G A G A G A G A A G A C C G G G G A A A G A G A G G G A G C A C C A A G G A G A A G G A G A A A G C C A G A G G G A A G A A A A A G G G G A C G A A A G G A G G A C A A G G A A G G G A A G G A A G G G G G G C A G A A A G G G G G G A A A A G G A G G G A G C A A G G A A A G G A G G G C C G A G A G G A A C C G A A G G G G A G G G G G A A A C C G G A G A C G G A G G G A G C C A A G G A A C C C A C A A G G G A G A C A G G G A A G A G A G G G G G A A A A C A G G G G G G G A G A G C C G G A A G G A A G G G G A G A C A A C A G A G A A A A A G G G A A A G A A C G A C A A G A G A G C C G A A G A G A A A A A A A G G G A G G A G G G G G A A G A C A A C C A A G G A G C C G G G G G G C C A A G G C A C A G A C A C A G G A A A A A A G A A G G A A G G A G G G A C C A A G A G A A A C A A A A A A A G G G G G G G G G G A A A A A A G A A A G G A A G A A A A C G A A C G G G G G A G A A C G G A G A A A A A A A A A G A A G G A A A G A A G G A A G G G G A A A A A A A A C C A A G G A A G G A A G G A G G A G G G G A G A G G A A A C A G A G A C A A A G G G G A A G G G G G A A G C C A A A A G G C C A G A G G A G A A C G A G A A C G A A G A C G A A G G G A A G G G G G G G G A A G A G A G A A C G A G A A A C C G G A G G G G A A G A G G A A G G A C A A C G A A A A C A G A G G A C A G A C A A G A A A A A A G A A A A A G A C C A C A A G G A C A G G A G G A G A A A G A G G G A A G G A C G A A A A G G G G G G G G G A A G G A A G G A A A A A A C C G G G G G G A A A A A A A A A A A G G A A G A G G G A A A A C C G A A G A A A G G G A G G G G G G G C G A G G G A A A A A G 0 0 A G G G A C A C G G G G A G G G A A G G G G A A G G A A A A A C G G A A G A G G G A A G G G A A G G A A C C G A A A G G G G A A A A G G A A G A A G A C A G G A A G A A G G A G G A G G A A A A A A A A G A A G G G G G G G A A G G A A A A A C G G A G G G A G A G A G A G G G G A A A G G A G C C G G A G T T A C G G G G A G C C A G G A A A A A A C A G A G A G G A A G C A A A G G G G A A G A C G G A A G C A A C G A A G G A A G G G A A A A A G A A A C A A A A G G C A A G A A A A G G G G A A G G A A G G C C G A G A A G G G A A C A A A G A A A A G G G A G G G G G G G A A G A G G A G C A A G G G G A A A A C C C G A G G G G A A G G G G A A G G C A G A G A G G A A A A G A G A G G A G G A A A A G A G A G G A A G G A G A A G A G A G C A A G A G C C A A A A A G G A G A G A A G A C A G G A A G A G A A G G C C C C A A A A A A G G G G G G G G A A G G G A G A G G G G G A A A A G C C A A G A A C A A A A G G G G G G A A T T A A A A A A A A G G A A A A A A A A G G G G A A A A A A A G G A G G G A G G A G C C C C G G G G G G G G A A G A A G A G A G A G G A G G G G A A C C G A A G A G G G G G A G A A A A G G G A G A A G A G A G A A A A G A G G A A G A G G G G A A A A A A G G G G G G G G A G A A A A G G C A C G A A G G A G G G G A G G G G A A G G C C C C G A A A C A G G G A A A A G A G A C G A G A A A A A G A G G A G G G C A C A A A A G A G A G G G G A A C G A A G G G A A G G A A A A A A A A A A G G A A G G G G G G G G A G A A A A G G A A C C G A A C G A G G A G G G G G G G T A G G C C C C G G G A A G G A A A A C A A A G C C G G G G A A A A G G G A C A A A A A G A A A A A G G A A A A A G G A G G A A C A A G C A G G A A A A G G A A G G G G G A A A A G G A A C G G A C G G A A A A G G A A G G A A G G G G G G C C A A G A G A A C A G G A C A G A A G A G G A G A A A G G G A A C G G G A G A C A G G A G G G A A G G G A C A A G A G G A A G A A A G G G A C A G G G G A G A A C G G G A G G A A A G G A A A G A G A G G G A A G A C A C A C A G A G A G A C A A A A A G A G A G A G A G G A A C A G A G G A A A G G A A G G G G G A G A G G G A C C G G G G G A G A G A G A A A A A A A G A G A A G G A A C C A G A C A G A A G A G A A G G G A A A A A A A C C G G C C A A A A A A G G A G G A C A A G A G G G A G G G G A G A A A A A A G A A A G A G A A C A A G A A G A A G A G G A A G G A A A G A G G A G C C G G G A G A G A G A G A G A G G G G G G G A C C G A A A A A G G A C A A G G G G A A A A A A G G A A A A C C A A G G A A G G A C A G G A A G G G A G A G G A G A C A A G A C G A A A A A A A A A G G C A G A A G G A A G G A A G A G G G A C A G G A G A A A A A A G G A A G A C G A A G G G A G G A A G G A G G A A A G A A G A A G A A A G A A A A G G A C G A A A G G A G G G A A A A G G G G G G G G G G A A G A G G G A A A A A G G G G A A C A A G G A C A A G A G G A G A G A A G A A A A G G A A A G G G G G A A A A C C G A A G A G G A A A A G A G G A A A A G G G A A G G A A G G A A A G A G G A G A G G A A G G A A G G G G G G A C G G A G A A A G A A A A A A A C A A G G G G A A G G G G G G A A A A A G G G A G A G A G A G G G A A G G A A A A G G G G G G C C A A A A G A A A A C A G A G A G A A G G A A G A G G A G C A A A A G G G G G G G A A A A A A G A T T G G A A G G A G G A C A A C C A G G G G C C C A G G A G A C C C C A G G G A C C A C G A G G A G A A A C A A G G A A G A G G A G G G A A A C A A G A G G G G A G A A A G A A G G G G A A A G A G G A G G G G G G A A A A A A G G C C G G A A A A G G G G G G A A A G A A A G A A A A G G A G G G A G A G A G A G A G G A A G A G A A A G A C A G A G A G G A A T G A G G A A A A A A A C A C G G G G G A G A A A G A A A A A A C G G G A A G G A G A G A A G A C G A A C G A C C A G G G A G A A A A A G A A A A G G G G A G G A C A G A A A G A G A G A A A A A A G A A G A G A G A A G A G A G C A C A G G G G A A A A G A A A A A G G G A A C C A A G G G A A A A G A A A G G G G G A A A G G C C G G A A A A G G G G G G A A A A G G A A A A A A G G A A G G G G A A G G A A G G A A G G A A G G G G A A A A G G C C A A A A A A A G A G G A C C A A G C A A A A G A C C A A C C G G G A A G G A G G G G G G G G G G G G G G G G G A A A A A G G G A A G G A A C G G A A C C C A G G G G A G G G G G G G G A G A G A G A A G A G G G G A A C C C G A A G G G G G A A G G G G G G A A A A G G A G G A A C A G G A G A A G G A G A G A A A A G G G C A G G C A T T C C A A A A A A G G A A A A A A G G A A A A A A C C A A C A C C G G T T C C A G G A G G G G A A A A A G G G A A A A G A A A G A A G G A A A A A A G A A A A A C G A G A G A A A A A C C G A A A A A G G G G A G G A A A G G A A C A A A A A G G C C G G A A A A A G G A G G G A A A G G A G A A A A A G G A G A G A A G G A A G G A G G A A G G A A G G A A A A A A A G A C 0 0 A G A A A A A A G G A A A A A A A G A A A C G G G G A A A A G A G A G G A G C A A G A A T T C C A A G G A A G G C C A A A A G G G G G A A A G G G A G G A C G A G A A G A C C A G A G A A G G A A G G A A G A C A G A C G A G A G A A G G G A A C C A G G G A A A G G G G G C C A A G G A A G G C A G A A A C C A A A G A A G G A A A A C C A A A A G G A A C C A A G A C A A G G A G G A G A A A A A A G G A G A A G G A A A C G G G G G A G A G G C A C C G A C C C A C A G A G G A A A G G A A A A A C A A A A A A G A G G A G A G A G G A A G G A A A A G G A A A A A A A A G G A A A A G G A A A A A A C A G A G A A A A G A A C A G G G A A A C A A G G G G A G A A G A A A A A G C G A A A C C A G G A G A T A A A A G G G G G G A A A A G A G G G G A C G A A A A A A A G G G G G G A G G G A C G A G A A G G A G G G A A A A A A G A A A A A A A A G A G A C C A A G G A G A A G G A A A A G G A G G G G A A G G A A G C A G A G G A G G A A A A A A G A A G A A C G A G G G A A G G A G G A G G A C C G G G G G A G G A A G A C A G G G A A A G A A G C C A C 0 0 G A A G G A A A A G A G A G C C G A G A C A C A A G A C G A A A G G A A T A A G G G A C C A A C A A C C G G A C A A C A A A A A A G A A A A A G G G G G A G G A G A G G C A A A A A G G G G G A A C C A G G A A G G G G G G G G A A A A G G G G G G G A G C G G A A G A A A A A G G G A C A G A A A A A A A G A A G A C A A G A A A C C G G A A A G A G G A G A G A C A G A C C G G G G G G A G G G A G A A G A A G A A A G G A G G G G A A A A A A G G G G A A A A C C A A G G A A G G A A A G A G A G A G A A A A A A G G G G C C G A A C A A C A A G A A A G A G C A A A A G G A A C C C C C G G C C A A G G A G A G G G A G A C G G A G A G A A A A G G A A A A G G A G A C A G C C A A A G A A G G A A A A G G A G G A G G C C A A A G G G A A G A A A A A G G A A A A G G C C G A A G G G A C C A A G A G A C A C A G A A G G A G 0 0 G G A A G G A G G G A A G G A A A A A C G A A G A A A A G A G A A C G G G A A G G A A G A G A G G G G G A G G A G G A A A A A C A G G G G A G A G G A A A A A A A G G A G G A G A A G G G G G G A A G A A A A G A G G G G A A A A A G A G A G G C C C C G A G A A G A C A G G A A C C A A A A A G G A G A A A G G G A A G G A A A G G G G G A A G G G G A A A G G G A A C A A A G G C C C A C A G A G A G A A G G G A A G A G G G G A A A G G A G G A A A G A G A C C C G A G A A A A G A G G A A A G G G G G G G G A A G G G G G G G A G G A A G G A A G G A A A G A G A A A G A A G G G G G G A A A A A A A A A A A A G G A G A G G A A G A G A A C C A G G G A G A G G G A G A A C A A G A A C A A A A A T T G G A A A A A A A A G G A A G G C A A A C C G A A G A G G A G G A A A A A A A A A A A A T A G A A A G A A G A G G A G G A C C C G A G G G G A A G G G G A A G A G G G G G A C C G G A G G G G G A A G A C C A A A A A A G G G G A A A G G G A A G G G A A A G G G G G G A A C C G G G A G G A G A A G G A A G G A G G A A A A G A G A G A G G A G A G G G A G A A A G G G G A A A G G G C C A A G G A A A G A G G A A G G G A A A G G A A A G A A A G A A C G G G A A A A G A G G G A G A A G A A G G G A G A A A A A G A A G A C A G A G A G A G A A A G G A A A G A A A G G A A G A G G G G G G A G A A G G A A G G G G G A A G A G G A G G G G G A A G A G G G A G A A G A A G G A A A A G A A A A G G G A C G G A G G A G G G G A A A A A A A A G G A G A A C C A G A A A G C C A A G G G G G G G A A G G A A G G G A A A A G G A A A A A A A A G A A A A A G G A G T T A G C C C C C A A G A A G G A A G G A A A A G G A G A A C A A G G G G G G G A A A A A G A G G A T T A A G G A G A G A G A G A G A G G G C A A C A C A A A A A A C C A A G A A G G G G A A A A A A G G G G A G G G G A A A A A A A A G G A A A A G G A A A G G A A A A G G A G A A A A A A A G G G A G A G G A G A A A G G G G A A A A C A A G A A C G G G G A C A C A A A G G G A G A C A G G A A A A A A G A G A C A A G A G A A G A G A A C A G A G A A G A G A A A G G A G G A G A A C C G G A C G A G A A G A A G G G G G G A A G G G G A A C A A G G A G A C C A A A G A C C C G G A A G G G G A G A A A A G G G G A G G G G A A A G G A A A A A A A C C C G G A A G G G G G G A A G A G G C A G A G G A A G A G G G G G G A A G A G A A G A G G G A C A G A G G A A G A C A G G G G A C A C A G G A C G A G A A C G A A G G G A G A G A C A G G A G A C A G A G A A G C A A G G G A G A G A A A G A G G A A A C C A A G G A A G G A A G G G G G G A A A A G G G G A A C C A A A A A A A G C A G G A G A G C A C A G A T A A G A G G A G A A G A G G A A G A G G G A G G A G G G G C C A G A A A G G G A G G A G A C C A A G A G G A G A G G A A A G A A G C A G G A G G G C C A A A A A A A A A A G G A G C A G A A G C G A G C C A A A A G G C C G G G A G A A A G G A A A A A A A A A A A A G A A A G G A A C A A G A A G G A C A G G A A A G A G A A G C A A G G A A A C C G G A G G G A A A G G A G A G G C C G A A G G A G A A G G A A C A G C A A A A G G G A G A A G G G G A G G G A A G A A A A A G A G G A A G A A G A G A C G G G A C C A C G G A A A A A A G G G G A A A A G G G G A A A A G G G G A A G G C C G G A A A A G G A A G G A A G G G G G G G G G G C C G G G G A A G G C C G G A A G G G G G G G G G G C C G G G G G G G G G G A A G G G G C C A A C C A A G G G G A A A A G G G G G G A A G G A A A A G G A A G G A A A A A A A A A A G G A A A A A A A A A A C C G G A A G G G G G G G G G G A A A A A A G G A A G G A A G G G G C C G G C C A A A A A A A A C C G G G G C C G G C C A A C C C C G G G G A A A A G G G G G G G G A A G G A A A A A A G G G G A A A A A A G G G G C C G G C C G G C C A A G G G G G G A A G G A A A A A A T T G G G G G G G G A A A A G G A A A A A A A A A A A A G G G G G G A A A A C C C C G G A A G G A A A A A A A A A A A A G G G G G G C C G G A A G G G G A A A A A A A A A A G G A A G G A A A A A A G G G G A A C C G G A A G G G G G G G G A A A A G G A A C C A A G G C C G G G G A A G G G G G G A A A A A A G G A A G G A A G G A A C C A A A A A A A A A A A A A A A A G G A A A A G G A A G G A A G G A A G G G G A A A A A A A A C C A A G G A A G G G G A A A A G G A A A A A A G G G G G G A A G G G G G G C C G G G G G A A G G G A G A A G A G A G A A G G A A G G A A G G A G C G A G A G A G A G A G A G G G G A C G A C A A G A A G A G A G A A A A G A A A G G A C C A C G G A A G G A G C C G G A A A A G G G G G G A G G A G G G A A A G A G A G A A G A A G A A G A G G A A A G A A A A A A A A A A A A A A A A A G A A G A G C A G G A A G G A A A G A A G A A A A A A A A A C A G G G A G G A G C A G G A A A A A A G G A A A A G G A A G G C A C C G A A G A A A A G A A A A G A G A G G G G G A A A G G A G G C C A A A A A A C C G G A A A A A G G G G A A G G A A C G G A G G A A A G G G G A A A A A A G G A A A A C C G G G G A A G G G G G G G G A A G G G G G G G G A A G G A A G G A A G G A A G G G A G A A A G G G A A G G A C A C C A G G G G A G G G G G G A G A G G G G G G G A A A A A G A A A C G G A G A A A A A A A G A G G A G G A G G A A G A A A G G A G G G G A G A G A C A G G A A A G A G G C C G G A A A A A G A G A G G G A C G G A A G A G A G A A A A A G A C A C C C A A A G A G A A C G G G G A A G G A A A G A A G G G A A A A A G G A A A A A A G G C C A A A A A A C C A A A A A A A A G G A A G A A G C C A A A A C A A A A A A A A G G A A A G G A A A G G A A C A A G A C C G A G A A A G G A A G G A G A G A A C A G G A C A G A A A C G A G G G A A G A G G C G A G G A A G G G A G G G A A A C C A A A C G G C A A G G A A G A G C A A G G G C C A A C A A A G A G G A G C A A A G G G G A A C C A C C A A G G A A A A G G A A A G G G G G A A A C A A A A G A A A G C C A A G A G A A G G A C A G G A A A A 0 0 G G G G G G G G G G A A G G A A G A G G A G G G G G A A G G A G C C G A G G G G G A A A C C A G A G A G A A A G C C G G A G A G G G A A G G G G A A A A A G G G G G A A C C G A G G G A G G A G A C A A A A A A G G C C G A G A G G A A C A A C A A G G G G G A G G C C G G G G A A A A G G G G G G C C A A G G C C G G G G G A A A C C C C A A A G G A G A G A G A G A G G A A G G A G A A A C G G G A A A G A G G G G G G A A C A G A A C A G G G A G A G G G G G A G G G G A G A G G C C A A G G G G A A C A G G G G G G A A A A A A A A G G A A A A C C A A A G G A G G A A G G A A G A A A A G G G A A A G G G A A A A A G A A A A A A A G C A A G A A C C A A G G G A C C G A A A A A C A A A A A A G A A C A C C A G A A A A A A A A G G A A C C G A A G A A G G A A A A A A G A A G A G A G G A G G G A C C A A G A A A G G A A A A A G G A G G A G G A A C G G A G A A A G A A G G A A A A A G A A C C G A A A A A A G A A G A G G C C G A G G A A G A A A A A G A A A A A G G A A A C C C A G A A A C A G G G G A C C A A G G G A G G C C A A A C A A A G A A C A G G C C G C C C C C C C G G C A G A A A G A A G G A A C A G C C A G G A G A A A C A G G G G G G A A C C A A A G A G A G A A A A A A G A G G C C G C A C G A A G G A G G G G A G A A A G G A G G A C A G A A G G G G A G A G A G A G G G A G A C A A C C C C A A G G G A A A A A A A G G G G G A A G G A G A C A A G A A A G A G G A G A A G A A G G G G A A G G A A A A G G G G A A G A G A G G G G G G G A G A A G A G G G G G G G G G A A G G G A G A G A A A A A C C G G A A G G G G G G G A C C A G G G A G A G A G A G A A G G A A A A G G G G C A G G A A G G G G C A A G G A A G A A A A G G C C G A G G G A A A A A G A A A A G A A G G A G A G C A G A A A A A A G G G G G G A A A C A A G A A G G G A A A A C A A A G A G A A A A G G A G A G G A G A A G A G A G G A G G A G A G G G G A G A G A A G G G A A A A A G G A G G A G C A C C G G A A G G A G A G G A A G G G A G A A G G G A G A A G G G G G G G G G G G G G G G C C G A A G G A A A A C G A G A A C A G A G A A G G A A A A A A A A G G A G A A G G A A G A A G G A A A C C G G G A A G A A A A A A A A G A C C G G A A C A A A G G G G G A A G G A G G G G A A C C C C G G A A A A A A G G G G G G A A A G G A A A G G A A A A A G A G C C A G A C G A G G G A A G A A A G A A G G A G A A A A C C G G G G A A A A A A A A A A A A C C A A A A G G A A A A C C G G A A G G G G G G A A A A A A G G G G C C A A A A A A G G A A G G G G C C G G A A A A A A G G C C G G T T G G A A G G A A A A G G C C A A G G A A A A G G A A A A A A G G A A A A A A A A C C C C A A G G C C A A G G G G C C G G A A A A G G A A G G G G G G A A G G G G G G G G G G G G A A A A C C A A C C G G A A A A G G A A A A G G G G A A A A A A A A G G G G A A G G G G C C A A A A A A C C G G G G A A C C A A A A A A A A A A A A A A G G A A A A C C A A G G G G A A G G A A G G G G A A A A G G A A A A A A G G C C G G A A A A A A A A A A G G G G G G G G A A A A G G G G A A G G G G G G A A G G A A G G G G A A A A G G G G A A G G A A A A G G G G C C A A G G A A A A A A G G G G A G A G C A G G G A G A A A A G G G G G G A G G G G G A G A A C G G A A G A G A A A G A G A G A A G G G G G A G A A A G G A G G A G G A G A G A A C G A A A G G A C G G A A G G A G C C A A A G A C G G G A A G G A G G A A A G G A A G A G C C A G A C A G G A G G G A G G G G A A A G G A A A A A G A A C C A A A G A G G G G A A A G G A A A G A G A A G A A G A A C A G A A A G A G A A A A A A A C A G G A G A A A A G A A G A A G A A A A A G G A A A A A G G A A A A A G A G G A A A G A A A A A A C A G A C C C C A A A A A A G A G A G G G A A G G A G A G A G A G A C G G A G G A A C A A G A C A C C G G A G G A A G G A G A A A G A A A G A G A G A A G G A G G G G G G G G G A G A A G A A G G A A G G G G A A G G G A G G A A G A A G G A A G A C A G G A A G G A A G A G A G G A G A A G G A G A A G A C G A G A A C A G A A A C A G A A A C A A G G G G A A A A G G C C G G A A A G G A A G G A G G G G A A A G G G G A A A A A G G A A C C A A A G A A A A A A G G G G G A G A G A A G A A A G A A A G G A G A A G A G C C A G G G G A A G A A G G C A A A A A A A A G G G G G A A G A A G G A A A A A A G A G G A A G G G G G C A A G A A G A G G G G A G C C A G G G G A C C A A C C A G G G G A G G A A G G G G G G A A A A G G C C C C A A G G A A G G A A G G A A G G G G G G A A G G C C G G G G G G G G A A G G G G G G A A A A G G G G G G C C G G A A A A A A A A A A G G C C A A G G G G G G G G C C G G G G A A A A A A A A G G C C G G G G A A A A A A C C A A A A A A G G G G A A G G A A A A A A A A A A G G C C A A A A G G G G A A C C A A G G A A A A A A A A A A G G G G A A G G A A A A A A A A A A A A G G A A A A G G G G G G G G A A G G A A A A G G A A A A G G A A A A A A G G A A A A A A A A G G G G A A A A A A G G C C A A G G A A A A G G G G A A A A G G G G A A A A A A G G A A G G C C A A G G C C G G C C A A A A A A A A A A G G A A A A A A A A G G G G A A C C G G A A G G G G G G A A G G G G G G A A G G G G G G C C A A A A A A G G A A A A A A A A G G G G A A G G A A G G A A A A C C C C G G A A G G A A G G A A A A A A C C A A A A A A A A A A A A A A G G G G G G G G A A G G G G A A G G G G A A A A A A A A C C A A A A G G A A G G A A G G A A A A G G A A A A A A A A A A G G A A A A A A A A A A A A G G A A A A A A G G G G G G A A A A A A A A A A A A A A A A A A G G A A C C G G G G A A A A A A G G G G C C G G A A G G A A G A A G A G C C A A A G G G G G G A C C A A G G G G G G G G A G G A G A G A G G G A A C G A G A A G G A A C G A G G C A A A G G A A C A A G A A C A A G A G A A A G A A A G A A A G A A G A A A A G A A G G A C A A G G C C A A G G G A G A A A A A G A G A G A A A T T G A C A A G A A G A A A A A G A A A A G A C A G G G G G G A G A C A A A G A A A A A G A G A G A A A G G C A G G G G A G A A A A G G A A A G G A G A G A A G G G A A A G G G A G G A A A C C G G A A G G A A A G A A G G A A A A G A A A A G G A A A A G G G G G G A A G A G A G A G G A G A G G G G A A A A G A C A G A A A C G A A G A A G A A C C A G A A C A C C G A A A G G A A A C G C C C C A G G A A G G A A C A G A C C G A C C G G A G A A A G G A T A G A A C C C G A G G A G A G G G G A G A A G A C A A A A A A A C C C A A A A A G G G A A G A A A A A C C A C A A A A A C G A A G G G G A A A A G G A G G A A G G C A A G A G A A G G A A A A G A G A C A A G A A G G A A C C A A A A A A G G G G G G C C C C A G G G A A A G G G G A A A A A A A C C A A G A G A A C G A A A G G C C G A A G G G A G G A A C A A G G G G A A G G A A G G G A C C A G A A G G A A A G G G A A A A G G A A G G A A G G C C G G A A C C A A C C G G G G C C A A A A G G A A G G G G G G A A A A A A G G A A G G G G A A G G A A G G A A G G A A C C T T G G G G A A G A A G G G C C G A G A C C A A G A A A G A G G A A A A C A A A A G C C C C C C A A A C G A A G G A G G G G A A G A A A G A G A A G G A A A A C A A A G A A A C G G A G A A A A G G G G A A G G A C A G A G G G G G A G G A G G G G A A C C A G C C G G G A A A G G A A A G G A A G A G A G A G A G C C C A G G C C A A G G G G A A A A C A G A A A A G G G A A A A A A A A G G A A G G A A A A G G A A G G G G G G A A G G G G A A G A G G C C G G G G A A A A G G G G A A A A C C A A A A G A G A A A G A A G A G A G A C A G G A G A C A A G G A A G G A A G A G C A A A A G C A A G A G G A C A A G A C A G G A G A A G A G C A A C G A G A C A A G A G A G A A A G A G A A A A A A G G A A A A A A A A G G G G G G G G G G G G G G C C G G G G G G A A G G A A A G G A A C A G A C A G G A A C A G G A G A G A G A G A C A A G A G G A A G G A C C A G A G G A A G A G A A G A A G G G G G G A G A A G A G A A A A G G C C G G A A A A C C A A G A G G A A A G G G A G G A A C C A A G A A A A A A A A A A G G G G A A G G G A A G A G A G A G A G C A G A A G G A A C A G A G A G G A G A G A C A G A G G G A G A C A A G G A A G A A G G G G G A A A G A G G G G G G G A A G A C G A G G G A C A G G G A A C G A G A A G G A A G G A G A G A A C G A A C G A A G G A C A A C G A A G A A G A A G C A A G A G A G A A A A A A A A G G A A A A A A G G G G A A G G C C G G G G A A A A A A G G A A G G C C C C G G A A G G G G A A G A A A G A G G G G G G G G A A G G C A G A A C A C C A A G G G G A A G G A C C A G G A A G G A G G A A A A G G G G A G A G G G A G A A A C A G A G A G C A G G A G A G C C G G A A A G A A C C A A A A A A G G G G G A A G G A G A A G G A G A G A G A G G G G C A A C A G A A A G A G A G A G G G C C G G G A G G A A A C A G G G A A A A G G A A A A G G G A A A A G A G G A A A A G G G G G C A A G G A G G G G A C C A C A A A A A A A A G A G A A A A G G G G C C A A G G G A G G A A G G G G G G A G G G G A G A G A A C A A A G G G A A A A C A C C A A G G A A A A A A G G C A C C C C A A A A C A C G A G A G G G A A G G A G G G A C A A A G G G A A A A G G G G A G A G G G A G A G A G A G A A A A A G A G G G A A A A A A A G A A C C A A G G G G A A G G G G A A A A C A T T G G C C G A A A A G G A A A A C G G A G A A G G G A A A A A G G C C G A A G A A A G A G G A A C A G G A A G A C A G G G G A A G A G A G G A A G C C A A A A G A A C A A G A A G G A A A G A A A A A A A G G A A A C G A G A G A A A A T A A A C C A A G A G G A A A A G G G G A G A G G A G A G A G A G A G G G G G A A A G A G G A G G A G A A A G A A G A G G A A C C A A A A G G G G G G A G G G G G G G G A A C G G C C A A A A A A G A A A A G G A A G A C G G G G G A G A G A G G A G G A A A G A A G A C G A G G C C C C A A A A G G G A G G G G G A A G A A A A C A G G A C G A A G G G C A G G A G G A A A G A A G A A A A G G G G A A A G A A A A A G A G A G A A G A A G G A A C A G A G A G G A A G G A A G G A A G A C G A A G A G G A A A G A A G A A A G C C T T A G A G A G G A G G A A A A G G A G A A A A G G A A A A G G A G A G A G A G A C G A A G G A G A A G A G G A G G A A A G G G G G A A G A A C A A A A G G A G C A A A A G G A A C A A A G A A C A A G A G G A A G G A G A A C G G A A G G A A G G A A C A G G G A G G G G A C A G C C A G G G G A A G C C G G C A G A G A A G G A G G A C A C C C A A G G A A A A A A A A A A G G A A G G A A G A A G G A A G A A A A A A G G G G A A G G G G A A A A G G G G A A G G A A C C A A A A G G A A G G A G G G G G G G C C A A G A C C C C G G A A G A G G A G A G A A A A A G A C G G C A G G G G A G G A A G G G A G G A G A G A A G C A C C G A G A A G G G A C G G A G A G G A G A A G C A G A A G G A A A A A A A A A G G G G A A G A G G G G G G A G A G A G G A G G A A G A A G G G A G A G G A G A G A A G G A G G A G A G A A G A A G G A G G A G G G A C A A A A G G A G A A C A A G G G G A G A G A G A G A A G G G C A G A A C A G A G A G A G G A G A C C A G A A G G A C A A A A G A G A A A G A C A G A G A A G G A A C G A A A C A A G A G G G A C C A G G A A A C A A A G A G G G A G A C A G A C G A A G G G A A G G A C A G A G G A A A A A C A A G A C A A C A G A G G A G A G C A A G A G G G G G A G G G G G C A G A A A A A G A A G G A A C A G C A A C G A A C A A G G A A A G G G A A A A C A A A A G A A A G G G A G A A G A A G A C A G G A A G C A G G A A A A A G A A A A A A A A A A G G A G A G G G A G G G A A A G A G G G A G A A A A A A C C A C A A G A C A C C G G A A A G C A G G G A G A G A A A G A G A G A A A A A A A A A G G A A G G A A A A G A G A A G C A A A A G A A G A G G G G A A G A A C G G A A G G A A A A G A A G G A A G G A G A A G G G A A A G A G A C A A C C A G C G A C G A A A A C G A A A G G A C G G G G G G G G A A G A A G A G A A G A G A A A A G A A G A G A C C A A G A G A C A A G A A G A A G G A G G G G A G G G A G A G G G G G A A A A A A A G A G G G A A G G G A A A G G A G A A G G C C G A C C G A G G A G A G G A A G A G A G G A A G C C G G G A A A C C G G A A A G A A A A A A A G A G A A G A A C A G G G G G A G C A A G A A C C A A A A A A G A A A A A A A G G C C G G A A G G A A C A A A G G G G G G A G G G G A G G G G A A G A C C A A A A A A G G A A C C A G A G G G G A G G A C A C G A A G G A A G A A A G G G C C G G G A G A G G G G A A A C A A G A G G A A A C A A G A A G A A A A G G A G A G G G G G G A G A A G C C G A A A G A A G C A G A G G A A A G A A G G C C G G G A C C A A C C A A G A G G G G G A T A G G A A A G A A A A A A G G A G G G A A G G A A A A G A G A G G A A A A A C A G A G G A G A G A G A A A A A A A A A G G A G A G G A G A G A G G G G A A G G G G A A A A G G C A A G A A G A A C G G G A A C A A C A G A G A A G A C A G G A G A A G A G A A A A C C G G G G A A G A G G G G G G G G A A A A A A A G A G A A A G G A G G A A G A A C A A G G G G A C A G G A G A C A C A G A A A A A G G G G C C A A G G G G G G C C A C A G A A A G C C G A G A A G G G G A A A A A G G A A A A A A A A G G C C A A A G A G G G A A G G G G A A G A G A A G A G A G A C A C G A G A G A A G A C A C G A C A G G G A A A G A G A A G A G A A G A A G A A G G A A A A A A A A A A A C G G A G G G C A A A G A G G A A G A A A A G A G A G G A G G A A G G G G A A G G A G A A G A G A G A G G A A A G A G A C G A C A A G A G G A C A G A A A A G G A A G A A G A G A G A A G G A A C G A G A A A G G A G G A A G A G A A G A G A G G A C A A G A A C G A G A A T A G C A G A A G G A G A G A G A A G A G G G A A A A G G C C G G A A G G G G C A G A A A A A G G G G A A A A G G A A C C G G G G A A G G G G A A A A G G A A A A C C C C G G A A G G A A G G G G G G G G G G G G A A A A A A G G C C A G G A A G G A A C A A A G G A A G C A C A A A A A A G G G G G C A G G A A A A A A G G A A G A G G G G G G G A A G C C G A A A A G G G A G C A A G A C A G C C A G G A C A A A G A C C G A G G A A G G G G G A A A G A G G G A A A G A A G G A G G G A A G G A A G G G G G G G G G A A G G A A C C G G A A A A A G G G A G G A G A C A G A G A G A A G G A A G A C C A G G G G A G G G C A G G A A A A G G A C G G G G A A G A A A G G A A G G A A C C C C G G G G C C A G A G G G A A G A A G G A G G G G A A G G G G G G A G C C G G G A G G G G A A G G A A G G G G A A C C G A G A G G G A A A A A C C G G G G C C G G G G G A A G A G G G G A G A G A A A A G A C A C A G A A G G G G A A G G G G A A G G A A A A G A A A A A A A G G A A A G A G A C A G A A G A G G A G A A A A G G C C A G A G A A A A A A G G A A A C C A A G A G G A A G G A G A A G G G G G G A A C A G G A A A A A A A A A A A A G G G G G G G G G A A A A A A G G G G A A A G A G C C G G A A A G G A C C C A A G G G A G G A A A A A A A G G A A G G C A G A G G A G C C G A A G G G G A A A A G A A C C A A C A G G G G C C G G G G G G A A G G C C G A A A C C G G G G C C G G A A C C G G C C G G G G G A G A A G G G G G C C G G G G A A C C A C G A A A G A A G A A A A G G A A G A A G G G A A G G G G C A G A A G G A G G A G G A A G A G G G A A C A G A C C G A G A C A G G A C A A G G G A A G A G A G A G C A A G A C A G G A G G A G C C G G A A A A G G G G A G A G G A G A G G A G G A G G A A G A G A G A A A A G A A G G A A A G A G A G A G G G G A A A A A A A G G G G A G A G G A G G G G G A A G A G A A A G G A G A C C A G G A A A A A A A G A A A G A A G G A A A G A A A G G A G G A G A A A G G A G G A C A G G A A G G A A A A G A G G G G A A G G A A A A G G A C A A C C A G G G A A G G A G A A A A G A G A A A G A G A A G G A A G G G A G G A A G G G G G C C G A A A G G G A G A G A A G A A C A A G A G G A G A G A A G A G G A G G G A A G G G G A G A G G A A A A A A A A A A A A C C A A G A G G G G C A A G A G G A G A A A G G A A A A A A G A A G A G G G G G A A A G C C A G A A G A G G A A G G C C A A A A C A A G A A C C G A G A G G A G A A A A A G G A G G G A A A A G G G A G G A A A A A A G A G A G A G A G G G G A A A G A A A G G A G A A G A G A G A A A A G C A C A G G A A G G A A G A G A A G G A G A A G G G A A A A A A A A A G G A A G A G A G C A G A G A G G G G C C A G G A G A A A A A A A A G A G A G G A G A A G A A G A G G A A G G G G C A A C G A G G G A A G A G A A A G G A A A C A A A G G G G G G A C G G A G A A A G C A A A G G G A G A A G A A A A C A C C C C A A G G G G A A G G G G A A A A A A A A A C A A A A A A G G A C A A A G G A A A A A A A A A G G A A G G G G G A G A C C G A A A A A G A G A C C A G A G A C C A G G G A G A G A G G G G A G A A G G A G G A G A G G G A A A G A G G A A A C A G A A A A A A G G G G A A A A A G G G G A A G A A G G G G A G G A G G G G A A A A G G A A C C A C A A G G G G C C A G G G A A G A A G G A G A G G G G G G C A A G G A A G A G G A A A A A A C G G G G G G A G G G A A A G A A G A G A G A G A G A C A G G G A A A G G G G A A A G G A A A G A C A G G G A G A G G A G G A A A G G G G G G A A A G G G G A G G A G C C G A A A G A G G A G G G A G A A G A G A A A A G A A A A G G A G G A A G A C A G G A A G A G C C G A G G G A G A C A A C G A A G G A A C G G G A A A A G A G G A G A A A G A G G G G A A G G A C A G G A G G G A A A A A G G A A G G A A C A A G A G G G G A A A C C G A A G G G A A A A C C A A A A A A G G A A G A A A A G G A G A A A A A A A A A A A A A G A G G G G T T G G A G A G G A A G G G A A G G A G A C A A A A A G A G A G A A A A G A A A G A A G G G G G A A G A G A A G C A A G A A A A C C A A A A C A G G G G A G A A C C G A C C A G G G G A A G A G A G G G A A G G A G A A G G A G G A A G G G A A G G G G G G G G A A A A A A A A A A G G G G G G A A A A C C G G A A G G G G G G G G A A A A G G C C A A G G G G A A A A A A G G A A A A C C G G G G G G A A A A G G G G A A G G C C C C C C G G G G G G G G A A A A G G C C A A G G G G G G A A C C A A A A A A G G A A C C A A A A C C A A A A G G G G A A A A C C A A G G G G A A A A G G A A G G A A G G G G A A G G A A A A C C A A A A G G A A G G G G C C G G A A G G G G A A G G C C G G C C G G G G G G G G A A A A A A C C A A A A G G A A C C G G G G G G G G G G A A G G G G G G A A A A A A C C A A G G C C C C G G G G G G A A A A G G G G A A A A G G A A C C C C A A G G A A G G A A G G A A G G A A A A A A G G A A A A A A A A G G A A A A G G G G A A A A A A A A G G C C G G G G A A A A A A A A A A A A G G G G G G A A G G C A G G G A A A C A A G A A G G G G G A A A A A A A A A A A G G G G A A C C A A A A A G A G G G A A A A G G G A A A G A G A A A A G A A A G A G G G G G C A G A A G G G A G A G A G A G A A A A A G G A A G G A A G G G G A A C A A A G A G A C G A C C A A G G G G A A G G G G A A A G G A A G A C A A A G G A A A G A A C G G G A G A G G G A G A G G A C A A G G C C A G G G A A C C A A A A A A G A A A A A G A G G G G A A C C A G G A G A A A G A A G A A G G C C A C A G C A G A A G C C A C G G A G A C A A G G G A A G A G G G A A C C G G G A G A A C G G A A C A A A A A A A C C G G A G G A C A G A G A C A A C G G G A G G A G A G A A G G A G A C A G G A G A A A A G C C G A A A A G G A A C C A C A A C G A G A A G G G A A G G G G A A A A A A G A C A C A G A A G A G A A A A A G A C G G A C G G G A G A A A G G G G C C A A G G G G G G A A A A A A A A A C G A G A G A G A C A G A G G G G C C G G G G C C A G A A G A A G G G A A A A G G G G G A G G G G G A G G A A A A G A A G G A G A G A G G A A G G G A G A A C C A G A A G A A G G A A A A A C A G A G A A A A G G G G G A A G A A C C G G A A A G G G A A G G A A G G G A G A G G C C A G A A A A A A A A C C G A A A A G A A A G C C A A G A G A G A G A G G C C G G G A G A G G A G G G A G A G G G A G A G G G G G A G A G G G A A A G A G G A A G C A G A G A G G G A A G G A G A A G A G G A G A A G C A A A G G A G A G C A A A A A G A A G A A A A A G G G G G C A A C A A G G A A A G A G G G G A G G A G A G A A G A G G A G G A A G C C A A C C A G A A G A A A A A C C A A G G T A A G G A A C G A A G A G A A A A C C G G A G A G C A C A A A C A G A A G G G A A A A G A A A A A G A A G G A C A A G G A A G C A A C A G A A G A G A A A A A A G G G A G G A G A A G C A G A A G A A A G A A G A G A A A A G A G A C G A A A G A A G G A A G A G C C G G G A A A A C A G A A A G A G A A A G A C G G A G G A G A A A G G A A A G G G A A A G G A G G A C A A A G G A G G A G A G A G A A G G G A G A A A A A G G A C A G G A C C G A G A G A G A A G A G A A A G G A G G A A G G A G A C A G G A A A G A G G G A A G G A G G G G A G G A G A A G G A G A G A G A G A A G A G A G A C A G A G C A A A G G G G A A G G A G G G A G A G G A G A A A A A A A A A G G A A A G A A A A G G A A G A G G A G C A A G G A A G A G A G G G A A G A A G C A C A C A G A A A G G G G A A G G G A A A G G A A G G A C G A G A G A C C G G G G G A A G G G G G C A A G C C C C A G A G G A G G A G A A G A A G C C C A A C C A A A A G A G G G A G G G A C G G G A A G G A A G G A G A C A A G G A G G A C C A G A A G G A A G A G A G G A G A A C G A G A G A A G G A G A G A A G A A G A G A A A G A C A A G A C A G G G G G A A A G G G G G A A A G A G A G A G A A A G A A C A A A G G G G A A C C A A G G A A A A G G G G A A C C C C G G C C A A A A A G A A A A A C G A A G A A A G G A C A A G A G A G G A G A A G A A A A C C G A G G G G A G G G A A A A A A A A A A G A G G A G T T G A A G G A A G A C A A G A G A A G A A A A A A G G G G A G A A A A A G A A G A A C A A C A A G G A A G A G G G G A G G C C A A G G A A C C A G C A A G G A A G G A G G A G C C G G A G G A A C G G A G G A A G A A A A G G A A A G A G G A G A A G A C A G G A A G A A A A A C G A A G A G G A G G A C G A A G A G A G A A A G A G G G G G C C A A A A C C C C G G A A A A G A A G A A G G A G A G G A A C G G C C A G G A G A G A A C C A A A A A A A G A G A A G G A G A A G G A A G A C C A G A C A G A G G A G G G C C G A A G A C A A A A C A G A A C C A A G A G A A G G G A G G C A C A A G A G G G A G C A G A C C G A A C A G A G C A C C G A A A G A A G G A G A G A A C C A G A A G G A G A G A A G G A A G G A G A A G A A G G G A G A A A A A G A G A A A G A G G A A G G G G A A A C A A A G A A A A C C G G A A A G A A G G A G G A G A G G A G G A G A A G C A A G G A G A G A G A A C A G G A G A A G G A C A A G A G G G A A A G A A G A A G C A G A G G G A A G A A A G G A A C C A A G G A G G A A G G A A G A G G G G A A A A G A G G G A G G A G G G C A G A A G G G C A G A C A G A A G A A G A G A A G G G A A A A G A A G A G G A A A A G A A C C A G G G A G G A A A A C C C A G A G G A A A A A G G G G G A C A A A A G A G G A G A A A A G A G A G C A C C A G A G G A C C A C A G A A G G A A G A A A G A A A A A C A A G G A G A C C G G G G G G A A C C G A A C A G A A C A A T G A G G A G C A G G G A A G A A A G A A C C G A A C G A A G G G G G A G C G G A G G A A A A A G A G A C G A G G G G G G C C G A A A G A G G G G A A G G A A A A A G A A A C A C A G G A G A A G A A A G G A A A G A G G G G A A A G G G A A A A C G G G G A G G G A A G A C A A A A C A G A A A C A C C G G C A G G G G G G A A G G G G A G A G C C G A A G G G A G A G A C A G A G G A G G A G C A C A G A G A G A C C G A C A G G C A G A G A A G A A G G G A G A A G G A A G C A A G A G A G A A G A A G A A G G A A A G C C G A A A A G G A A C C A C C A A A C A G G G A A G G A A G G G A A G G G C A C A A G A G G A C C G A A G A G A G A G G A A A A A A G A A A G G G A G A G G G A G A A G A C C G G A C G A A G G G A G A A A G C A G G A G A A G A G G G G A A G G G A C C A G A A C A G G A A G G A A A A G G G A G G G A G A G A A C C C C A A G A A G G A A G A G A G A C A G A G G G G A A G A A G G G G G G A A A A C A G G G G G G G A A C C G G A G A G C A G A A G A G A G G G C A G A C C C A G A A G A A A C A A C A A A G A A G G G A A A A A A G G C A G A G G G A G G A A G G G G A A A G G A A G A C G A C A G A A G A G G G G A G G G G G C A A G G C A A A A G A A G G C C G A A G A A C C A G A A G G A G A G A G C C G G A A G G A A A A A A C C A A A C A G A A G A A G G A G G G G A A A A G A A G C A G A G A A A G A G A A G G A A G G A A G A A A G G A A A G G G G A A G G C C A A A A A A A A G G A A G G G G A A G G G G A A A A A A G G G G G G G G A A A A A A A A G G A A G G G G A A A A A A A A G G G G G G G G A A C C A A A A G G G G G G A A A A G G A A A A A A A A A A G G A A A A G G A A G G G G A A C C A A G G A A A A G G G G A A A A A A G G A A C C G G A A A A G G G G C C G G A A A A G G A A A A G G G G A A A A G G A A G G A A G G A A A A G G G G C C G G G G C C A A A A C C A A A A G G A A G G C C G G A G A C C A A A G G A A A C A A A G A A A C C A A G G G A G G A G G A G A A G A A C G A A A A C C C A G A G G A A A A A A A A A A C G G A A A A A A A A G A A G G A G A G G A A A G A G G G A G A A G G G A A G A G G A A A A C A C C A G G A A A G A A A G A G G A A C A G A C G G A A A G A C G G G G A G A A G A G G G A G G G A G A A A C A G G G A G A G A A A G G A A C A A C A A A A G A G G G G A A A A G A C A A G G A G G G G C C A A A A A A C C C C G G G G A A A G G G G A G G A A G A A A G G G G A G C C G G A A G A G G G G A A G G G G A G A G A C A A A C A G G G A A G A G G G G A A A A G G A A C C A A A A A A G G G A G G G G G G A G A G A G G A A C G A G G G A C C G G G A G G G A G A A G A A A G A A G A G G G A A G G A G G T T C C A A G G G G G G A A G G G G A A C C G G A A A G A G A G A A A C G A G A C C G G G G G G G G A G A G A A G G G A G A A A A G G G A A G G A G G G C C G G G A A A G A A A G A G A A G A G A G C C G G A A A A C C A A A A A A C C A G G G A C G G A A A A A G G A A G C C A G G G A A A A A G G A G G A A A A G G G G G G G A C C A G A G A G A A G G A A C C A A A A G G A C A G A C A G G A G A A G G G G A G A A G G A A G A G A A A G G A G A G A A A A G G A A G G A A G A C A G A A G A A G G A G G A A A A A A G G G G A G G A G A A G C A G A G A A G G A G A C A G A G G A G G A A A A G A A G G A A A G G A A G A G C C A G A A A A G G A A G G A A G G G G A G G G A G G C G A G G A G A G A G A A G G A A A G G A G A G A A G A G G G A A G G A G G G A G G G G A A A C C A A G G G G G A A G C A A G G G A G G A G G A G G G C A G A G A A G G G G A G G A C G G G G A G A A G G A A G A G G C A G G G A A G A A A A A A A A G G A A A A G G A A A C G G A G A A G A A G A G G G C C G G A G G G G A G G G G C A G A G G G A G G G G G A A G G A G G G G A G G G A G A G A A G G A A A A G G G G G G G G A A C C G G G A A A A G A G G A G G A G A A G A G A A A A G C A A C G G A A A G G A G G G G G G G G G G A A G G A A A A A A G A G G G G G G G G A G A G G G G G A G A A G G G G C C G A G A A C A G G G C A G A A G A A G G G G A G A G G A G A G A G A G A G A A G A A A A G G A G A G A G A C A A A C C A C C G A A G G A A G C A G G A A A A G A G A G A A G A G A G A C G G A A A A G G G G G G C C A A G G A A G G A A A G T A A A G G A A A A A A A A A G A G A G A A C C A A A A A A A A G G A A G G A G C C G G G G A A A A A A A G A G G A A G A G A A C C C C G A C G A G A A A A A A A C G A G G G G A A G G G G G G A A A A A G A A C C A G A A A G G C G A G A A A G G A A A A C C G G A G A A A A G A G G A A A A A A G G A A G G G G A A G G G G A A G G G G G G A A A A A A A A A A C C A G A G G G A G A G G G G G G G G G A A G G G G G G A A A A G G G G G G G A G A A A G G A A A G G G A C A G A A A A A G G A A G A G A C A C A A A A G G C C A G G G A A A C G G G G A A G G G G A C A G A G A A A A G A G A G A A A A G G A A A A G G A G A G G A A G G G A A A A A A G G G G G G A G G C A G A A A A A C C C C G G G G G G G G G A C A G A A G G A C A G G A A A A C C C A G A G A A G C A A G A C G G A A A A G A A G G A G A A G G A A C G A A G C A G A A A C A G A G G A G G G A A G G G A A G G A A A G G G G A A A G G G A T A A A G G G A A G A C C G A A A C C A A A A G A G A C C G A G A A G A C A G A G A G A G G A A C C A G G A G G A A G A C G A C A A A C C C A G G G A G G A A A A G G A A C C A A A G C C G G C C A A A A C C G A G G A C G G A G G A G A G A A G A A A A A A A A A A A G A G A A A A G A A A A G G A A G A A G G A A A A G G A G G A G G G A G G A C A C A G G A G G A G A A A A G G G A G G G A A G G G A G A A G G A A A A A G A G G A G G G G G G A A G A A A A A G G C A G A G A G G A A A G G A C A C A G A C A A G G G G A A G G G A A G G G G C G C C A A G A A G A G G A A C G A C A G G A C A A G A A G A A G A A G C A G A G A A A A A A A A G G G G A G A A G G G G A G G A G G G G G A C G A A G A G C C A G C A G A G A G G G A A G A G G G C C A A G G G G G A A G G A A G G A G A G G A G A A G G A A A A A A C C A G G G G G G G G G C A G C G G A A C C A T G G A G G G C C G G G G G G G G A C G A A A A A A A A G A A G A A A G G G G A A G A A G G G G G A A G G C C A A G G A A A C A G G G A C G A G G A G A C G A G A A C G G A T A G G A G G A A G A G G G G A A G G A G G A A G G A C A A G A A C A A G A G G A A G A G G A C A A A A G A G A G G A A C C C G G A G G G A A G G G G A G A A G G C C G G C C G A A G A G A G C A G A A A G G A A A A A C C A A G A G A G A T G A A A C C G G G G C C G A A A A G A A C A G A G A A A G A C C A A A A G G G G G G A A A A G G A A A G A A G G G G A G G G G G C C G G G G G G A C C A A G G A A G G A C A C C G A A A G G G A G A G A G G G G C C G G A A C C A A A A A A A G G G A A G A G A A A A A G A A G G A A A G G G A G G G A A G A G G A G G G A G G A A A G G G G G G G G G C C G G G A A G A C G A G G A A A A A A A A G G G G G G C C G A A A G G A G G A A G A A G A A A G G G G A G G G G A G A C C A G G A G G A G A A C C G G A C A G A G A C G A A A G G A A C A A A A A A G A A A C A G A A G G A A G G G G C C A C C C A A A A G G A A C C C C G A C C A C C A A G G G A G G G G G G A A A C C C C A A A G A A G G A A A A A G C A A G G A G G A A A G A A A A A A G G A A G G A C C C G G G A A G A C G A C C G G A A G G A A A A A A A G A A G G A A G G A A A A A A G G A A G G A A G G G G G G G G A A A A G G A A A A G A G A G A A G A A G G G A A G G G A A G A A A C A G A A A A G A C G G G A C A G A A G A A G G G G G G A A A G G A A A G G A A G G C C C C G G A G A C A G G A G A A C A G G G A G A A G G A A A G A A A A A A A A A A G G A A G G A A A A G G G G G G A A G G G G G G A A A A A A A A A A A A G G C C C C G G G G A A G G G G G G A A G G A A A A C C G G A A G G G G A A A A C C A A A A A A G G A A A A A A G G G G A A A A G G G G G G G G G G A A A A A A G G A A C C A A A A G G A A G G C C A A A A A A A A A A A A G G A A G G A A G G A A A A G G A A A A G G A A A A A A A A A A G G A A G G A A G G A A G G A A G G G G G G A A A A A A A A A A A A A A A A A A A A A A C C A A G G A A A A G G A A G G A A G G A A A A A A G G G G G G G G C A A G A G A G A A A G G G A C C C A G G A C A G A A C A A G A A G G G C A G G A G C A G A A G A C A G A A A A A A G A A A A A A A C C A G A A A G G G G A G G A G G A G A G A A A A A A A G A A G A G A A A C G A G A A A A G A A G G A G A G G A A G A A C A G G G A G A A A A A A A G A G C A A A G G A G A A G G G A A A A G G A A A A A A G G A A G G A A A A A A A A A A A G A A G A C C G A G G A C A A C A G G A A A G G A G A G A A A A G A C G A A G A G A G A G A A A A A A C C A A A A C C C C G G G G A A G G A A A A G G A A A C G A G A G A G G C C A A A A G G A G G G A A G A A G G G G A A G A C A A A A G G G G C C G G G A G G A A A C A G A G A A A G G A A G A G G G A A G G A G A A A A A G A A A G A A G G G A A G G G A G A C G A G A A G G A A A A A A A A A A A G G G G G G A A A A G G A A G A A A A G A G A A A G G G G A A G A G G G A G G A A C A A A A G G A A G A A G G A G G G A A G A G C A A G G A G A A C G A G A G G G A A G A G G A C A A G A G G G A C G A A A A A G G A G A A G G A A G G A C G A A G A A A A G G G G A G A A A G G A A A C C G G A G G G C C G G G G A G A A C A A A G G A A A G G G A G A G C C G G G G G A A A G G A G A A A A A A A A G G G A G A G A G A A A C C A G A G A G G G A A A A G A A A C A C A G G G G A G A A G A A G G A A A G G C C A G A G A G A A A A G G G A A A G A G A G A A G A C A A G A A G A G G A A G G A G A G G G G A G A G A G A A G A G G A G C C G G A A A A G G A A A G G A G G G A G A G G A A A A G G G G C A G A G A G A A G A A A A C C A A A C A G A A G G G G G G A A C A A A G G G G C C A G A A A G G G G G G G G G G G G A C A G A G A C C A A A G C A A A G G C C A C G G A A A A G G G G C C A A A A A G A A A A G G G A G A A A A A A C A G G A G A A A A G A A A G A A A A A G A C G G A A A G A G G G A G G A G A C A G A G A G A G G A A G G G G G G A A G G A A A A A A G G C C G G G G A A G A A G C C G G A G A G A C G G G A A A A G C A A A C C G A A A A G A A A G G A A A G A A G G G C A A G A C A A A G G A A A A A A A G G G A G G A A A C G A G G C C A A A A G G G G G G G A G A C C G A A G G A A G G A G A A G A G A G A G G A A G G A A A A A A A A A A A G G G G A G A G A A A G C C A G A A A A G G A A G A G G G G G G C A G A A A A G G A A A A G A A A A A G G G G G A A A A G G A A G G A A A A G G A A A A A G A G C C A A G G A A G A G A A G G A A G A C A G G A C C A A G G G A G G G A G G C C A A C C C C G G G A A A G A A C C A 0 0 G G A G G G G A G G G A G A C C G G C A G G A G G G G G G A G A G G A A G G A A A A A G A A A G G A A G C C G A A A A A C C G G A C G A A A G G A C G A G A A C G A A A A A G A G A A A G A G A A G C A A G G A G G C A G G G G C C A G G G G G G G A G A C A C A G G G A A A A G A A A G A G A A G A G G G G A G G G G A G A G C C G A G A C C A A C C A G A G C A A G A C G G A C G G G G G G A G G A A G G G A A A G A G A C A G A A C C G G A G G G G A G A C C G G A A G G G A G G A A A A A A G G A A A A A A G G A A G A C C A G G G C C G G G G A G G A G G A A A C G A G G G G G A A A G A T A G A A G A G G A C A G A G G G G A G A A G G G G G G G A G G G G A A G A G A A A A A A A G A G A G A A A A A C A A A A G A G A A G G A G G A G A G G G A C A A G G G A A A A A A A G G A G G A C A A A A A A A G C A A G G G G A A A A A A A A A G A G G A A C C C A G A A G A A A A A G A A G A G G A G G A A G A G A G A C G G G A G G C A A G G A A G A A G G G G G A A G C A A G A G G G C A G G G G A G A G C C A C A G G G G G G G A A A A A A A A G G G G C C A G G A A A G A A A G G A A A A A A G G G G A G C A G A G G A A A G G G G A A A G A G A A G A A A A A G G A G A G G A G A G G G C A G A G A G G G G A G G G A G G G A A G G A C A A C C G A G G A A C A G A G G A G G A A G A G G A A G C A A A G A G A A A G A G G C C G A C C A A G G A A A A A G A G G A G G G G G A A A A A A A G G G G G G A G A A A A A A A C G A G G A C G G C C G A G G A C A A C A A A A C C C G G A A G A G G A G G A A A C A A A A A G G A C G G G G G G A G G G A C A T G A G G A G C C C C A A G G A A A G A G A G A A G A A A A G A A G G A A C A C C C A G G C A G G G A G A A G A G G A G A A A A A C A G G A G G G G A G G A G G G G A G A G A A A G G G G A A A A A C G G A A A G A G G G G A A A G G C A A A A A G G G G G G G G G A A A G G A G G A A A G A A A A G G A G A G G A A C C A A G G C C A A A G G A G A A C G G G A G A G G G A A G A C C A A G A C A A G G G A G G A A C A A G A G G G A A G G A G A A G A G G G A A C A A A A A A G G A A G G A G C C C A A C A A G G A A G G G A G G A C G A G A C C A A C A C C A A A A G A A A A A C C A C A G G G G A C A A A A A C C G G C A G A C C G A G A G A G G A G A A A G A G A C G A A A A A G A G G C C G G A A A A A A G G G G A A G G A G G A A A A G G G G A A G C A A G G A A G G A A C G G G G A G A A A A C C G A C A G A A G A A A A A A G G T A A C A A A A G G G G A C G A A A G G G G G G A A G G A A A G G G G G C A A A A G G G A G A G A A G G G A G G A A A C G A A A A A G G A A C A G G A A A G G A C A C C A G G A A G A G A A G G G G G G G G G G A A A G G A G A G G A G A T A G A A A A G A A A A G G G G G G G G G C C C G G A G G A A A A G A C C A A A A A G G A G G C C A A G G A A G A A A A G A A A A G G A A A A G G G G C C A A G G G G A C A A A A C A A A G A G G A G A G A A G A A A A A A A A G C G G A A G G A A A A A A A G A A G A G A A A C A A A G A A G G G G A G A A G G A G A G A A G A A A G A A A G A G G G A A G C C G G C A G G A G G G A A A A A A G A A G A G G A A G A G A G A G A G G A A A A G A A A A G A G A G A G A G A G A C C G A A A A A G A G G A A G G A A A A G G G G G G G G G G G G G A C A A A A A G A G G G G G G A G A C A A G A A A G G A A C C G A A G G A G A A G G G G G A G A A A A C C G G G G A G G A G A A G G A A A A G A A A G G G G A G G G A A G G A G G G G A A A A G G A G G G A A G G G G G G C A A A A A A A A A A A A A A A A A A A G A G A C C G G C C A A G G G G A A A C C A G G G G G G A A A A G G A A A A A A A A A A G G C C A A G G G G A A G G A A G G A A G G A A G G A A G G G G C C G A G G A A G A G A G A C A A A A A C C A A G G A A C C A A G G G G A A A A C C G G A G A A C C A A T T C A G A A A G G A G A G G G A A C A A C G A G G C C C A G A A G A A G G G G G G C A C C A G A C G A A A A A G G G G G G G G G A G A C C C A G A G G A A A A A A A A A A A A C A A A C A G A A A A G A C G G G A A A G G A A G G A G A C G G A G A A G G A G A A A C G G A A G G A G G A G A G G G A A A A A G G A A G G G G C C A A C C A A A A A C A A G A A A A G C A G G G A A G A G G A G G G A A A G G A A C C C C A A A A A A A G A G A A A A A A G A A C A G A A A G G A A G G A G A A G G A A A A A A A G A G G G G A A A A A A G A C C A G G G G G G G A A A A A A C A G A A G A A G A G G A A G G A A A G A A A G C C G G G A A G A A G A A G G G A A C C A A A G A G G A G G A G A G A A A G A G A G A A G G C C A A C C C C A G G G C G G G G A A G G A A A G A G G A G A G G G G G A A A A A A C C A G A G A A A A C C G G A G C A G G G G A G A A A A G A A A G A A A A C C A G A G G G G A A A G A C G G A A A A G G A G A G A A G A A A G G A A G G G A G G G A A A A G A G A A A A C A G G G G G A G G G A G A A G G G G G A A A A A A A A A A A A A A G G G G A A A A G G C C G G A A G A A G A A A G A G C C G G A A G G A G G G G A A G G G G G A A A A C C G G A G G G A A A A A G G A A G G A A A A G A A A A G G A A G G G G G G C A A C C A A G A A A C G A A G G A G A G A A G G G A A A A C A G G G G G G A A A A G G A A G G A G G G G G A A A C A A A G G A A G A A A G A A A A A A C A A A A G G A G A G G A G A G A G A A G A A A G A A A G G A G A G G G A G C A G A G G A A A G A G G A A A A G G A A G A G A G C C A A A A G A A C A G G G G A C C A G G G G A G A A A G G G A G A C A G G G A A G G A G A A G G A G A C C A A A A C A G A A G A A A A G A A G A A A A G A A A G G A G G G A A A A A A A G G A C C G A A A A A G G A A G G A A G G A A A A A A G G A C A C A G C C A A A A G G G G G G G G G A G A G A A A G A C A A G G A A C A A G G G G A A A A G G A A A A A A A A A A A G G G G G A A A C G G A G A G G G G A A A A A G A A A A A G G G G C C A A C C G G A A A G A A A A G G G G G G G A A A G G A A A G A G G G C C C C G G G G A G A G A G A G A G A G G A A A G G G G A A G G A A A A G A G G C A C C A G G A G A G G A G A A G G A A A A G G G G A A G G A A G G C C A A A A A A G G A A G G G G A A C C A A A G G G A A G A G G G G A G A A A A A A A A A A G G G G G G G G A A A G G A C A A A G G G G G G C A G A A G A G G A G G A C G A G G G G G G A A G A A A A A G G A A A C G G G A G G A A G G A A G G C C G G A A A A A A A A A A A A G G T T A A G G A A A A G G A C A G A A A C G G G G A A A G C A A G G G C C A A A G C C C A G A A A A G A G G A C C G A G G A A A G A G C A A G A A A G A G C A A G A G G G A G G G G G G A A G A A G G A A A A A A A A G A A A G A A A G A G A C A C C A A A A A A A G G A G A G G A G A A G A C C A A C A G G C C A A A A A A A A A A G A G G C C A A G G A A G G C A A G G A A G G G A A C A A G G A G A A G G A A A T A A A A A G A A G A C G G A G A G G A G G A A A G A A G G C C G G C A G A A G G G G A C A C A G G C A G G A A A A G G A G G A A G G G A C A A A A A A G A A A G G A G G A C A G A A G G G G G A A G G G A G A A G A A G A A G A C G A G A A A G G C A A G A G A C G G G A G A C A G A G A A A A A C C G A A C A G A G A G A A A A A G A G C A A A A A A G A A G G A A G G G A G G A A G G G G A G G A G G A A A A G G A A A G A G C A A A A A G A A G A C A A A A A A G G G G G A A G G A C A A G A G C C G A G A C A G G A G A G A A G G A G A G G A A C G A A A A G A A C A A G A G A G A A G A G A A A G G G A G A A A A G A C G A G A A A G A G A A C A A A A G A C A G A A G C A A G A C A G A G G A A G G A A G A G A G C C G G A G A G A A G G G G A A A A C C C A G G G G A G G A G G A A A G G A C C G A A C A G G A A A A G A G G A A C G G G G G G A A A A A A G A G G A A A C G G G A C C A A G G G G C C A A C C G G A A A A A A A G A G C A G A A G A A A G G A G G A A A A G A A A C G C A A C G G A G A G A A G A G A A C A C A A G G C C G A A A A G G G A A G G G G G G A A A G G A G G A G A A A A G A A A A G A C G A A A C C A A A A A A G G A A G G C C G A A G A A A G G A A G G A A G G G A A A A G G A A G A A A A A A A G A G A G G A G A G G G G A G G A A A G A G G A A G A A A G C A G G A G A G G G G A A G A A C C A A A A G G A A G A C C G A A A A G G A C A A A A G A A C A A A G G A A A A A A G A A A A A C C G G A A G A G A G A A G G A A A A G A C A G A G A G C A G A A G G G A G G A A A G A A A A G G A G G G G G A G G A A G G A A C A G A G A A G G G G A G G G G G A A G A C G A G A C C A G C C C C A A G A A G G G G A A A C A A G A G G G A G G G C A A A A A A G A A A G C A G A A A A G C A A A G A G A G A A G A A G A G G A A G G G G G G A C A A A T A G C A G G G G A G A C A C G G A A A A G G G G A A A A A A A A G G A A A A G G G G A A G G A A G G G G G G A A A A G A A G G G G G G G G A C C A G G A C A A G G A C A A A C A G G A A A G A G G A A C A A A G C C A A G G A C G A A G C A A G A A A A A G A G G G G G A G G A A G A A G A G A G A G G G G G G A A G G G A A G A A G A G G G G G A A G C A A C G G A G G A G A G A G A A G G A A G A A A A A A A A G G A G A G A A C C A A G A G A A A G G G A A G C C A C A G C A A G C A A G A A G G A A A G G A G A A G G A C A G A A A G G G G A A G G C C G G G G G G A A A A C C G G G G G G A A G G G G A A G G G G G G A A A A G A A G A A C C G G A A G G A A G G A A A A G G A A A A G A A C G G G A A A C A G G G A A A G G G G A A A A A A G G A A A A A A A G G G A G A G G A A A C C G G G G G G A G G A A A G G G G A A G G A A C C A A A C A G A A G G A A G A A G A A A A A A A A A G A C C A G C A G A A G G A A G G G G C C A A G G C C A A G A G A G G A G A A A A A A A A G G G G A A G C G G G G A A G G A A A G G G G G A A G G C C A C A G A C A G C A G A G G A G A G A G A A G A G A A G A A A C A A A A A A A A G G G G A A G G A A A A G G C A A A A A G A G G G G G G G G A A A A G G G G A A G G A G G A G A A G G A A G A G G A G G G G A G C C A G G G G A A C G G A G A G C C C A G A G A G G G G A A G A A A G G A A G G A A G G G G A C G G C C G G G G A A G A G G G A A A G A C C A G A A G G G G A C G G G A A G G A A G A C A G A G G G G G G A A A C C A G A A G A A C G A A C G A G A G G G A A A A C A A A G G A C C A G G G G G G G A A A A A A A A A A A A G G G G G G A A A G G G A G G A A G G A A A A A G A G A G A A A A A A A A C G G A A G G G G A A A A A A C C A G A G A C A G G G A A A A G A G A A G G A A A A A G A A G G G A G G A G A A G T A G G C A A G C A G G A A A A G A A A A G A G G A A A A G C C G A A A A A A G A A A G A A G G G A A G A G A G A A G A G A G A A A G A G A G G A C A A A G A G G C G G A G G G A G A G A A A A A A C C A A A A A A G G A A G G A A A G A G A G A G A A A C G A A G G A A G A C A C A G A C C A C A A G A A A A G A G G A C G A A G C A A G C A A G G A A G G A A A A A A A G G G G A G A C C A G G C A G G C A G G A A G A A A G A G G A G A A A G A A G G A A A G G A A G A G A A A G A A C C A A A G G A G A C A C C A G A G G A G A C C G G G A A A C C G G A A A A G G G A A A A G A G T T A A G G G G A G C A C A A A G G A A G G G G C C G G A G A A A G G G A G A A C C G A G G A G A C A G A G G G C C A G A G A A C C A A C A G A A A G A G A A G G A C A A A C A G A A A G G A A A A G G A A A A A G C C A A G A A G A A G A A G G A G G G A G A G A G G A A C C A A G A A A A A A A G G G G G G A A A A A A G G G G A A A A A G G A G A A C G G A A G A G G A A A C C C G A G G G G A A G G A C G G G A A A A A A A A A G G G A G A G A A G A G C A A G A A A A G G A A G G G G A G C A A G A G A G G G G G A A A G G G A G A A G A G A A A A G A A G A C A G A C C G G A A G G A A G G G A G A C A C C A A A G A A G A A A G A A A G A A G G G A A A A A A G A G G G G A G G G A A A A A A G G G G G G A G C C A G A C G G G G G A G A A G G G G A G A G A A A A A G G G G C C G A G G G G G G G G A C G G A A A G A G A G G G A G A A G A A A G G A G G G A A G G A G A A A A A A A G A C G A G A C G A G A G A C G A A A G A G A G A A A G G G G C A A C A G A A A A A A G G C A C G A A A G G G G A G G A A C A A A G A G A A C G A G A G A C A G A A G G A G G A G G A A G A G A C G A G A A G G A A G A G A C C A G G A A A A G G G G A A G G G G G G G G A A A A A C G A G A C A G A G A A G A G G A C A A G C A G A G A G A G G G A A C A G C A A C C A G A G A A A G A A A A G A G G G G A A A A G A G G G G G G G G A A C C A A G A G A G A C G A C A A G C A A G G A A G A G A G G G G A G A A A A C G A G A A G G G A G A G A A G G A C G A G A G A G A A C A G A G A G A G G A A G G A A G G G A A G G G G G G A A A A G G A A A A G G G G C C A C A A A C G G G G G A G G A G G G C C A A A A A A A A G A A G G A G G G G A A A A A G A G G A A G G G A G A G A G G A A A A C G A A A A G G A A A A G G A A A G A A A A C A C G G G A A G G A A A G A G A A A A A A G A G A G A A A C C A G A A A A G G A A G A G A G G A G A G A G G G A A A A A A G A G C A C C A G G G G A G G G A A C G G A A A A G G G A A A A A A A A A A A G A A G A A A A A A A A A A A G A A A A A C G A A C G A G G A A A G G G G G G A C C A A G G G G G G G G G G A G C A G G G G A G A G G A G A G A A G A G G A G A G G C A G G G G G G G G A A A G G G C A A A G G G A A A G A G G A A A G A A C A G G C C A G A A A G G A G A G A A A G A G G G G A A A G G A A A A G G A G A G A G G G G G A A A G G A G G G G A A G A G A G A G G A C C A A G G G G G G A A A A A G C A G G G A A G G G A G G G G G A A G A G G G G A A G G G G A A C C A G A G A A G G A C C C G A A C G G G A G A G A A C G G G A A G A G A G G A G A A G A G G G A A A G A C G G G A G A G A A G G A A G G A G A A G G G G A G G A A A G A C C C A G A A A C A C A A A A A G G G A G A C G A C A G G A G A G G G A A C A A A C C A C A G G A G A G A A A A G A C G A A G C C A G A C A C A G A G A G C C A G G A C C A G G G G G A A C C A A A A A G G G G A A G A A G A C C C A A G A C C A G G G A G A C A A G C A G A C A A G A G A C G A G G A A G G G G A A A G G G A G C C G G A C A G A A G G C A G A G G A A G A A C C A A G G A A G C A G G A A A A A G A G G A C A G A A G G A A A G A A G A G A A G A G G G A A G A G G A C C C C G G A C G G C C G A A C C C C G A G A A C A C C G A A G G A C A A A G G G G G A G G A A G G A A A A G A G G G A A G A G A C A G G A C A A A G A A G G A G A A G A G G A A C A G C C G G G A A A G A A A G G A A A G G A G G A A G A A G A C A G G A C C G G G G A G G A A G G A G G A A T A A C G G A A A C A A A A C A G G A G G G G A C A G A A A G G G G A C A G G A A A A G G A A C A G G A G G A G G G G A A G A A G A A C C C A A A G G A G G A A G A A C A A T A A G A A A A A G A A A A A G C G G G G A A A G G C A G G G G C A A A G G A A G G A G G A G G A G A A A A A A G A G G A A A A C A G G A A A A A A C C A A A A A A A A A A C C A A C C A A G G A A G A A A G G A A G A G A A G G G G G A C G G A A A A A A A A C A C G G A A A G A A A A G A G A A A A A G C C A A A G G G A A A C G A G G G A G A A G C C C C A G G A G A A G A G G A A A A A C A G A A A A G C C A A G A A C A G G A A G A A A G G G G G C A A A C A A G G A A G A G A G A G A C A G G A A G A G A G A C C A G A A G A G G G G A G A G A A A G G G G A G A A G A A C G A A G A A G A G G A A A C G G A A G G A A G A C A G C A A G A G A G G A A A G C C G A A G C A A A A A A A A A A C A G C C A G G G A G C A G A T T A A G G G G G G A A A A A A G G A A G G A A A A A A A A G G A A G G G G G G G G A A A A A A A A G G A A C C A A G G A A A A A A A A G G A A G G G G G G G G A A G G A A G G G G C C G G A A G G A A G G A A G G G G C C A A A A C C G G A A A A A A A A A A G G G G G G G G A A A A G G C C A A A A C C G G A A G G A A A A C C G G A A G G A A A A C C G G G G G G A A A A A A G G A A G G A A G G A A A A A A A A A A G G A A A A G G G G C C A A G G G G A A A A A A G G A A G G C C G G G G A A A A C C A A A A A A G G G A A G G A C A C A C A A G G A A A G G G A A A G A A G C A G A G A A A G A G A G G A G A G G A A G G A G A G A G A A C A C A C A G A G C A A G A A A G G A A G G A G A G A G A C A A G T A A G A A A G G A A G G A A G C A A G G A G A G G C C G A G A A A A A A A G G A C A G C C G G C C C C A A G A G A G A A G A A A A A A G G C C C C G A A A A A G G G G C C A C A A G G C C C C G A A G G A G G G A A A G A C A A A A A A G A A G G G G A A G G G G A A C C A A G G A A A G A A A A G A G A A G A G A A G G A G A A A G C A A A A A A G A G G G A G A A A A G G A G C A C C A A A A A A A G A A A A G G A G A G G G A A A A C C A G A A G G G G A G A G A G C A A G A G G A G A A G A G A A A G C A G A A A G A A G G G G G G G G A A A A G C A C A A G G A G A A G A A A A C C G G G G G G G G G A G A A C G G A A G A G A G A G G G G A A A A C A G A A G G A A A G G A C A A G G A A A A G G C C A G A C G A C C A A A A G G A A C C A A G A A A G G C A G A G A G G A A A G G G G G G A A C G A G A G A A G G A A G A G G A A G A G G A C A A G C A C A A G G A A G A G G A A G G G A A A G G A A A G A A A G G G G G A A G G A C A G G G A A A C A G A A A G G A C A G A G C G G G G G A A G A A A A G A G A G G A G G A A G G C C A A A G G A G A A G A A A G G G G A G G A G A A A G A C C A C G C A C A A A G A A G G G A A A A G G A A G A C A A A A A A A A A A A A A A A A A G A G A A A C C A C A A A C A A A G A A A A A A G G G A C C G A G A G A A G A A G A A A C C G A G A A G A G G A G A A C A G A A C A A G A A C C G G C A A A G G A G G G A G G G C A A G A G A A A G G G A A G G A G A G A G A A A G C A A C G A A A A G C A G A A A G G G G G G G A G A A G A G A A A A A A C C G G A A A C A A G G A A G A A G G A G A G A C A G G G G G G G A A A G A G G A A C A C A A A G G C C A G G A A A A A A G A A A A G G A A C C C C C C G G A A A A A A A A A A G G G G G G A A A A A A G G A C A A G G A C A A A A A A A A A A G G A A A G A A G A A A G G A G G G C A A G G G C C A A G G A C G A A C C C G A A G A C A G A G G G A G A A A G G A G A G A G G G G G A G G A A A G A G G A G A G A A C A G A G G G A G C C A G A G C C G G C C G G A A G G C C A A A A G G G G G A G G C C G G G G A A G G C A A G C A G G A G C A A G A G A G A G A G A A A C G A C A G A A C A G A G G A A G A G A G A G G A C A A C G A A G G A A G C C A G A A G G A A G G C C A A G G G G G G A G G A T A A G A G C C A A A G G G A A A G A A A G G A A G C C A C A G A C C A A A A G G A A G A G C A C C A A A A C C A G A G C C G A G G C C G G G G A G A A G G A C A C A G C A G G A G A A C C G A A G A G A A A A G A A A A G A A A G A A G G G G G G G G C C G G A G A G G A G A A G G A A A G G G G A G G G G A A G G A A G A A A A A A A G A A G G G G C C A A G G A A G G A A A G C A A C A G C A C A G A A C G A G A G A G G A C G G G A G A A G A C G A A C G A A A A A C C A A C A G G G A A A G G G G A A A G G A G G G G C C A A G G G G G G G A A A G G A A G G A A G G A A C A G G A A A G A A A A C C A A C C G G G A A A G G A A G G G G A A A G A A A G A G A A A A G G A A G G A C A A G G G G A A G G G G A A G G C C A A A A G G A A C C G G G G A A G G G A C C C C G G A A G A G G A A G G G G G G G G A A G G G G A A C C G G A A A A A A A A A A A A A A A A A A G G A A A A G G G G A A G G G A A A G G A A A A G G G G A A A A A A A A C C A A G G G G A A G G G G G G C C A A A A C C C C A A G G A A G C A A A A G G G G A A A A A A G A A C C A G A G A G A C A G A G A A G A G G A A G A A A A G G A A A A A A A A G G A A A A A A A A G G G G G G C C G G G G G G C C C C G G G G C C A A A A A A G G A A A C C A G A A C A G G A G A A C G A G G A A C C A A A A A A A A G G A A A A A A A A A A A A A A A A G G A A A A A A A A A A A A G G A A G G G G A A A A G A A G C G A C G A C A G A G A G G A G A G A C G A C C A A A A A A A A A A A A A C A G A C C A G A A G A G A A G G A A G G A A A A G A G G A A A A G G G G A A G G G G G G A A A G A G C A G A A G A C G A C C C A G A A A A A A A A A G G A A A A G A A G A G C C A A A A C C G A C A C A A G A A A A C C A A C C A A A A G G G A A C A A A A G G C C A A A A C C C C A A A A A A A C A A A A G G A A A A G G A A A A A A A A C A A G A A G G A A G G G A G G G G G A G A C C G A G G G A A G A G G A G A G G A A A A A A G G A A G G A A A A G G A A G G A A G A A G G A G G A G G A A G A A G G C C G A A A T T A C G A C C C A G A G A A G G G A A A A A A G A G A A A A A G G A A G A G A A A A G C A G G A C A A A A G A C C A A G G A A A C A C A G G G G G C C A A A G A C A G A G G A G A A A A A A A G G G G G G C C A A G G G G A A G G T T A A G G A A G G A G G A A A A A A A A A C C G A G A A A A A G G G G A A C C A A G G A G A A A A G A C C G G A A A A A A A A A A G G A A A A C A A G A G A G G G A G A A A A G G G G A A A A A A A A A A T T A A A A C A A A A G A A C A G G A G C A A A A A G A G A G A C A G A A G G A A G A G G A A G G A G A G G C A G A A G C A A G C A A C A G G G G A A C A G G A G A C A G A G A A G A G C A C A G A G G A G A G A G A G G A C A G A A G A G G A A G A G A G C A G A G G A C A A A A G A A G G A A C G G A G A A A G A G A G A G A A A G A G A A G G A C G G G G A G C A A G A G C A G A G G G G G A A C C A G A A A A A A A A A A A A A C C G G A A A A A C G A A G C A A G G G A G G G G G G G G G A A C C G G G G G G A A C C G G G A A A G G A A C A G A C C G G A A G A G A A G A A C C A A C C C C G A A A A A G G A A G G A A G G G A A A A A A A C A G A C A A G A G A A C A A C G A G A A G A G G A G A G A G A A G A G G A G G A G G G A C A A A A A A G G A G A G G A G A G A A A G G A G C A A G G A C C A A G A A G A G G A G A G A G G C C A A G G C C A A C C G G G G A A A A A A A A A A G A G G A A C C G G G G G G G G A G C A G A G A C A C A C A A G A G G G A G C A G G G G C A G G A A 0 0 A G G A G A G A G G G G G A G A A G C A A G G G A A A A A A A A A A A A A A A A A A A A G G G G A A A A C C G G C C C A A A A G G A C A G A G A A G A G A G G G G G A A A A A A A A A A G G G G C A A A G G A A A G A A G G A A A A A A G G A A G A G G G A G G C C A A A G A A G G A A A A A A A A A A G G G G G G G G A A C C G G G G A A G A G A A G G A A C G A A G G G A A C C G G A G A C G A G G A G A A A A A A C C G G G G A C A G A C G A C A A C G A A G G A A G A G A G A T G A A G A C A G G A A G A G A G C G G A G G G G A A A A G G C C A A G G A A G A A G G A G G G G A A G G A A G A A G A A A A A A A A G G G G G G G G A G C A G A A G A G A G A G A G A A A C C A C A G A A A A A G G G G G G A A A A G A G G A A A A G A A A A A C C G G G G A G A A G G G G A A C C A A G G C C A A G G G G G G G G G G A A G G G G A A G G A A G A G A G A A C A A G G G G A G A A A G G G A A G G G G G G A A G G A G A A G G A G A A A G C A A A G G G G G G G A A G A A A A G G A A C C G G A A G G A A A A G G G A G A C A A G G A A G A G C A A G A A C C A A C C A G A A G G G A A G A G A G G A G A G A G A A G A A A A A G G A G G G G C A G A A G G G A G G G A A A A G G A A A A G A G A A G A G A A C C G G A A G G A G A A A A C C G A A G G A G A G A G A G G A A G A G G A G G G A A G G A G G G A A G A A G A G G A A C A G A G G G A A A G A G G A A A A A C A A A G G G A C A A G G A A G G A G A G C G A C C G A C A A G G G A G A G G G G G A A G G G G C A A G G G G G G G A A A A A A A G A A A A A G G A A C G A A A A A C C G A G G A A A A A A A A A A C C A A A G G A A C G G G A A C A A A A A G G G G A A G A A G G G A A G A G A G A A C A G A G A G A A G A A A A G G A A G G A A A A G G G G A A A A G G A A G A A G A A A A A G C C A G A G G A A C A G G A A G A G A G A C G A C C G G A A A A C A G A A A G A G G A A G G G G G G G A A C G G G G G A G A C A G G C A A C A G A G G G A G G G G G G G A G C A G A A C G A A G G A A G A C G A A G C A G G A C A G A G C C G G C C G G C C G A A G A G A A G A G A A G G A A G G A A A A G C C A A G G G G G G G G A A A A A A G G A A A A A A A A G G G G A A A A G G G G G G A A C C C C G G G G A A G G A A G G C C A A A A A A G G G G C C G A A G G A G G C A G G G A G A G A A A A G G G A A G G G G A A G G A A A A C C G G A A A A A A A A A A A A G A A G A C G A A C A C A G A G A A G A A G G A G G A G A A G G C C G C C C C C G G A A G G G G C C A A A A A A A A G A G A A C C A G A C C A G A C G G A A A A A A A G A G A G G A G G C G G A G A G A A A C A C A A G A C C A A G G G A A G G G A G A A G G G A A G G G G A G G G G G G G A A G G A A A G A A A A A A A A G G A A A G A A C C A A A A A A A A A G G A G G A A G A A A A A G G A A A A C A A A G G G G C C A A G A A A A G A G C A G G A G G G C A G G A A A A G A A G G A A G C A A G A G G G T T G A G A A A A A A A G G G G G A A G C A G A A A A G G G G G A A A C C A G G A G A C A A C A A G A G C A A G C A G G G A A G G A T A A C G A A G G A G G G A A A G A G G G G C A A C A G G C G A G A G A A A G A A A A A A A A G G A A C A G G A A G A C A C A C A G G G A A A A G A G A A A G G A A C C G A G A G A G A A A G A G A A G A A G G G G G A A A C A G G G A A C A C A A A A C A A G G G G A G G G G G G G G A A A A A A A A A A A A G G A A C C G A A G G A G A C A G A G A A G C A C C A A G G G G A A A A A A A A A A A A G G G G G G A A A A A A G G A A A A A A A A G G A A A A A A A A A A A A A A G A G A A G A A G G A A G A A A A A G G A A A G G A G A A A G A A G A A A A A G G G G G A A G G A A G G A A G A G G A A A G G A G A G A G A C A A C A G G A G G A G G A G G G A A G C A A C A G A G A G G G A G G A A G C C A G C C C C G A C C G G G G G G G G G G G G G A G G G A A G A G A G G A A G G A G A G A A G A A A C G G C C A A G A G G G G C C A A G G G A G C A A G G A G A G A G A A C C G G A G A A A A A A A A G G A C A A G G G A A G A A A T A A G G C C A G A C A G G G A A A A A A G G G G G G A A A A G G C C A A A G G G A C G G T T A A G G G A G G C A A G A G G A G G G G G G A A A C T T G G A A T T G G G G G G G G A A A A A A C C A A G G A A A A A A A A A C A A G A A A G A A A G G G G G G A A A A A A C C A A A A C C G G G G A G A G G A A G A A A A A A C A G G A C A A A A C A G A G G C C A A G G G G A G A C G A A A A A A C C A A A G A G G A G G A G A A A G A G G G G A A A A A A T T G G A A G G A A A A G A G A A G A G G A G G G A A A A A G G A A C A G G G G A A A G A A G A G G A A A G G A A G G A C A G A G A G A A G C A A G A G C A G A A A A A G G G G A A A A A G C A G A A A G G A A C C A A G G G G G G G G A A G G G G A A A A G G A A A A G G A A C C A A G G A T A G C A A G A G G A A G A G G A A G A G G A C A A C G A C A G A A G G A G A G A A A G G A G A G G A G G G A A G A G G A G G G G A G G G A G A G C C G A A A G A G G A A G G A G G G G A A G A A A G A A C C C C C G G G G A A G G A C A A G A C G A A G A G C A A C A G G G A G A G G A G A A G G A G A A G G G G G A A A G A C A G G A C A A G A A A A A A G G A G A G G G G A A G C C C C G G A A C G A C G A G A G G G A A A G G A G G G G G G G G G G G G G G G A C A A A A G A G A C C A G G A A A A A A A G G A A G G C C A A G G A A G G G G A A G G A A A A A A A A G G A A C C G G G A G G G A G A G G G A G A A A G G A A A A C C G A G G G G A A A A A A G G G G A G G A A G G G C C G G G G A A C C G G A A C C G G A A C A A G G G C C A A A A G G G A A A G G A C G G G A A A A G G A C C G G G G A A G G A A A A A A A A G G A C G G A A G G A G G A G A A G G A G A G G A A A A A A G A G A G A G A A C C A A C C C G G G A G G A A G G A A G G G G G A A A A A C A A A G A G G G A A G A G C A A A G G A G A G A A C C A A A A A A G A G G A A G G A A G G A A C C A G G G A G G G G A A G A G A G A G A C G G G G G G A G A G A G A G A G G G A G A A A G A G G A G G C C A G A A C A A G A A C C A C A C G G A A A A G G G G G A G G A A G A A A G A G G G A G A A A A A G A G A A A G G A A G G G G C C A A G A G G A A A C C C G A A A A A G G G G G G G A A G A G A C A G A G A G A G G G G G G A A A A G G G A A A A G G G G A A G A A G A G G A G A G A A A A A A A A A C C C C A A A A G G G G T T G A A C G A G A C C G G A G A A G A A A A G A A A G C A G G G A G A A G A G G A G A G A A A G A A C G G A G G G A A A A A A C A G A C A A A A A G A G A T T G G G G G A G A G A G A C A A G A C G A G G G G G G G G A A A C C A A A C G A G G A G A G G A A G A A C G A C A G A A G A G A G G G G G A A A A G G G G A A A G A G G G A G A G G A G A A G A A A G A A G G A C G G C C A A G G G A C A G A A C A C A A A A G G A G A A G G A A A A G A G G C A A G A C A G G A A G A G A G A G G A G A G G A G C A A G G A G A C A A G G A A A A G C A G A G A A C G G G G G A A G A G G A C A A A A G A A A A A A A G G A G G A G A G C C G G G G A A A G G G A G A A G A G G A G G G A C A A A G A G C C G A C C C C G A A G A G A G A A G A A G C C C A A A G G A A G G A G A A G A A A G A A A G G G G G A A G A G A G G A G G C A A A G G A A G A G G G G G G A A A A G A A G C C A G A A G A A G A C G A A G A G A G A C G A A A A A G G A C G A G A A A C C G G A A A A A A C C G A A C G A G A A C A A C C G A A G G A G A G G A G G G G G G A G G A A C C A A G A A A G A A G G G A A A A A G G A G A G A G G A A A G G A G A A G A C A A G A A G A A A A G G G G A G C A G A G A A G G A A G A A A A G A G G G G G G A G A A A A G G G A A C A G A G G A A C G A A A A G A G A A A A G A G A A A G A G A A G C A A G A A A A G G G G G G G G G G G A G G G G A A A A C C A G G A C C G G G A G A C C A G A G G G C C C A A A A G A A C A A C G G A A G G G A G A C A G G G G G A A A G A A C A A A G A G A G A G G G A G A G G G A C G G G G A G G A A A G G A C A A G G C C A G G A A G G G A G A A A A G G C C G A G G G G A A G G A G G G A G A G A C G A C A A A G A A G G A C A C C C C G A A G A A A A A G A G G A G G C A A G G A A G A G G A G A G A A G G G A A A A A G C A A G A G A A G A G A A A A C C C G A G G C A A A G A G A G A G G G G G A G A A C G A G A G A G A A G A G A G
[truncated: 3,298,726 more chars]
